# Supplementary material for: β-Hydroxylation of α-amino-β-hydroxylbutanoyl-glycyluridine catalyzed by a nonheme hydroxylase ensures the maturation of caprazamycin
Source: Commun Chem. 2022 Jul 28;5:87. doi: 10.1038/s42004-022-00703-6 (PMC9814697; doi:10.1038/s42004-022-00703-6)
Supplement: Supplementary file 4 — Supplementary data 1 [file 42004_2022_703_MOESM4_ESM.pdb]

CRYST1   69.506   62.639   66.967  90.00  90.00  90.00 P 1           1
ATOM      1  C1  LIG B 301      11.408  13.332 -10.820  1.00  0.00      BO1  C
ATOM      2  O1  LIG B 301      11.220  13.037  -9.605  1.00  0.00      BO1  O
ATOM      3  O2  LIG B 301      12.496  13.084 -11.369  1.00  0.00      BO1  O
ATOM      4  C2  LIG B 301      10.338  14.045 -11.645  1.00  0.00      BO1  C
ATOM      5  O4  LIG B 301      10.518  14.346 -12.826  1.00  0.00      BO1  O
ATOM      6  C3  LIG B 301       9.043  14.376 -10.910  1.00  0.00      BO1  C
ATOM      7  H31 LIG B 301       8.329  14.625 -11.565  1.00  0.00      BO1   
ATOM      8  H32 LIG B 301       8.737  13.586 -10.380  1.00  0.00      BO1   
ATOM      9  C4  LIG B 301       9.338  15.558  -9.975  1.00  0.00      BO1  C
ATOM     10  H41 LIG B 301      10.048  15.305  -9.318  1.00  0.00      BO1   
ATOM     11  H42 LIG B 301       9.652  16.344 -10.507  1.00  0.00      BO1   
ATOM     12  C5  LIG B 301       8.060  15.905  -9.247  1.00  0.00      BO1  C
ATOM     13  O3  LIG B 301       7.257  14.974  -9.085  1.00  0.00      BO1  O
ATOM     14  O5  LIG B 301       7.864  17.101  -8.981  1.00  0.00      BO1  O
ATOM     16  FE  FE  B   2       1.943  11.701  -7.603  1.00  0.00      BO1 FE
ATOM     17  POT POT B 401       1.892   0.000   0.000  1.00  0.00      BO1  K
ATOM     18  P   PO4 C   1       4.769   0.608  -4.547  1.00  0.00      CO1  P
ATOM     19  O1  PO4 C   1       5.845  -0.353  -4.108  1.00  0.00      CO1  O
ATOM     20  H1  PO4 C   1       5.447  -1.266  -4.013  1.00  0.00      CO1   
ATOM     21  O2  PO4 C   1       4.642   0.591  -6.051  1.00  0.00      CO1  O
ATOM     22  H2  PO4 C   1       4.615  -0.358  -6.365  1.00  0.00      CO1   
ATOM     23  O3  PO4 C   1       3.432   0.176  -3.968  1.00  0.00      CO1  O
ATOM     24  O4  PO4 C   1       5.149   2.005  -4.073  1.00  0.00      CO1  O
ATOM     25  N   ALA B  12      12.620  -2.212  -7.427  1.00  0.00      B    N
ATOM     26  HT1 ALA B  12      12.974  -3.100  -7.133  1.00  0.00      B     
ATOM     27  HT2 ALA B  12      11.623  -2.249  -7.497  1.00  0.00      B     
ATOM     28  HT3 ALA B  12      12.890  -1.504  -6.775  1.00  0.00      B     
ATOM     29  CA  ALA B  12      13.176  -1.889  -8.737  1.00  0.00      B    C
ATOM     30  HA  ALA B  12      14.255  -1.799  -8.690  1.00  0.00      B     
ATOM     31  CB  ALA B  12      12.841  -2.978  -9.746  1.00  0.00      B    C
ATOM     32  HB1 ALA B  12      13.273  -3.944  -9.408  1.00  0.00      B     
ATOM     33  HB2 ALA B  12      11.741  -3.110  -9.841  1.00  0.00      B     
ATOM     34  HB3 ALA B  12      13.258  -2.748 -10.750  1.00  0.00      B     
ATOM     35  C   ALA B  12      12.652  -0.538  -9.212  1.00  0.00      B    C
ATOM     36  O   ALA B  12      13.318   0.478  -9.040  1.00  0.00      B    O
ATOM     37  N   LEU B  13      11.452  -0.549  -9.787  1.00  0.00      B    N
ATOM     38  HN  LEU B  13      10.896  -1.369  -9.907  1.00  0.00      B     
ATOM     39  CA  LEU B  13      10.839   0.671 -10.301  1.00  0.00      B    C
ATOM     40  HA  LEU B  13      11.600   1.179 -10.880  1.00  0.00      B     
ATOM     41  CB  LEU B  13       9.612   0.334 -11.147  1.00  0.00      B    C
ATOM     42  HB1 LEU B  13       9.220  -0.644 -10.783  1.00  0.00      B     
ATOM     43  HB2 LEU B  13       8.814   1.082 -10.941  1.00  0.00      B     
ATOM     44  CG  LEU B  13       9.669   0.186 -12.669  1.00  0.00      B    C
ATOM     45  HG  LEU B  13      10.096  -0.692 -12.883  1.00  0.00      B     
ATOM     46  CD1 LEU B  13      10.508   1.266 -13.290  1.00  0.00      B    C
ATOM     47 HD11 LEU B  13      10.581   1.120 -14.389  1.00  0.00      B     
ATOM     48 HD12 LEU B  13      10.062   2.266 -13.100  1.00  0.00      B     
ATOM     49 HD13 LEU B  13      11.536   1.255 -12.870  1.00  0.00      B     
ATOM     50  CD2 LEU B  13       8.248   0.210 -13.250  1.00  0.00      B    C
ATOM     51 HD21 LEU B  13       8.282   0.122 -14.358  1.00  0.00      B     
ATOM     52 HD22 LEU B  13       7.634  -0.628 -12.864  1.00  0.00      B     
ATOM     53 HD23 LEU B  13       7.739   1.164 -12.993  1.00  0.00      B     
ATOM     54  C   LEU B  13      10.422   1.602  -9.173  1.00  0.00      B    C
ATOM     55  O   LEU B  13      10.644   2.815  -9.246  1.00  0.00      B    O
ATOM     56  N   THR B  14       9.749   1.062  -8.160  1.00  0.00      B    N
ATOM     57  HN  THR B  14       9.541   0.086  -8.102  1.00  0.00      B     
ATOM     58  CA  THR B  14       9.253   1.845  -7.042  1.00  0.00      B    C
ATOM     59  HA  THR B  14       9.895   2.713  -6.971  1.00  0.00      B     
ATOM     60  CB  THR B  14       7.773   2.211  -7.179  1.00  0.00      B    C
ATOM     61  HB  THR B  14       7.525   2.840  -6.289  1.00  0.00      B     
ATOM     62  OG1 THR B  14       6.988   1.013  -7.115  1.00  0.00      B    O
ATOM     63  HG1 THR B  14       6.074   1.299  -7.217  1.00  0.00      B     
ATOM     64  CG2 THR B  14       7.480   2.986  -8.505  1.00  0.00      B    C
ATOM     65 HG21 THR B  14       6.428   3.340  -8.532  1.00  0.00      B     
ATOM     66 HG22 THR B  14       8.142   3.874  -8.589  1.00  0.00      B     
ATOM     67 HG23 THR B  14       7.652   2.340  -9.393  1.00  0.00      B     
ATOM     68  C   THR B  14       9.424   1.071  -5.738  1.00  0.00      B    C
ATOM     69  O   THR B  14       9.616  -0.148  -5.719  1.00  0.00      B    O
ATOM     70  N   SER B  15       9.315   1.805  -4.639  1.00  0.00      B    N
ATOM     71  HN  SER B  15       9.264   2.804  -4.638  1.00  0.00      B     
ATOM     72  CA  SER B  15       9.260   1.203  -3.312  1.00  0.00      B    C
ATOM     73  HA  SER B  15       8.600   0.347  -3.370  1.00  0.00      B     
ATOM     74  CB  SER B  15      10.651   0.774  -2.818  1.00  0.00      B    C
ATOM     75  HB1 SER B  15      10.515   0.123  -1.924  1.00  0.00      B     
ATOM     76  HB2 SER B  15      11.166   0.162  -3.593  1.00  0.00      B     
ATOM     77  OG  SER B  15      11.469   1.868  -2.438  1.00  0.00      B    O
ATOM     78  HG1 SER B  15      12.214   1.506  -1.942  1.00  0.00      B     
ATOM     79  C   SER B  15       8.618   2.204  -2.371  1.00  0.00      B    C
ATOM     80  O   SER B  15       8.554   3.401  -2.659  1.00  0.00      B    O
ATOM     81  N   ARG B  16       8.115   1.696  -1.250  1.00  0.00      B    N
ATOM     82  HN  ARG B  16       8.099   0.712  -1.089  1.00  0.00      B     
ATOM     83  CA  ARG B  16       7.561   2.541  -0.197  1.00  0.00      B    C
ATOM     84  HA  ARG B  16       7.797   3.581  -0.391  1.00  0.00      B     
ATOM     85  CB  ARG B  16       6.055   2.338  -0.056  1.00  0.00      B    C
ATOM     86  HB1 ARG B  16       5.591   2.771  -0.975  1.00  0.00      B     
ATOM     87  HB2 ARG B  16       5.822   1.250  -0.079  1.00  0.00      B     
ATOM     88  CG  ARG B  16       5.441   3.021   1.181  1.00  0.00      B    C
ATOM     89  HG1 ARG B  16       6.062   2.770   2.069  1.00  0.00      B     
ATOM     90  HG2 ARG B  16       5.522   4.126   1.062  1.00  0.00      B     
ATOM     91  CD  ARG B  16       3.960   2.643   1.355  1.00  0.00      B    C
ATOM     92  HD1 ARG B  16       3.381   2.999   0.472  1.00  0.00      B     
ATOM     93  HD2 ARG B  16       3.828   1.540   1.448  1.00  0.00      B     
ATOM     94  NE  ARG B  16       3.388   3.234   2.568  1.00  0.00      B    N
ATOM     95  HE  ARG B  16       4.064   3.732   3.122  1.00  0.00      B     
ATOM     96  CZ  ARG B  16       2.109   3.127   2.908  1.00  0.00      B    C
ATOM     97  NH1 ARG B  16       1.272   2.464   2.115  1.00  0.00      B    N
ATOM     98 HH11 ARG B  16       0.310   2.396   2.341  1.00  0.00      B     
ATOM     99 HH12 ARG B  16       1.639   2.167   1.231  1.00  0.00      B     
ATOM    100  NH2 ARG B  16       1.660   3.694   4.025  1.00  0.00      B    N
ATOM    101 HH21 ARG B  16       0.727   3.538   4.317  1.00  0.00      B     
ATOM    102 HH22 ARG B  16       2.339   4.083   4.634  1.00  0.00      B     
ATOM    103  C   ARG B  16       8.266   2.170   1.096  1.00  0.00      B    C
ATOM    104  O   ARG B  16       8.288   0.991   1.463  1.00  0.00      B    O
ATOM    105  N   THR B  17       8.847   3.157   1.770  1.00  0.00      B    N
ATOM    106  HN  THR B  17       8.817   4.113   1.479  1.00  0.00      B     
ATOM    107  CA  THR B  17       9.588   2.930   3.008  1.00  0.00      B    C
ATOM    108  HA  THR B  17       9.538   1.868   3.207  1.00  0.00      B     
ATOM    109  CB  THR B  17      11.029   3.435   2.872  1.00  0.00      B    C
ATOM    110  HB  THR B  17      10.954   4.506   2.561  1.00  0.00      B     
ATOM    111  OG1 THR B  17      11.701   2.711   1.818  1.00  0.00      B    O
ATOM    112  HG1 THR B  17      12.596   3.066   1.793  1.00  0.00      B     
ATOM    113  CG2 THR B  17      11.798   3.235   4.178  1.00  0.00      B    C
ATOM    114 HG21 THR B  17      12.804   3.702   4.120  1.00  0.00      B     
ATOM    115 HG22 THR B  17      11.253   3.704   5.024  1.00  0.00      B     
ATOM    116 HG23 THR B  17      11.928   2.155   4.404  1.00  0.00      B     
ATOM    117  C   THR B  17       8.875   3.622   4.165  1.00  0.00      B    C
ATOM    118  O   THR B  17       8.487   4.786   4.053  1.00  0.00      B    O
ATOM    119  N   GLU B  18       8.682   2.899   5.267  1.00  0.00      B    N
ATOM    120  HN  GLU B  18       9.008   1.968   5.408  1.00  0.00      B     
ATOM    121  CA  GLU B  18       7.944   3.447   6.400  1.00  0.00      B    C
ATOM    122  HA  GLU B  18       7.043   3.929   6.040  1.00  0.00      B     
ATOM    123  CB  GLU B  18       7.589   2.340   7.389  1.00  0.00      B    C
ATOM    124  HB1 GLU B  18       6.877   1.643   6.890  1.00  0.00      B     
ATOM    125  HB2 GLU B  18       8.495   1.736   7.620  1.00  0.00      B     
ATOM    126  CG  GLU B  18       6.964   2.862   8.671  1.00  0.00      B    C
ATOM    127  HG1 GLU B  18       7.708   3.461   9.227  1.00  0.00      B     
ATOM    128  HG2 GLU B  18       6.078   3.491   8.453  1.00  0.00      B     
ATOM    129  CD  GLU B  18       6.540   1.759   9.622  1.00  0.00      B    C
ATOM    130  OE1 GLU B  18       6.792   0.566   9.325  1.00  0.00      B    O
ATOM    131  OE2 GLU B  18       5.944   2.093  10.675  1.00  0.00      B    O
ATOM    132  C   GLU B  18       8.794   4.519   7.066  1.00  0.00      B    C
ATOM    133  O   GLU B  18       9.876   4.220   7.575  1.00  0.00      B    O
ATOM    134  N   LEU B  19       8.331   5.773   7.031  1.00  0.00      B    N
ATOM    135  HN  LEU B  19       7.545   6.060   6.487  1.00  0.00      B     
ATOM    136  CA  LEU B  19       8.952   6.849   7.803  1.00  0.00      B    C
ATOM    137  HA  LEU B  19       9.863   6.430   8.210  1.00  0.00      B     
ATOM    138  CB  LEU B  19       9.245   8.066   6.917  1.00  0.00      B    C
ATOM    139  HB1 LEU B  19       8.390   8.172   6.210  1.00  0.00      B     
ATOM    140  HB2 LEU B  19       9.239   8.983   7.548  1.00  0.00      B     
ATOM    141  CG  LEU B  19      10.488   8.173   6.035  1.00  0.00      B    C
ATOM    142  HG  LEU B  19      10.328   7.645   5.201  1.00  0.00      B     
ATOM    143  CD1 LEU B  19      11.720   7.568   6.684  1.00  0.00      B    C
ATOM    144 HD11 LEU B  19      12.590   7.622   5.995  1.00  0.00      B     
ATOM    145 HD12 LEU B  19      11.979   8.114   7.616  1.00  0.00      B     
ATOM    146 HD13 LEU B  19      11.545   6.501   6.939  1.00  0.00      B     
ATOM    147  CD2 LEU B  19      10.721   9.648   5.693  1.00  0.00      B    C
ATOM    148 HD21 LEU B  19      11.632   9.760   5.066  1.00  0.00      B     
ATOM    149 HD22 LEU B  19       9.869  10.077   5.128  1.00  0.00      B     
ATOM    150 HD23 LEU B  19      10.862  10.245   6.620  1.00  0.00      B     
ATOM    151  C   LEU B  19       8.100   7.320   8.973  1.00  0.00      B    C
ATOM    152  O   LEU B  19       8.643   7.867   9.927  1.00  0.00      B    O
ATOM    153  N   ASP B  20       6.785   7.160   8.892  1.00  0.00      B    N
ATOM    154  HN  ASP B  20       6.327   6.748   8.108  1.00  0.00      B     
ATOM    155  CA  ASP B  20       5.856   7.570   9.944  1.00  0.00      B    C
ATOM    156  HA  ASP B  20       4.859   7.393   9.558  1.00  0.00      B     
ATOM    157  CB  ASP B  20       6.059   6.727  11.204  1.00  0.00      B    C
ATOM    158  HB1 ASP B  20       7.132   6.739  11.482  1.00  0.00      B     
ATOM    159  HB2 ASP B  20       5.475   7.141  12.049  1.00  0.00      B     
ATOM    160  CG  ASP B  20       5.654   5.290  10.985  1.00  0.00      B    C
ATOM    161  OD1 ASP B  20       4.634   5.054  10.294  1.00  0.00      B    O
ATOM    162  OD2 ASP B  20       6.355   4.400  11.486  1.00  0.00      B    O
ATOM    163  C   ASP B  20       5.948   9.060  10.258  1.00  0.00      B    C
ATOM    164  O   ASP B  20       5.780   9.478  11.406  1.00  0.00      B    O
ATOM    165  N   ILE B  21       6.213   9.866   9.233  1.00  0.00      B    N
ATOM    166  HN  ILE B  21       6.503   9.549   8.332  1.00  0.00      B     
ATOM    167  CA  ILE B  21       6.097  11.312   9.348  1.00  0.00      B    C
ATOM    168  HA  ILE B  21       6.594  11.603  10.265  1.00  0.00      B     
ATOM    169  CB  ILE B  21       6.715  11.979   8.103  1.00  0.00      B    C
ATOM    170  HB  ILE B  21       6.235  11.455   7.238  1.00  0.00      B     
ATOM    171  CG2 ILE B  21       6.463  13.465   8.091  1.00  0.00      B    C
ATOM    172 HG21 ILE B  21       6.774  13.906   7.121  1.00  0.00      B     
ATOM    173 HG22 ILE B  21       5.384  13.685   8.230  1.00  0.00      B     
ATOM    174 HG23 ILE B  21       7.031  13.971   8.900  1.00  0.00      B     
ATOM    175  CG1 ILE B  21       8.213  11.676   8.033  1.00  0.00      B    C
ATOM    176 HG11 ILE B  21       8.369  10.591   7.839  1.00  0.00      B     
ATOM    177 HG12 ILE B  21       8.653  12.230   7.173  1.00  0.00      B     
ATOM    178  CD  ILE B  21       8.980  12.062   9.274  1.00  0.00      B    C
ATOM    179  HD1 ILE B  21      10.065  11.868   9.133  1.00  0.00      B     
ATOM    180  HD2 ILE B  21       8.845  13.142   9.498  1.00  0.00      B     
ATOM    181  HD3 ILE B  21       8.638  11.475  10.152  1.00  0.00      B     
ATOM    182  C   ILE B  21       4.629  11.681   9.507  1.00  0.00      B    C
ATOM    183  O   ILE B  21       3.751  11.093   8.861  1.00  0.00      B    O
ATOM    184  N   ASP B  22       4.339  12.641  10.382  1.00  0.00      B    N
ATOM    185  HN  ASP B  22       4.963  13.113  11.000  1.00  0.00      B     
ATOM    186  CA  ASP B  22       2.966  13.103  10.501  1.00  0.00      B    C
ATOM    187  HA  ASP B  22       2.312  12.253  10.341  1.00  0.00      B     
ATOM    188  CB  ASP B  22       2.690  13.765  11.842  1.00  0.00      B    C
ATOM    189  HB1 ASP B  22       2.696  12.994  12.638  1.00  0.00      B     
ATOM    190  HB2 ASP B  22       3.472  14.514  12.076  1.00  0.00      B     
ATOM    191  CG  ASP B  22       1.325  14.448  11.862  1.00  0.00      B    C
ATOM    192  OD1 ASP B  22       0.304  13.751  12.023  1.00  0.00      B    O
ATOM    193  OD2 ASP B  22       1.263  15.670  11.646  1.00  0.00      B    O
ATOM    194  C   ASP B  22       2.678  14.095   9.383  1.00  0.00      B    C
ATOM    195  O   ASP B  22       3.355  15.126   9.299  1.00  0.00      B    O
ATOM    196  N   PRO B  23       1.694  13.834   8.518  1.00  0.00      B    N
ATOM    197  CD  PRO B  23       0.856  12.631   8.451  1.00  0.00      B    C
ATOM    198  HD1 PRO B  23      -0.066  12.717   9.070  1.00  0.00      B     
ATOM    199  HD2 PRO B  23       1.406  11.709   8.748  1.00  0.00      B     
ATOM    200  CA  PRO B  23       1.496  14.705   7.345  1.00  0.00      B    C
ATOM    201  HA  PRO B  23       2.407  14.727   6.758  1.00  0.00      B     
ATOM    202  CB  PRO B  23       0.389  13.983   6.565  1.00  0.00      B    C
ATOM    203  HB1 PRO B  23       0.548  14.035   5.464  1.00  0.00      B     
ATOM    204  HB2 PRO B  23      -0.624  14.366   6.820  1.00  0.00      B     
ATOM    205  CG  PRO B  23       0.496  12.567   7.004  1.00  0.00      B    C
ATOM    206  HG1 PRO B  23       1.254  12.038   6.393  1.00  0.00      B     
ATOM    207  HG2 PRO B  23      -0.472  12.027   6.890  1.00  0.00      B     
ATOM    208  C   PRO B  23       1.097  16.124   7.693  1.00  0.00      B    C
ATOM    209  O   PRO B  23       1.499  17.055   6.981  1.00  0.00      B    O
ATOM    210  N   ASP B  24       0.326  16.324   8.771  1.00  0.00      B    N
ATOM    211  HN  ASP B  24      -0.026  15.622   9.385  1.00  0.00      B     
ATOM    212  CA  ASP B  24      -0.085  17.674   9.153  1.00  0.00      B    C
ATOM    213  HA  ASP B  24      -0.469  18.150   8.258  1.00  0.00      B     
ATOM    214  CB  ASP B  24      -1.142  17.614  10.246  1.00  0.00      B    C
ATOM    215  HB1 ASP B  24      -0.761  17.004  11.090  1.00  0.00      B     
ATOM    216  HB2 ASP B  24      -1.370  18.630  10.625  1.00  0.00      B     
ATOM    217  CG  ASP B  24      -2.423  16.981   9.775  1.00  0.00      B    C
ATOM    218  OD1 ASP B  24      -2.917  17.364   8.691  1.00  0.00      B    O
ATOM    219  OD2 ASP B  24      -2.937  16.100  10.490  1.00  0.00      B    O
ATOM    220  C   ASP B  24       1.098  18.510   9.622  1.00  0.00      B    C
ATOM    221  O   ASP B  24       1.231  19.682   9.244  1.00  0.00      B    O
ATOM    222  N   LYS B  25       1.950  17.936  10.473  1.00  0.00      B    N
ATOM    223  HN  LYS B  25       1.864  17.009  10.834  1.00  0.00      B     
ATOM    224  CA  LYS B  25       3.114  18.678  10.944  1.00  0.00      B    C
ATOM    225  HA  LYS B  25       2.760  19.645  11.281  1.00  0.00      B     
ATOM    226  CB  LYS B  25       3.776  17.931  12.096  1.00  0.00      B    C
ATOM    227  HB1 LYS B  25       3.899  16.872  11.772  1.00  0.00      B     
ATOM    228  HB2 LYS B  25       4.803  18.333  12.246  1.00  0.00      B     
ATOM    229  CG  LYS B  25       2.984  17.971  13.384  1.00  0.00      B    C
ATOM    230  HG1 LYS B  25       2.160  18.713  13.282  1.00  0.00      B     
ATOM    231  HG2 LYS B  25       2.515  16.974  13.552  1.00  0.00      B     
ATOM    232  CD  LYS B  25       3.886  18.357  14.541  1.00  0.00      B    C
ATOM    233  HD1 LYS B  25       4.431  19.289  14.267  1.00  0.00      B     
ATOM    234  HD2 LYS B  25       3.242  18.593  15.419  1.00  0.00      B     
ATOM    235  CE  LYS B  25       4.854  17.233  14.870  1.00  0.00      B    C
ATOM    236  HE1 LYS B  25       5.033  16.598  13.974  1.00  0.00      B     
ATOM    237  HE2 LYS B  25       5.830  17.645  15.210  1.00  0.00      B     
ATOM    238  NZ  LYS B  25       4.315  16.360  15.955  1.00  0.00      B    N
ATOM    239  HZ1 LYS B  25       4.989  15.596  16.166  1.00  0.00      B     
ATOM    240  HZ2 LYS B  25       4.158  16.928  16.812  1.00  0.00      B     
ATOM    241  HZ3 LYS B  25       3.411  15.946  15.649  1.00  0.00      B     
ATOM    242  C   LYS B  25       4.106  18.926   9.814  1.00  0.00      B    C
ATOM    243  O   LYS B  25       4.757  19.974   9.770  1.00  0.00      B    O
ATOM    244  N   LEU B  26       4.238  17.975   8.887  1.00  0.00      B    N
ATOM    245  HN  LEU B  26       3.805  17.076   8.902  1.00  0.00      B     
ATOM    246  CA  LEU B  26       5.081  18.215   7.721  1.00  0.00      B    C
ATOM    247  HA  LEU B  26       6.056  18.502   8.092  1.00  0.00      B     
ATOM    248  CB  LEU B  26       5.165  16.952   6.868  1.00  0.00      B    C
ATOM    249  HB1 LEU B  26       5.586  16.147   7.513  1.00  0.00      B     
ATOM    250  HB2 LEU B  26       4.135  16.626   6.602  1.00  0.00      B     
ATOM    251  CG  LEU B  26       6.016  17.030   5.604  1.00  0.00      B    C
ATOM    252  HG  LEU B  26       5.752  17.836   5.074  1.00  0.00      B     
ATOM    253  CD1 LEU B  26       5.774  15.766   4.743  1.00  0.00      B    C
ATOM    254 HD11 LEU B  26       6.348  15.825   3.794  1.00  0.00      B     
ATOM    255 HD12 LEU B  26       6.095  14.853   5.289  1.00  0.00      B     
ATOM    256 HD13 LEU B  26       4.697  15.663   4.491  1.00  0.00      B     
ATOM    257  CD2 LEU B  26       7.478  17.175   5.960  1.00  0.00      B    C
ATOM    258 HD21 LEU B  26       8.098  17.213   5.038  1.00  0.00      B     
ATOM    259 HD22 LEU B  26       7.670  18.104   6.533  1.00  0.00      B     
ATOM    260 HD23 LEU B  26       7.817  16.311   6.571  1.00  0.00      B     
ATOM    261  C   LEU B  26       4.543  19.376   6.895  1.00  0.00      B    C
ATOM    262  O   LEU B  26       5.296  20.261   6.476  1.00  0.00      B    O
ATOM    263  N   ARG B  27       3.233  19.380   6.650  1.00  0.00      B    N
ATOM    264  HN  ARG B  27       2.634  18.650   6.970  1.00  0.00      B     
ATOM    265  CA  ARG B  27       2.605  20.459   5.896  1.00  0.00      B    C
ATOM    266  HA  ARG B  27       3.090  20.530   4.929  1.00  0.00      B     
ATOM    267  CB  ARG B  27       1.117  20.150   5.734  1.00  0.00      B    C
ATOM    268  HB1 ARG B  27       1.052  19.102   5.356  1.00  0.00      B     
ATOM    269  HB2 ARG B  27       0.627  20.146   6.733  1.00  0.00      B     
ATOM    270  CG  ARG B  27       0.364  21.030   4.785  1.00  0.00      B    C
ATOM    271  HG1 ARG B  27       0.321  22.056   5.212  1.00  0.00      B     
ATOM    272  HG2 ARG B  27       0.946  21.124   3.839  1.00  0.00      B     
ATOM    273  CD  ARG B  27      -1.001  20.421   4.494  1.00  0.00      B    C
ATOM    274  HD1 ARG B  27      -1.583  20.347   5.441  1.00  0.00      B     
ATOM    275  HD2 ARG B  27      -1.578  21.039   3.768  1.00  0.00      B     
ATOM    276  NE  ARG B  27      -0.873  19.089   3.904  1.00  0.00      B    N
ATOM    277  HE  ARG B  27      -0.466  19.102   2.984  1.00  0.00      B     
ATOM    278  CZ  ARG B  27      -1.248  17.963   4.500  1.00  0.00      B    C
ATOM    279  NH1 ARG B  27      -1.787  18.004   5.711  1.00  0.00      B    N
ATOM    280 HH11 ARG B  27      -2.047  17.169   6.176  1.00  0.00      B     
ATOM    281 HH12 ARG B  27      -1.785  18.896   6.168  1.00  0.00      B     
ATOM    282  NH2 ARG B  27      -1.086  16.796   3.880  1.00  0.00      B    N
ATOM    283 HH21 ARG B  27      -1.444  15.967   4.286  1.00  0.00      B     
ATOM    284 HH22 ARG B  27      -0.796  16.828   2.932  1.00  0.00      B     
ATOM    285  C   ARG B  27       2.815  21.803   6.589  1.00  0.00      B    C
ATOM    286  O   ARG B  27       3.215  22.786   5.957  1.00  0.00      B    O
ATOM    287  N   GLU B  28       2.568  21.853   7.902  1.00  0.00      B    N
ATOM    288  HN  GLU B  28       2.237  21.092   8.453  1.00  0.00      B     
ATOM    289  CA  GLU B  28       2.776  23.087   8.658  1.00  0.00      B    C
ATOM    290  HA  GLU B  28       2.139  23.854   8.235  1.00  0.00      B     
ATOM    291  CB  GLU B  28       2.408  22.864  10.129  1.00  0.00      B    C
ATOM    292  HB1 GLU B  28       1.499  22.221  10.166  1.00  0.00      B     
ATOM    293  HB2 GLU B  28       3.212  22.285  10.635  1.00  0.00      B     
ATOM    294  CG  GLU B  28       2.132  24.145  10.909  1.00  0.00      B    C
ATOM    295  HG1 GLU B  28       1.311  23.970  11.628  1.00  0.00      B     
ATOM    296  HG2 GLU B  28       3.034  24.477  11.460  1.00  0.00      B     
ATOM    297  CD  GLU B  28       1.662  25.295  10.024  1.00  0.00      B    C
ATOM    298  OE1 GLU B  28       2.443  26.252   9.818  1.00  0.00      B    O
ATOM    299  OE2 GLU B  28       0.510  25.247   9.538  1.00  0.00      B    O
ATOM    300  C   GLU B  28       4.215  23.573   8.530  1.00  0.00      B    C
ATOM    301  O   GLU B  28       4.467  24.753   8.264  1.00  0.00      B    O
ATOM    302  N   SER B  29       5.174  22.665   8.682  1.00  0.00      B    N
ATOM    303  HN  SER B  29       5.031  21.686   8.828  1.00  0.00      B     
ATOM    304  CA  SER B  29       6.576  23.065   8.643  1.00  0.00      B    C
ATOM    305  HA  SER B  29       6.661  23.905   9.320  1.00  0.00      B     
ATOM    306  CB  SER B  29       7.450  21.894   9.090  1.00  0.00      B    C
ATOM    307  HB1 SER B  29       7.279  21.730  10.179  1.00  0.00      B     
ATOM    308  HB2 SER B  29       7.144  20.960   8.567  1.00  0.00      B     
ATOM    309  OG  SER B  29       8.819  22.171   8.881  1.00  0.00      B    O
ATOM    310  HG1 SER B  29       9.321  21.511   9.376  1.00  0.00      B     
ATOM    311  C   SER B  29       6.990  23.555   7.257  1.00  0.00      B    C
ATOM    312  O   SER B  29       7.756  24.519   7.138  1.00  0.00      B    O
ATOM    313  N   VAL B  30       6.506  22.905   6.192  1.00  0.00      B    N
ATOM    314  HN  VAL B  30       5.910  22.107   6.215  1.00  0.00      B     
ATOM    315  CA  VAL B  30       6.850  23.363   4.850  1.00  0.00      B    C
ATOM    316  HA  VAL B  30       7.927  23.465   4.801  1.00  0.00      B     
ATOM    317  CB  VAL B  30       6.398  22.337   3.790  1.00  0.00      B    C
ATOM    318  HB  VAL B  30       5.338  22.064   4.015  1.00  0.00      B     
ATOM    319  CG1 VAL B  30       6.476  22.951   2.384  1.00  0.00      B    C
ATOM    320 HG11 VAL B  30       6.188  22.199   1.618  1.00  0.00      B     
ATOM    321 HG12 VAL B  30       5.787  23.814   2.275  1.00  0.00      B     
ATOM    322 HG13 VAL B  30       7.510  23.290   2.160  1.00  0.00      B     
ATOM    323  CG2 VAL B  30       7.264  21.074   3.856  1.00  0.00      B    C
ATOM    324 HG21 VAL B  30       6.965  20.351   3.067  1.00  0.00      B     
ATOM    325 HG22 VAL B  30       8.336  21.328   3.710  1.00  0.00      B     
ATOM    326 HG23 VAL B  30       7.157  20.564   4.836  1.00  0.00      B     
ATOM    327  C   VAL B  30       6.248  24.738   4.592  1.00  0.00      B    C
ATOM    328  O   VAL B  30       6.899  25.619   4.013  1.00  0.00      B    O
ATOM    329  N   VAL B  31       5.009  24.956   5.033  1.00  0.00      B    N
ATOM    330  HN  VAL B  31       4.446  24.307   5.537  1.00  0.00      B     
ATOM    331  CA  VAL B  31       4.368  26.245   4.784  1.00  0.00      B    C
ATOM    332  HA  VAL B  31       4.419  26.437   3.720  1.00  0.00      B     
ATOM    333  CB  VAL B  31       2.885  26.200   5.195  1.00  0.00      B    C
ATOM    334  HB  VAL B  31       2.835  25.792   6.235  1.00  0.00      B     
ATOM    335  CG1 VAL B  31       2.279  27.593   5.177  1.00  0.00      B    C
ATOM    336 HG11 VAL B  31       1.199  27.547   5.437  1.00  0.00      B     
ATOM    337 HG12 VAL B  31       2.768  28.262   5.915  1.00  0.00      B     
ATOM    338 HG13 VAL B  31       2.371  28.048   4.168  1.00  0.00      B     
ATOM    339  CG2 VAL B  31       2.117  25.287   4.262  1.00  0.00      B    C
ATOM    340 HG21 VAL B  31       1.037  25.277   4.523  1.00  0.00      B     
ATOM    341 HG22 VAL B  31       2.219  25.629   3.209  1.00  0.00      B     
ATOM    342 HG23 VAL B  31       2.487  24.243   4.326  1.00  0.00      B     
ATOM    343  C   VAL B  31       5.129  27.366   5.489  1.00  0.00      B    C
ATOM    344  O   VAL B  31       5.403  28.415   4.895  1.00  0.00      B    O
ATOM    345  N   GLU B  32       5.515  27.157   6.751  1.00  0.00      B    N
ATOM    346  HN  GLU B  32       5.358  26.343   7.303  1.00  0.00      B     
ATOM    347  CA  GLU B  32       6.255  28.212   7.444  1.00  0.00      B    C
ATOM    348  HA  GLU B  32       5.684  29.129   7.372  1.00  0.00      B     
ATOM    349  CB  GLU B  32       6.434  27.885   8.930  1.00  0.00      B    C
ATOM    350  HB1 GLU B  32       6.989  28.726   9.406  1.00  0.00      B     
ATOM    351  HB2 GLU B  32       5.441  27.852   9.431  1.00  0.00      B     
ATOM    352  CG  GLU B  32       7.188  26.585   9.257  1.00  0.00      B    C
ATOM    353  HG1 GLU B  32       6.852  26.200  10.237  1.00  0.00      B     
ATOM    354  HG2 GLU B  32       7.007  25.815   8.481  1.00  0.00      B     
ATOM    355  CD  GLU B  32       8.707  26.758   9.398  1.00  0.00      B    C
ATOM    356  OE1 GLU B  32       9.454  25.750   9.198  1.00  0.00      B    O
ATOM    357  OE2 GLU B  32       9.151  27.896   9.710  1.00  0.00      B    O
ATOM    358  C   GLU B  32       7.602  28.465   6.778  1.00  0.00      B    C
ATOM    359  O   GLU B  32       8.044  29.615   6.682  1.00  0.00      B    O
ATOM    360  N   LEU B  33       8.251  27.413   6.271  1.00  0.00      B    N
ATOM    361  HN  LEU B  33       7.936  26.466   6.293  1.00  0.00      B     
ATOM    362  CA  LEU B  33       9.539  27.600   5.615  1.00  0.00      B    C
ATOM    363  HA  LEU B  33      10.149  28.186   6.290  1.00  0.00      B     
ATOM    364  CB  LEU B  33      10.201  26.246   5.337  1.00  0.00      B    C
ATOM    365  HB1 LEU B  33      10.443  25.789   6.324  1.00  0.00      B     
ATOM    366  HB2 LEU B  33       9.457  25.571   4.859  1.00  0.00      B     
ATOM    367  CG  LEU B  33      11.478  26.339   4.498  1.00  0.00      B    C
ATOM    368  HG  LEU B  33      11.256  26.890   3.694  1.00  0.00      B     
ATOM    369  CD1 LEU B  33      11.955  24.970   3.985  1.00  0.00      B    C
ATOM    370 HD11 LEU B  33      12.854  25.086   3.343  1.00  0.00      B     
ATOM    371 HD12 LEU B  33      12.217  24.303   4.835  1.00  0.00      B     
ATOM    372 HD13 LEU B  33      11.161  24.478   3.384  1.00  0.00      B     
ATOM    373  CD2 LEU B  33      12.587  27.020   5.293  1.00  0.00      B    C
ATOM    374 HD21 LEU B  33      13.519  27.070   4.690  1.00  0.00      B     
ATOM    375 HD22 LEU B  33      12.312  28.056   5.575  1.00  0.00      B     
ATOM    376 HD23 LEU B  33      12.805  26.451   6.223  1.00  0.00      B     
ATOM    377  C   LEU B  33       9.390  28.393   4.324  1.00  0.00      B    C
ATOM    378  O   LEU B  33      10.197  29.284   4.039  1.00  0.00      B    O
ATOM    379  N   LEU B  34       8.363  28.092   3.529  1.00  0.00      B    N
ATOM    380  HN  LEU B  34       7.653  27.415   3.711  1.00  0.00      B     
ATOM    381  CA  LEU B  34       8.213  28.790   2.256  1.00  0.00      B    C
ATOM    382  HA  LEU B  34       9.176  28.746   1.764  1.00  0.00      B     
ATOM    383  CB  LEU B  34       7.163  28.090   1.397  1.00  0.00      B    C
ATOM    384  HB1 LEU B  34       6.231  28.023   2.005  1.00  0.00      B     
ATOM    385  HB2 LEU B  34       6.917  28.738   0.527  1.00  0.00      B     
ATOM    386  CG  LEU B  34       7.554  26.680   0.930  1.00  0.00      B    C
ATOM    387  HG  LEU B  34       7.708  26.108   1.736  1.00  0.00      B     
ATOM    388  CD1 LEU B  34       8.864  26.712   0.125  1.00  0.00      B    C
ATOM    389 HD11 LEU B  34       9.166  25.684  -0.169  1.00  0.00      B     
ATOM    390 HD12 LEU B  34       8.741  27.317  -0.799  1.00  0.00      B     
ATOM    391 HD13 LEU B  34       9.685  27.156   0.728  1.00  0.00      B     
ATOM    392  CD2 LEU B  34       6.423  26.067   0.111  1.00  0.00      B    C
ATOM    393 HD21 LEU B  34       6.709  25.054  -0.245  1.00  0.00      B     
ATOM    394 HD22 LEU B  34       5.494  25.964   0.708  1.00  0.00      B     
ATOM    395 HD23 LEU B  34       6.200  26.697  -0.777  1.00  0.00      B     
ATOM    396  C   LEU B  34       7.868  30.261   2.463  1.00  0.00      B    C
ATOM    397  O   LEU B  34       8.184  31.097   1.605  1.00  0.00      B    O
ATOM    398  N   GLU B  35       7.257  30.593   3.603  1.00  0.00      B    N
ATOM    399  HN  GLU B  35       6.925  29.945   4.283  1.00  0.00      B     
ATOM    400  CA  GLU B  35       7.021  31.992   3.950  1.00  0.00      B    C
ATOM    401  HA  GLU B  35       6.451  32.445   3.149  1.00  0.00      B     
ATOM    402  CB  GLU B  35       6.250  32.092   5.265  1.00  0.00      B    C
ATOM    403  HB1 GLU B  35       6.774  31.466   6.024  1.00  0.00      B     
ATOM    404  HB2 GLU B  35       6.293  33.136   5.649  1.00  0.00      B     
ATOM    405  CG  GLU B  35       4.801  31.639   5.175  1.00  0.00      B    C
ATOM    406  HG1 GLU B  35       4.214  32.388   4.613  1.00  0.00      B     
ATOM    407  HG2 GLU B  35       4.723  30.658   4.666  1.00  0.00      B     
ATOM    408  CD  GLU B  35       4.144  31.534   6.539  1.00  0.00      B    C
ATOM    409  OE1 GLU B  35       4.856  31.668   7.561  1.00  0.00      B    O
ATOM    410  OE2 GLU B  35       2.916  31.315   6.591  1.00  0.00      B    O
ATOM    411  C   GLU B  35       8.325  32.761   4.066  1.00  0.00      B    C
ATOM    412  O   GLU B  35       8.380  33.947   3.725  1.00  0.00      B    O
ATOM    413  N   ARG B  36       9.381  32.109   4.540  1.00  0.00      B    N
ATOM    414  HN  ARG B  36       9.337  31.144   4.789  1.00  0.00      B     
ATOM    415  CA  ARG B  36      10.663  32.773   4.721  1.00  0.00      B    C
ATOM    416  HA  ARG B  36      10.475  33.837   4.802  1.00  0.00      B     
ATOM    417  CB  ARG B  36      11.324  32.262   6.000  1.00  0.00      B    C
ATOM    418  HB1 ARG B  36      11.465  31.163   5.865  1.00  0.00      B     
ATOM    419  HB2 ARG B  36      12.346  32.693   6.089  1.00  0.00      B     
ATOM    420  CG  ARG B  36      10.461  32.530   7.221  1.00  0.00      B    C
ATOM    421  HG1 ARG B  36      10.182  33.606   7.227  1.00  0.00      B     
ATOM    422  HG2 ARG B  36       9.502  31.973   7.116  1.00  0.00      B     
ATOM    423  CD  ARG B  36      11.127  32.098   8.500  1.00  0.00      B    C
ATOM    424  HD1 ARG B  36      12.222  32.290   8.430  1.00  0.00      B     
ATOM    425  HD2 ARG B  36      10.722  32.652   9.379  1.00  0.00      B     
ATOM    426  NE  ARG B  36      10.907  30.683   8.760  1.00  0.00      B    N
ATOM    427  HE  ARG B  36       9.979  30.482   9.092  1.00  0.00      B     
ATOM    428  CZ  ARG B  36      11.830  29.749   8.580  1.00  0.00      B    C
ATOM    429  NH1 ARG B  36      13.030  30.093   8.147  1.00  0.00      B    N
ATOM    430 HH11 ARG B  36      13.723  29.405   7.983  1.00  0.00      B     
ATOM    431 HH12 ARG B  36      13.145  31.049   7.870  1.00  0.00      B     
ATOM    432  NH2 ARG B  36      11.553  28.474   8.834  1.00  0.00      B    N
ATOM    433 HH21 ARG B  36      12.270  27.793   8.781  1.00  0.00      B     
ATOM    434 HH22 ARG B  36      10.684  28.283   9.271  1.00  0.00      B     
ATOM    435  C   ARG B  36      11.590  32.585   3.534  1.00  0.00      B    C
ATOM    436  O   ARG B  36      12.439  33.445   3.278  1.00  0.00      B    O
ATOM    437  N   HSE B  37      11.443  31.488   2.796  1.00  0.00      B    N
ATOM    438  HN  HSE B  37      10.780  30.771   3.010  1.00  0.00      B     
ATOM    439  CA  HSE B  37      12.243  31.232   1.599  1.00  0.00      B    C
ATOM    440  HA  HSE B  37      12.680  32.166   1.266  1.00  0.00      B     
ATOM    441  CB  HSE B  37      13.320  30.185   1.848  1.00  0.00      B    C
ATOM    442  HB1 HSE B  37      12.815  29.234   2.122  1.00  0.00      B     
ATOM    443  HB2 HSE B  37      13.879  29.997   0.907  1.00  0.00      B     
ATOM    444  ND1 HSE B  37      15.354  31.362   2.763  1.00  0.00      B    N
ATOM    445  CG  HSE B  37      14.268  30.536   2.952  1.00  0.00      B    C
ATOM    446  CE1 HSE B  37      16.010  31.488   3.903  1.00  0.00      B    C
ATOM    447  HE1 HSE B  37      16.914  32.088   4.035  1.00  0.00      B     
ATOM    448  NE2 HSE B  37      15.390  30.769   4.823  1.00  0.00      B    N
ATOM    449  HE2 HSE B  37      15.686  30.669   5.773  1.00  0.00      B     
ATOM    450  CD2 HSE B  37      14.298  30.164   4.254  1.00  0.00      B    C
ATOM    451  HD2 HSE B  37      13.633  29.513   4.804  1.00  0.00      B     
ATOM    452  C   HSE B  37      11.285  30.775   0.512  1.00  0.00      B    C
ATOM    453  O   HSE B  37      10.916  29.587   0.470  1.00  0.00      B    O
ATOM    454  N   PRO B  38      10.850  31.676  -0.362  1.00  0.00      B    N
ATOM    455  CD  PRO B  38      11.069  33.129  -0.286  1.00  0.00      B    C
ATOM    456  HD1 PRO B  38      11.905  33.472  -0.936  1.00  0.00      B     
ATOM    457  HD2 PRO B  38      11.252  33.483   0.755  1.00  0.00      B     
ATOM    458  CA  PRO B  38       9.812  31.329  -1.335  1.00  0.00      B    C
ATOM    459  HA  PRO B  38       9.004  30.797  -0.846  1.00  0.00      B     
ATOM    460  CB  PRO B  38       9.331  32.691  -1.854  1.00  0.00      B    C
ATOM    461  HB1 PRO B  38       8.223  32.732  -1.956  1.00  0.00      B     
ATOM    462  HB2 PRO B  38       9.811  32.964  -2.820  1.00  0.00      B     
ATOM    463  CG  PRO B  38       9.765  33.676  -0.793  1.00  0.00      B    C
ATOM    464  HG1 PRO B  38       8.994  33.757  -0.002  1.00  0.00      B     
ATOM    465  HG2 PRO B  38       9.933  34.695  -1.212  1.00  0.00      B     
ATOM    466  C   PRO B  38      10.351  30.478  -2.471  1.00  0.00      B    C
ATOM    467  O   PRO B  38      11.551  30.418  -2.739  1.00  0.00      B    O
ATOM    468  N   LEU B  39       9.420  29.798  -3.133  1.00  0.00      B    N
ATOM    469  HN  LEU B  39       8.449  29.783  -2.902  1.00  0.00      B     
ATOM    470  CA  LEU B  39       9.769  28.997  -4.288  1.00  0.00      B    C
ATOM    471  HA  LEU B  39      10.655  28.431  -4.033  1.00  0.00      B     
ATOM    472  CB  LEU B  39       8.601  28.085  -4.662  1.00  0.00      B    C
ATOM    473  HB1 LEU B  39       7.757  28.743  -4.973  1.00  0.00      B     
ATOM    474  HB2 LEU B  39       8.878  27.493  -5.563  1.00  0.00      B     
ATOM    475  CG  LEU B  39       8.051  27.122  -3.593  1.00  0.00      B    C
ATOM    476  HG  LEU B  39       8.097  27.562  -2.696  1.00  0.00      B     
ATOM    477  CD1 LEU B  39       8.880  25.878  -3.575  1.00  0.00      B    C
ATOM    478 HD11 LEU B  39       8.530  25.188  -2.777  1.00  0.00      B     
ATOM    479 HD12 LEU B  39       8.812  25.348  -4.549  1.00  0.00      B     
ATOM    480 HD13 LEU B  39       9.947  26.120  -3.381  1.00  0.00      B     
ATOM    481  CD2 LEU B  39       6.590  26.784  -3.884  1.00  0.00      B    C
ATOM    482 HD21 LEU B  39       6.199  26.074  -3.123  1.00  0.00      B     
ATOM    483 HD22 LEU B  39       5.948  27.688  -3.863  1.00  0.00      B     
ATOM    484 HD23 LEU B  39       6.492  26.309  -4.884  1.00  0.00      B     
ATOM    485  C   LEU B  39      10.125  29.905  -5.453  1.00  0.00      B    C
ATOM    486  O   LEU B  39       9.548  30.983  -5.627  1.00  0.00      B    O
ATOM    487  N   VAL B  40      11.085  29.468  -6.258  1.00  0.00      B    N
ATOM    488  HN  VAL B  40      11.646  28.667  -6.069  1.00  0.00      B     
ATOM    489  CA  VAL B  40      11.399  30.138  -7.504  1.00  0.00      B    C
ATOM    490  HA  VAL B  40      10.938  31.118  -7.486  1.00  0.00      B     
ATOM    491  CB  VAL B  40      12.916  30.318  -7.709  1.00  0.00      B    C
ATOM    492  HB  VAL B  40      13.073  30.704  -8.746  1.00  0.00      B     
ATOM    493  CG1 VAL B  40      13.468  31.327  -6.703  1.00  0.00      B    C
ATOM    494 HG11 VAL B  40      14.568  31.429  -6.823  1.00  0.00      B     
ATOM    495 HG12 VAL B  40      13.025  32.334  -6.848  1.00  0.00      B     
ATOM    496 HG13 VAL B  40      13.266  30.995  -5.662  1.00  0.00      B     
ATOM    497  CG2 VAL B  40      13.646  28.964  -7.672  1.00  0.00      B    C
ATOM    498 HG21 VAL B  40      14.742  29.106  -7.781  1.00  0.00      B     
ATOM    499 HG22 VAL B  40      13.454  28.443  -6.709  1.00  0.00      B     
ATOM    500 HG23 VAL B  40      13.310  28.304  -8.498  1.00  0.00      B     
ATOM    501  C   VAL B  40      10.785  29.365  -8.663  1.00  0.00      B    C
ATOM    502  O   VAL B  40      10.405  28.204  -8.531  1.00  0.00      B    O
ATOM    503  N   PHE B  41      10.716  30.020  -9.828  1.00  0.00      B    N
ATOM    504  HN  PHE B  41      11.061  30.955  -9.888  1.00  0.00      B     
ATOM    505  CA  PHE B  41      10.167  29.495 -11.078  1.00  0.00      B    C
ATOM    506  HA  PHE B  41      10.467  30.185 -11.858  1.00  0.00      B     
ATOM    507  CB  PHE B  41      10.678  28.082 -11.397  1.00  0.00      B    C
ATOM    508  HB1 PHE B  41      10.309  27.377 -10.620  1.00  0.00      B     
ATOM    509  HB2 PHE B  41      10.287  27.726 -12.374  1.00  0.00      B     
ATOM    510  CG  PHE B  41      12.173  27.948 -11.393  1.00  0.00      B    C
ATOM    511  CD1 PHE B  41      12.986  29.004 -11.778  1.00  0.00      B    C
ATOM    512  HD1 PHE B  41      12.538  29.939 -12.086  1.00  0.00      B     
ATOM    513  CE1 PHE B  41      14.367  28.873 -11.779  1.00  0.00      B    C
ATOM    514  HE1 PHE B  41      14.989  29.707 -12.073  1.00  0.00      B     
ATOM    515  CZ  PHE B  41      14.948  27.676 -11.397  1.00  0.00      B    C
ATOM    516  HZ  PHE B  41      16.024  27.571 -11.392  1.00  0.00      B     
ATOM    517  CD2 PHE B  41      12.767  26.752 -11.010  1.00  0.00      B    C
ATOM    518  HD2 PHE B  41      12.152  25.909 -10.727  1.00  0.00      B     
ATOM    519  CE2 PHE B  41      14.145  26.612 -11.010  1.00  0.00      B    C
ATOM    520  HE2 PHE B  41      14.591  25.674 -10.710  1.00  0.00      B     
ATOM    521  C   PHE B  41       8.644  29.496 -11.042  1.00  0.00      B    C
ATOM    522  O   PHE B  41       8.043  29.670  -9.979  1.00  0.00      B    O
ATOM    523  N   GLU B  42       7.992  29.309 -12.189  1.00  0.00      B    N
ATOM    524  HN  GLU B  42       8.397  29.130 -13.081  1.00  0.00      B     
ATOM    525  CA  GLU B  42       6.536  29.361 -12.199  1.00  0.00      B    C
ATOM    526  HA  GLU B  42       6.231  29.774 -11.246  1.00  0.00      B     
ATOM    527  CB  GLU B  42       6.042  30.325 -13.287  1.00  0.00      B    C
ATOM    528  HB1 GLU B  42       6.392  29.944 -14.274  1.00  0.00      B     
ATOM    529  HB2 GLU B  42       4.930  30.307 -13.330  1.00  0.00      B     
ATOM    530  CG  GLU B  42       6.538  31.767 -13.102  1.00  0.00      B    C
ATOM    531  HG1 GLU B  42       7.588  31.755 -12.758  1.00  0.00      B     
ATOM    532  HG2 GLU B  42       6.471  32.335 -14.051  1.00  0.00      B     
ATOM    533  CD  GLU B  42       5.771  32.557 -12.024  1.00  0.00      B    C
ATOM    534  OE1 GLU B  42       4.568  32.283 -11.802  1.00  0.00      B    O
ATOM    535  OE2 GLU B  42       6.381  33.462 -11.397  1.00  0.00      B    O
ATOM    536  C   GLU B  42       5.867  27.999 -12.337  1.00  0.00      B    C
ATOM    537  O   GLU B  42       5.041  27.653 -11.495  1.00  0.00      B    O
ATOM    538  N   GLY B  43       6.183  27.193 -13.341  1.00  0.00      B    N
ATOM    539  HN  GLY B  43       6.913  27.326 -14.011  1.00  0.00      B     
ATOM    540  CA  GLY B  43       5.389  25.970 -13.503  1.00  0.00      B    C
ATOM    541  HA1 GLY B  43       5.632  25.595 -14.488  1.00  0.00      B     
ATOM    542  HA2 GLY B  43       4.357  26.271 -13.384  1.00  0.00      B     
ATOM    543  C   GLY B  43       5.675  24.866 -12.495  1.00  0.00      B    C
ATOM    544  O   GLY B  43       4.778  24.370 -11.784  1.00  0.00      B    O
ATOM    545  N   THR B  44       6.932  24.434 -12.473  1.00  0.00      B    N
ATOM    546  HN  THR B  44       7.575  24.602 -13.220  1.00  0.00      B     
ATOM    547  CA  THR B  44       7.491  23.676 -11.361  1.00  0.00      B    C
ATOM    548  HA  THR B  44       6.666  23.305 -10.768  1.00  0.00      B     
ATOM    549  CB  THR B  44       8.440  22.573 -11.816  1.00  0.00      B    C
ATOM    550  HB  THR B  44       9.308  23.089 -12.295  1.00  0.00      B     
ATOM    551  OG1 THR B  44       7.810  21.764 -12.809  1.00  0.00      B    O
ATOM    552  HG1 THR B  44       8.457  21.089 -13.038  1.00  0.00      B     
ATOM    553  CG2 THR B  44       8.823  21.712 -10.618  1.00  0.00      B    C
ATOM    554 HG21 THR B  44       9.601  20.971 -10.897  1.00  0.00      B     
ATOM    555 HG22 THR B  44       9.231  22.345  -9.801  1.00  0.00      B     
ATOM    556 HG23 THR B  44       7.943  21.160 -10.224  1.00  0.00      B     
ATOM    557  C   THR B  44       8.242  24.664 -10.486  1.00  0.00      B    C
ATOM    558  O   THR B  44       9.300  25.167 -10.876  1.00  0.00      B    O
ATOM    559  N   ARG B  45       7.697  24.953  -9.321  1.00  0.00      B    N
ATOM    560  HN  ARG B  45       6.825  24.564  -9.034  1.00  0.00      B     
ATOM    561  CA  ARG B  45       8.346  25.862  -8.388  1.00  0.00      B    C
ATOM    562  HA  ARG B  45       9.010  26.525  -8.930  1.00  0.00      B     
ATOM    563  CB  ARG B  45       7.291  26.660  -7.628  1.00  0.00      B    C
ATOM    564  HB1 ARG B  45       6.841  25.960  -6.884  1.00  0.00      B     
ATOM    565  HB2 ARG B  45       7.786  27.460  -7.035  1.00  0.00      B     
ATOM    566  CG  ARG B  45       6.191  27.207  -8.563  1.00  0.00      B    C
ATOM    567  HG1 ARG B  45       6.665  27.533  -9.515  1.00  0.00      B     
ATOM    568  HG2 ARG B  45       5.505  26.374  -8.841  1.00  0.00      B     
ATOM    569  CD  ARG B  45       5.392  28.300  -7.894  1.00  0.00      B    C
ATOM    570  HD1 ARG B  45       5.040  27.945  -6.898  1.00  0.00      B     
ATOM    571  HD2 ARG B  45       6.002  29.222  -7.750  1.00  0.00      B     
ATOM    572  NE  ARG B  45       4.240  28.679  -8.702  1.00  0.00      B    N
ATOM    573  HE  ARG B  45       3.569  27.936  -8.806  1.00  0.00      B     
ATOM    574  CZ  ARG B  45       4.068  29.875  -9.256  1.00  0.00      B    C
ATOM    575  NH1 ARG B  45       4.972  30.834  -9.083  1.00  0.00      B    N
ATOM    576 HH11 ARG B  45       4.834  31.734  -9.474  1.00  0.00      B     
ATOM    577 HH12 ARG B  45       5.711  30.636  -8.435  1.00  0.00      B     
ATOM    578  NH2 ARG B  45       2.985  30.113  -9.983  1.00  0.00      B    N
ATOM    579 HH21 ARG B  45       2.895  30.971 -10.468  1.00  0.00      B     
ATOM    580 HH22 ARG B  45       2.400  29.338 -10.183  1.00  0.00      B     
ATOM    581  C   ARG B  45       9.221  25.045  -7.445  1.00  0.00      B    C
ATOM    582  O   ARG B  45       8.850  23.934  -7.063  1.00  0.00      B    O
ATOM    583  N   GLN B  46      10.395  25.583  -7.084  1.00  0.00      B    N
ATOM    584  HN  GLN B  46      10.671  26.526  -7.262  1.00  0.00      B     
ATOM    585  CA  GLN B  46      11.390  24.786  -6.375  1.00  0.00      B    C
ATOM    586  HA  GLN B  46      10.863  23.952  -5.928  1.00  0.00      B     
ATOM    587  CB  GLN B  46      12.486  24.271  -7.329  1.00  0.00      B    C
ATOM    588  HB1 GLN B  46      13.007  25.169  -7.736  1.00  0.00      B     
ATOM    589  HB2 GLN B  46      13.249  23.708  -6.745  1.00  0.00      B     
ATOM    590  CG  GLN B  46      11.980  23.422  -8.493  1.00  0.00      B    C
ATOM    591  HG1 GLN B  46      11.466  22.512  -8.115  1.00  0.00      B     
ATOM    592  HG2 GLN B  46      11.254  23.992  -9.108  1.00  0.00      B     
ATOM    593  CD  GLN B  46      13.092  22.934  -9.393  1.00  0.00      B    C
ATOM    594  OE1 GLN B  46      14.229  22.756  -8.955  1.00  0.00      B    O
ATOM    595  NE2 GLN B  46      12.773  22.716 -10.660  1.00  0.00      B    N
ATOM    596 HE21 GLN B  46      13.500  22.390 -11.257  1.00  0.00      B     
ATOM    597 HE22 GLN B  46      11.847  22.894 -10.975  1.00  0.00      B     
ATOM    598  C   GLN B  46      12.040  25.578  -5.244  1.00  0.00      B    C
ATOM    599  O   GLN B  46      12.034  26.814  -5.226  1.00  0.00      B    O
ATOM    600  N   LEU B  47      12.606  24.836  -4.289  1.00  0.00      B    N
ATOM    601  HN  LEU B  47      12.494  23.846  -4.235  1.00  0.00      B     
ATOM    602  CA  LEU B  47      13.443  25.404  -3.233  1.00  0.00      B    C
ATOM    603  HA  LEU B  47      13.983  26.244  -3.650  1.00  0.00      B     
ATOM    604  CB  LEU B  47      12.616  25.828  -2.016  1.00  0.00      B    C
ATOM    605  HB1 LEU B  47      11.907  26.617  -2.359  1.00  0.00      B     
ATOM    606  HB2 LEU B  47      11.987  24.970  -1.689  1.00  0.00      B     
ATOM    607  CG  LEU B  47      13.477  26.368  -0.869  1.00  0.00      B    C
ATOM    608  HG  LEU B  47      14.232  25.738  -0.688  1.00  0.00      B     
ATOM    609  CD1 LEU B  47      12.644  26.482   0.399  1.00  0.00      B    C
ATOM    610 HD11 LEU B  47      13.272  26.827   1.248  1.00  0.00      B     
ATOM    611 HD12 LEU B  47      11.816  27.209   0.259  1.00  0.00      B     
ATOM    612 HD13 LEU B  47      12.205  25.498   0.670  1.00  0.00      B     
ATOM    613  CD2 LEU B  47      14.050  27.721  -1.266  1.00  0.00      B    C
ATOM    614 HD21 LEU B  47      14.663  28.138  -0.438  1.00  0.00      B     
ATOM    615 HD22 LEU B  47      14.700  27.644  -2.161  1.00  0.00      B     
ATOM    616 HD23 LEU B  47      13.232  28.440  -1.489  1.00  0.00      B     
ATOM    617  C   LEU B  47      14.470  24.357  -2.820  1.00  0.00      B    C
ATOM    618  O   LEU B  47      14.088  23.236  -2.464  1.00  0.00      B    O
ATOM    619  N   ALA B  48      15.759  24.712  -2.862  1.00  0.00      B    N
ATOM    620  HN  ALA B  48      16.082  25.621  -3.123  1.00  0.00      B     
ATOM    621  CA  ALA B  48      16.802  23.753  -2.516  1.00  0.00      B    C
ATOM    622  HA  ALA B  48      16.566  22.765  -2.893  1.00  0.00      B     
ATOM    623  CB  ALA B  48      18.155  24.172  -3.097  1.00  0.00      B    C
ATOM    624  HB1 ALA B  48      18.087  24.217  -4.205  1.00  0.00      B     
ATOM    625  HB2 ALA B  48      18.452  25.179  -2.731  1.00  0.00      B     
ATOM    626  HB3 ALA B  48      18.956  23.449  -2.832  1.00  0.00      B     
ATOM    627  C   ALA B  48      16.905  23.622  -1.001  1.00  0.00      B    C
ATOM    628  O   ALA B  48      17.043  24.622  -0.292  1.00  0.00      B    O
ATOM    629  N   LEU B  49      16.847  22.386  -0.505  1.00  0.00      B    N
ATOM    630  HN  LEU B  49      16.675  21.568  -1.051  1.00  0.00      B     
ATOM    631  CA  LEU B  49      17.036  22.128   0.917  1.00  0.00      B    C
ATOM    632  HA  LEU B  49      16.881  23.076   1.416  1.00  0.00      B     
ATOM    633  CB  LEU B  49      16.021  21.091   1.418  1.00  0.00      B    C
ATOM    634  HB1 LEU B  49      16.212  20.147   0.858  1.00  0.00      B     
ATOM    635  HB2 LEU B  49      16.233  20.863   2.486  1.00  0.00      B     
ATOM    636  CG  LEU B  49      14.540  21.458   1.247  1.00  0.00      B    C
ATOM    637  HG  LEU B  49      14.342  21.455   0.267  1.00  0.00      B     
ATOM    638  CD1 LEU B  49      14.225  22.883   1.770  1.00  0.00      B    C
ATOM    639 HD11 LEU B  49      13.159  23.138   1.589  1.00  0.00      B     
ATOM    640 HD12 LEU B  49      14.420  22.951   2.862  1.00  0.00      B     
ATOM    641 HD13 LEU B  49      14.854  23.639   1.253  1.00  0.00      B     
ATOM    642  CD2 LEU B  49      13.653  20.420   1.942  1.00  0.00      B    C
ATOM    643 HD21 LEU B  49      12.581  20.695   1.835  1.00  0.00      B     
ATOM    644 HD22 LEU B  49      13.787  19.409   1.506  1.00  0.00      B     
ATOM    645 HD23 LEU B  49      13.892  20.368   3.026  1.00  0.00      B     
ATOM    646  C   LEU B  49      18.452  21.659   1.247  1.00  0.00      B    C
ATOM    647  O   LEU B  49      18.801  21.575   2.432  1.00  0.00      B    O
ATOM    648  N   GLN B  50      19.251  21.325   0.237  1.00  0.00      B    N
ATOM    649  HN  GLN B  50      18.919  21.252  -0.702  1.00  0.00      B     
ATOM    650  CA  GLN B  50      20.671  21.037   0.399  1.00  0.00      B    C
ATOM    651  HA  GLN B  50      20.942  21.273   1.421  1.00  0.00      B     
ATOM    652  CB  GLN B  50      21.010  19.575   0.082  1.00  0.00      B    C
ATOM    653  HB1 GLN B  50      20.524  19.336  -0.892  1.00  0.00      B     
ATOM    654  HB2 GLN B  50      22.107  19.479  -0.086  1.00  0.00      B     
ATOM    655  CG  GLN B  50      20.539  18.598   1.133  1.00  0.00      B    C
ATOM    656  HG1 GLN B  50      21.065  18.780   2.095  1.00  0.00      B     
ATOM    657  HG2 GLN B  50      19.450  18.710   1.314  1.00  0.00      B     
ATOM    658  CD  GLN B  50      20.821  17.153   0.763  1.00  0.00      B    C
ATOM    659  OE1 GLN B  50      20.173  16.588  -0.113  1.00  0.00      B    O
ATOM    660  NE2 GLN B  50      21.801  16.550   1.430  1.00  0.00      B    N
ATOM    661 HE21 GLN B  50      21.993  15.603   1.189  1.00  0.00      B     
ATOM    662 HE22 GLN B  50      22.290  17.042   2.143  1.00  0.00      B     
ATOM    663  C   GLN B  50      21.478  21.948  -0.511  1.00  0.00      B    C
ATOM    664  O   GLN B  50      21.017  22.348  -1.586  1.00  0.00      B    O
ATOM    665  N   HSE B  51      22.701  22.266  -0.080  1.00  0.00      B    N
ATOM    666  HN  HSE B  51      23.091  21.957   0.786  1.00  0.00      B     
ATOM    667  CA  HSE B  51      23.582  23.113  -0.866  1.00  0.00      B    C
ATOM    668  HA  HSE B  51      23.204  23.121  -1.881  1.00  0.00      B     
ATOM    669  CB  HSE B  51      23.646  24.535  -0.298  1.00  0.00      B    C
ATOM    670  HB1 HSE B  51      24.351  25.122  -0.926  1.00  0.00      B     
ATOM    671  HB2 HSE B  51      22.650  25.016  -0.390  1.00  0.00      B     
ATOM    672  ND1 HSE B  51      25.461  24.685   1.447  1.00  0.00      B    N
ATOM    673  CG  HSE B  51      24.125  24.600   1.116  1.00  0.00      B    C
ATOM    674  CE1 HSE B  51      25.582  24.742   2.762  1.00  0.00      B    C
ATOM    675  HE1 HSE B  51      26.533  24.817   3.295  1.00  0.00      B     
ATOM    676  NE2 HSE B  51      24.376  24.686   3.295  1.00  0.00      B    N
ATOM    677  HE2 HSE B  51      24.179  24.682   4.275  1.00  0.00      B     
ATOM    678  CD2 HSE B  51      23.446  24.605   2.287  1.00  0.00      B    C
ATOM    679  HD2 HSE B  51      22.383  24.548   2.472  1.00  0.00      B     
ATOM    680  C   HSE B  51      24.979  22.510  -0.914  1.00  0.00      B    C
ATOM    681  O   HSE B  51      25.337  21.657  -0.104  1.00  0.00      B    O
ATOM    682  N   ARG B  52      25.754  22.949  -1.898  1.00  0.00      B    N
ATOM    683  HN  ARG B  52      25.415  23.542  -2.625  1.00  0.00      B     
ATOM    684  CA  ARG B  52      27.154  22.579  -1.960  1.00  0.00      B    C
ATOM    685  HA  ARG B  52      27.245  21.511  -1.802  1.00  0.00      B     
ATOM    686  CB  ARG B  52      27.763  22.994  -3.299  1.00  0.00      B    C
ATOM    687  HB1 ARG B  52      27.604  24.095  -3.390  1.00  0.00      B     
ATOM    688  HB2 ARG B  52      28.865  22.845  -3.269  1.00  0.00      B     
ATOM    689  CG  ARG B  52      27.142  22.309  -4.495  1.00  0.00      B    C
ATOM    690  HG1 ARG B  52      27.495  21.255  -4.521  1.00  0.00      B     
ATOM    691  HG2 ARG B  52      26.039  22.252  -4.347  1.00  0.00      B     
ATOM    692  CD  ARG B  52      27.432  23.067  -5.772  1.00  0.00      B    C
ATOM    693  HD1 ARG B  52      26.693  22.774  -6.552  1.00  0.00      B     
ATOM    694  HD2 ARG B  52      27.370  24.169  -5.616  1.00  0.00      B     
ATOM    695  NE  ARG B  52      28.775  22.804  -6.281  1.00  0.00      B    N
ATOM    696  HE  ARG B  52      29.125  21.896  -6.024  1.00  0.00      B     
ATOM    697  CZ  ARG B  52      29.468  23.672  -7.010  1.00  0.00      B    C
ATOM    698  NH1 ARG B  52      28.939  24.856  -7.300  1.00  0.00      B    N
ATOM    699 HH11 ARG B  52      29.432  25.504  -7.863  1.00  0.00      B     
ATOM    700 HH12 ARG B  52      27.981  24.991  -7.037  1.00  0.00      B     
ATOM    701  NH2 ARG B  52      30.686  23.360  -7.439  1.00  0.00      B    N
ATOM    702 HH21 ARG B  52      31.234  24.039  -7.907  1.00  0.00      B     
ATOM    703 HH22 ARG B  52      31.083  22.521  -7.090  1.00  0.00      B     
ATOM    704  C   ARG B  52      27.915  23.255  -0.822  1.00  0.00      B    C
ATOM    705  O   ARG B  52      27.498  24.306  -0.328  1.00  0.00      B    O
ATOM    706  N   PRO B  53      29.032  22.672  -0.392  1.00  0.00      B    N
ATOM    707  CD  PRO B  53      29.562  21.342  -0.741  1.00  0.00      B    C
ATOM    708  HD1 PRO B  53      30.019  21.321  -1.756  1.00  0.00      B     
ATOM    709  HD2 PRO B  53      28.785  20.545  -0.677  1.00  0.00      B     
ATOM    710  CA  PRO B  53      29.910  23.380   0.545  1.00  0.00      B    C
ATOM    711  HA  PRO B  53      29.442  23.485   1.517  1.00  0.00      B     
ATOM    712  CB  PRO B  53      31.146  22.476   0.620  1.00  0.00      B    C
ATOM    713  HB1 PRO B  53      31.601  22.472   1.636  1.00  0.00      B     
ATOM    714  HB2 PRO B  53      31.913  22.751  -0.138  1.00  0.00      B     
ATOM    715  CG  PRO B  53      30.628  21.113   0.314  1.00  0.00      B    C
ATOM    716  HG1 PRO B  53      30.232  20.635   1.232  1.00  0.00      B     
ATOM    717  HG2 PRO B  53      31.420  20.449  -0.103  1.00  0.00      B     
ATOM    718  C   PRO B  53      30.255  24.761   0.007  1.00  0.00      B    C
ATOM    719  O   PRO B  53      30.563  24.924  -1.177  1.00  0.00      B    O
ATOM    720  N   GLU B  54      30.172  25.761   0.883  1.00  0.00      B    N
ATOM    721  HN  GLU B  54      29.855  25.617   1.816  1.00  0.00      B     
ATOM    722  CA  GLU B  54      30.528  27.149   0.583  1.00  0.00      B    C
ATOM    723  HA  GLU B  54      30.378  27.719   1.491  1.00  0.00      B     
ATOM    724  CB  GLU B  54      31.994  27.284   0.172  1.00  0.00      B    C
ATOM    725  HB1 GLU B  54      32.087  26.969  -0.893  1.00  0.00      B     
ATOM    726  HB2 GLU B  54      32.297  28.355   0.201  1.00  0.00      B     
ATOM    727  CG  GLU B  54      32.958  26.473   0.992  1.00  0.00      B    C
ATOM    728  HG1 GLU B  54      32.789  26.674   2.066  1.00  0.00      B     
ATOM    729  HG2 GLU B  54      32.830  25.389   0.799  1.00  0.00      B     
ATOM    730  CD  GLU B  54      34.374  26.886   0.684  1.00  0.00      B    C
ATOM    731  OE1 GLU B  54      34.865  27.792   1.380  1.00  0.00      B    O
ATOM    732  OE2 GLU B  54      34.954  26.352  -0.288  1.00  0.00      B    O
ATOM    733  C   GLU B  54      29.657  27.781  -0.497  1.00  0.00      B    C
ATOM    734  O   GLU B  54      30.078  28.745  -1.148  1.00  0.00      B    O
ATOM    735  N   ALA B  55      28.440  27.281  -0.704  1.00  0.00      B    N
ATOM    736  HN  ALA B  55      28.064  26.483  -0.234  1.00  0.00      B     
ATOM    737  CA  ALA B  55      27.557  27.907  -1.676  1.00  0.00      B    C
ATOM    738  HA  ALA B  55      28.029  27.953  -2.651  1.00  0.00      B     
ATOM    739  CB  ALA B  55      26.259  27.110  -1.807  1.00  0.00      B    C
ATOM    740  HB1 ALA B  55      26.489  26.077  -2.145  1.00  0.00      B     
ATOM    741  HB2 ALA B  55      25.732  27.041  -0.830  1.00  0.00      B     
ATOM    742  HB3 ALA B  55      25.570  27.568  -2.549  1.00  0.00      B     
ATOM    743  C   ALA B  55      27.249  29.346  -1.279  1.00  0.00      B    C
ATOM    744  O   ALA B  55      27.026  29.655  -0.108  1.00  0.00      B    O
ATOM    745  N   THR B  56      27.248  30.230  -2.271  1.00  0.00      B    N
ATOM    746  HN  THR B  56      27.510  30.008  -3.210  1.00  0.00      B     
ATOM    747  CA  THR B  56      26.859  31.618  -2.071  1.00  0.00      B    C
ATOM    748  HA  THR B  56      27.093  31.832  -1.037  1.00  0.00      B     
ATOM    749  CB  THR B  56      27.626  32.508  -3.054  1.00  0.00      B    C
ATOM    750  HB  THR B  56      27.163  33.522  -2.980  1.00  0.00      B     
ATOM    751  OG1 THR B  56      27.427  32.024  -4.385  1.00  0.00      B    O
ATOM    752  HG1 THR B  56      27.939  32.612  -4.951  1.00  0.00      B     
ATOM    753  CG2 THR B  56      29.125  32.467  -2.751  1.00  0.00      B    C
ATOM    754 HG21 THR B  56      29.676  33.195  -3.383  1.00  0.00      B     
ATOM    755 HG22 THR B  56      29.313  32.728  -1.688  1.00  0.00      B     
ATOM    756 HG23 THR B  56      29.544  31.455  -2.940  1.00  0.00      B     
ATOM    757  C   THR B  56      25.357  31.840  -2.231  1.00  0.00      B    C
ATOM    758  O   THR B  56      24.828  32.835  -1.721  1.00  0.00      B    O
ATOM    759  N   ASP B  57      24.662  30.941  -2.924  1.00  0.00      B    N
ATOM    760  HN  ASP B  57      25.076  30.166  -3.395  1.00  0.00      B     
ATOM    761  CA  ASP B  57      23.207  30.989  -3.074  1.00  0.00      B    C
ATOM    762  HA  ASP B  57      22.811  31.702  -2.360  1.00  0.00      B     
ATOM    763  CB  ASP B  57      22.822  31.358  -4.509  1.00  0.00      B    C
ATOM    764  HB1 ASP B  57      23.370  32.274  -4.810  1.00  0.00      B     
ATOM    765  HB2 ASP B  57      23.095  30.543  -5.208  1.00  0.00      B     
ATOM    766  CG  ASP B  57      21.334  31.649  -4.670  1.00  0.00      B    C
ATOM    767  OD1 ASP B  57      20.609  31.706  -3.651  1.00  0.00      B    O
ATOM    768  OD2 ASP B  57      20.899  31.826  -5.828  1.00  0.00      B    O
ATOM    769  C   ASP B  57      22.654  29.622  -2.683  1.00  0.00      B    C
ATOM    770  O   ASP B  57      22.216  28.846  -3.540  1.00  0.00      B    O
ATOM    771  N   PRO B  58      22.670  29.296  -1.388  1.00  0.00      B    N
ATOM    772  CD  PRO B  58      23.048  30.149  -0.247  1.00  0.00      B    C
ATOM    773  HD1 PRO B  58      22.533  31.136  -0.267  1.00  0.00      B     
ATOM    774  HD2 PRO B  58      24.148  30.317  -0.189  1.00  0.00      B     
ATOM    775  CA  PRO B  58      22.350  27.919  -0.976  1.00  0.00      B    C
ATOM    776  HA  PRO B  58      22.998  27.230  -1.505  1.00  0.00      B     
ATOM    777  CB  PRO B  58      22.684  27.914   0.520  1.00  0.00      B    C
ATOM    778  HB1 PRO B  58      23.717  27.548   0.716  1.00  0.00      B     
ATOM    779  HB2 PRO B  58      21.952  27.317   1.109  1.00  0.00      B     
ATOM    780  CG  PRO B  58      22.588  29.355   0.936  1.00  0.00      B    C
ATOM    781  HG1 PRO B  58      23.207  29.526   1.838  1.00  0.00      B     
ATOM    782  HG2 PRO B  58      21.539  29.639   1.183  1.00  0.00      B     
ATOM    783  C   PRO B  58      20.905  27.520  -1.210  1.00  0.00      B    C
ATOM    784  O   PRO B  58      20.639  26.339  -1.469  1.00  0.00      B    O
ATOM    785  N   TRP B  59      19.962  28.450  -1.095  1.00  0.00      B    N
ATOM    786  HN  TRP B  59      20.140  29.418  -0.934  1.00  0.00      B     
ATOM    787  CA  TRP B  59      18.556  28.092  -1.203  1.00  0.00      B    C
ATOM    788  HA  TRP B  59      18.433  27.157  -0.670  1.00  0.00      B     
ATOM    789  CB  TRP B  59      17.701  29.177  -0.548  1.00  0.00      B    C
ATOM    790  HB1 TRP B  59      18.057  30.163  -0.921  1.00  0.00      B     
ATOM    791  HB2 TRP B  59      16.643  29.072  -0.873  1.00  0.00      B     
ATOM    792  CG  TRP B  59      17.825  29.164   0.947  1.00  0.00      B    C
ATOM    793  CD1 TRP B  59      18.628  29.968   1.711  1.00  0.00      B    C
ATOM    794  HD1 TRP B  59      19.251  30.760   1.317  1.00  0.00      B     
ATOM    795  NE1 TRP B  59      18.491  29.647   3.044  1.00  0.00      B    N
ATOM    796  HE1 TRP B  59      18.927  30.095   3.795  1.00  0.00      B     
ATOM    797  CE2 TRP B  59      17.596  28.617   3.164  1.00  0.00      B    C
ATOM    798  CD2 TRP B  59      17.162  28.279   1.861  1.00  0.00      B    C
ATOM    799  CE3 TRP B  59      16.227  27.247   1.710  1.00  0.00      B    C
ATOM    800  HE3 TRP B  59      15.864  26.943   0.737  1.00  0.00      B     
ATOM    801  CZ3 TRP B  59      15.764  26.596   2.843  1.00  0.00      B    C
ATOM    802  HZ3 TRP B  59      15.042  25.798   2.740  1.00  0.00      B     
ATOM    803  CZ2 TRP B  59      17.132  27.956   4.300  1.00  0.00      B    C
ATOM    804  HZ2 TRP B  59      17.466  28.212   5.293  1.00  0.00      B     
ATOM    805  CH2 TRP B  59      16.219  26.952   4.121  1.00  0.00      B    C
ATOM    806  HH2 TRP B  59      15.844  26.424   4.987  1.00  0.00      B     
ATOM    807  C   TRP B  59      18.109  27.846  -2.641  1.00  0.00      B    C
ATOM    808  O   TRP B  59      17.035  27.270  -2.847  1.00  0.00      B    O
ATOM    809  N   TYR B  60      18.902  28.231  -3.645  1.00  0.00      B    N
ATOM    810  HN  TYR B  60      19.820  28.613  -3.554  1.00  0.00      B     
ATOM    811  CA  TYR B  60      18.433  28.103  -5.021  1.00  0.00      B    C
ATOM    812  HA  TYR B  60      17.604  27.408  -4.964  1.00  0.00      B     
ATOM    813  CB  TYR B  60      17.959  29.468  -5.539  1.00  0.00      B    C
ATOM    814  HB1 TYR B  60      18.819  30.172  -5.550  1.00  0.00      B     
ATOM    815  HB2 TYR B  60      17.589  29.385  -6.584  1.00  0.00      B     
ATOM    816  CG  TYR B  60      16.895  30.046  -4.641  1.00  0.00      B    C
ATOM    817  CD1 TYR B  60      15.599  29.545  -4.661  1.00  0.00      B    C
ATOM    818  HD1 TYR B  60      15.339  28.754  -5.351  1.00  0.00      B     
ATOM    819  CE1 TYR B  60      14.627  30.055  -3.829  1.00  0.00      B    C
ATOM    820  HE1 TYR B  60      13.618  29.673  -3.865  1.00  0.00      B     
ATOM    821  CZ  TYR B  60      14.941  31.062  -2.952  1.00  0.00      B    C
ATOM    822  OH  TYR B  60      13.967  31.560  -2.110  1.00  0.00      B    O
ATOM    823  HH  TYR B  60      14.387  32.198  -1.529  1.00  0.00      B     
ATOM    824  CD2 TYR B  60      17.192  31.054  -3.742  1.00  0.00      B    C
ATOM    825  HD2 TYR B  60      18.187  31.475  -3.712  1.00  0.00      B     
ATOM    826  CE2 TYR B  60      16.228  31.572  -2.910  1.00  0.00      B    C
ATOM    827  HE2 TYR B  60      16.475  32.386  -2.245  1.00  0.00      B     
ATOM    828  C   TYR B  60      19.437  27.522  -5.997  1.00  0.00      B    C
ATOM    829  O   TYR B  60      19.029  27.159  -7.102  1.00  0.00      B    O
ATOM    830  N   GLU B  61      20.720  27.410  -5.645  1.00  0.00      B    N
ATOM    831  HN  GLU B  61      21.114  27.678  -4.770  1.00  0.00      B     
ATOM    832  CA  GLU B  61      21.683  26.852  -6.582  1.00  0.00      B    C
ATOM    833  HA  GLU B  61      21.706  27.487  -7.459  1.00  0.00      B     
ATOM    834  CB  GLU B  61      23.077  26.813  -5.954  1.00  0.00      B    C
ATOM    835  HB1 GLU B  61      23.243  27.775  -5.417  1.00  0.00      B     
ATOM    836  HB2 GLU B  61      23.118  26.018  -5.176  1.00  0.00      B     
ATOM    837  CG  GLU B  61      24.166  26.608  -6.995  1.00  0.00      B    C
ATOM    838  HG1 GLU B  61      23.880  25.781  -7.670  1.00  0.00      B     
ATOM    839  HG2 GLU B  61      24.323  27.528  -7.592  1.00  0.00      B     
ATOM    840  CD  GLU B  61      25.499  26.199  -6.402  1.00  0.00      B    C
ATOM    841  OE1 GLU B  61      26.346  25.705  -7.171  1.00  0.00      B    O
ATOM    842  OE2 GLU B  61      25.692  26.370  -5.178  1.00  0.00      B    O
ATOM    843  C   GLU B  61      21.265  25.462  -7.042  1.00  0.00      B    C
ATOM    844  O   GLU B  61      21.389  25.129  -8.226  1.00  0.00      B    O
ATOM    845  N   GLY B  62      20.752  24.643  -6.124  1.00  0.00      B    N
ATOM    846  HN  GLY B  62      20.618  24.895  -5.166  1.00  0.00      B     
ATOM    847  CA  GLY B  62      20.346  23.293  -6.481  1.00  0.00      B    C
ATOM    848  HA1 GLY B  62      20.066  22.812  -5.554  1.00  0.00      B     
ATOM    849  HA2 GLY B  62      21.196  22.843  -6.976  1.00  0.00      B     
ATOM    850  C   GLY B  62      19.164  23.218  -7.424  1.00  0.00      B    C
ATOM    851  O   GLY B  62      18.912  22.147  -7.985  1.00  0.00      B    O
ATOM    852  N   CYS B  63      18.451  24.322  -7.625  1.00  0.00      B    N
ATOM    853  HN  CYS B  63      18.665  25.199  -7.199  1.00  0.00      B     
ATOM    854  CA  CYS B  63      17.284  24.335  -8.497  1.00  0.00      B    C
ATOM    855  HA  CYS B  63      16.862  23.339  -8.430  1.00  0.00      B     
ATOM    856  CB  CYS B  63      16.283  25.381  -8.001  1.00  0.00      B    C
ATOM    857  HB1 CYS B  63      16.736  26.382  -8.179  1.00  0.00      B     
ATOM    858  HB2 CYS B  63      15.362  25.346  -8.623  1.00  0.00      B     
ATOM    859  SG  CYS B  63      15.855  25.272  -6.227  1.00  0.00      B    S
ATOM    860  HG1 CYS B  63      15.059  26.342  -6.182  1.00  0.00      B     
ATOM    861  C   CYS B  63      17.625  24.599  -9.967  1.00  0.00      B    C
ATOM    862  O   CYS B  63      16.718  24.589 -10.803  1.00  0.00      B    O
ATOM    863  N   GLN B  64      18.896  24.809 -10.304  1.00  0.00      B    N
ATOM    864  HN  GLN B  64      19.661  24.768  -9.663  1.00  0.00      B     
ATOM    865  CA  GLN B  64      19.275  25.124 -11.678  1.00  0.00      B    C
ATOM    866  HA  GLN B  64      18.562  25.855 -12.039  1.00  0.00      B     
ATOM    867  CB  GLN B  64      20.697  25.677 -11.739  1.00  0.00      B    C
ATOM    868  HB1 GLN B  64      21.356  24.928 -11.241  1.00  0.00      B     
ATOM    869  HB2 GLN B  64      21.029  25.724 -12.801  1.00  0.00      B     
ATOM    870  CG  GLN B  64      20.836  27.010 -11.063  1.00  0.00      B    C
ATOM    871  HG1 GLN B  64      20.452  27.820 -11.720  1.00  0.00      B     
ATOM    872  HG2 GLN B  64      20.254  27.034 -10.119  1.00  0.00      B     
ATOM    873  CD  GLN B  64      22.271  27.364 -10.752  1.00  0.00      B    C
ATOM    874  OE1 GLN B  64      23.209  26.765 -11.285  1.00  0.00      B    O
ATOM    875  NE2 GLN B  64      22.452  28.348  -9.875  1.00  0.00      B    N
ATOM    876 HE21 GLN B  64      23.393  28.595  -9.664  1.00  0.00      B     
ATOM    877 HE22 GLN B  64      21.665  28.786  -9.454  1.00  0.00      B     
ATOM    878  C   GLN B  64      19.177  23.900 -12.584  1.00  0.00      B    C
ATOM    879  O   GLN B  64      19.163  22.752 -12.130  1.00  0.00      B    O
ATOM    880  N   ARG B  65      19.131  24.167 -13.891  1.00  0.00      B    N
ATOM    881  HN  ARG B  65      19.174  25.100 -14.241  1.00  0.00      B     
ATOM    882  CA  ARG B  65      19.014  23.101 -14.880  1.00  0.00      B    C
ATOM    883  HA  ARG B  65      18.126  22.521 -14.657  1.00  0.00      B     
ATOM    884  CB  ARG B  65      18.920  23.687 -16.293  1.00  0.00      B    C
ATOM    885  HB1 ARG B  65      19.121  22.845 -16.998  1.00  0.00      B     
ATOM    886  HB2 ARG B  65      17.875  24.011 -16.493  1.00  0.00      B     
ATOM    887  CG  ARG B  65      19.911  24.808 -16.577  1.00  0.00      B    C
ATOM    888  HG1 ARG B  65      19.692  25.656 -15.891  1.00  0.00      B     
ATOM    889  HG2 ARG B  65      20.936  24.462 -16.308  1.00  0.00      B     
ATOM    890  CD  ARG B  65      19.892  25.207 -18.044  1.00  0.00      B    C
ATOM    891  HD1 ARG B  65      19.817  24.292 -18.676  1.00  0.00      B     
ATOM    892  HD2 ARG B  65      19.028  25.873 -18.276  1.00  0.00      B     
ATOM    893  NE  ARG B  65      21.097  25.946 -18.423  1.00  0.00      B    N
ATOM    894  HE  ARG B  65      21.939  25.401 -18.337  1.00  0.00      B     
ATOM    895  CZ  ARG B  65      21.101  27.208 -18.840  1.00  0.00      B    C
ATOM    896  NH1 ARG B  65      22.244  27.802 -19.161  1.00  0.00      B    N
ATOM    897 HH11 ARG B  65      22.257  28.750 -19.448  1.00  0.00      B     
ATOM    898 HH12 ARG B  65      23.082  27.288 -18.965  1.00  0.00      B     
ATOM    899  NH2 ARG B  65      19.959  27.876 -18.944  1.00  0.00      B    N
ATOM    900 HH21 ARG B  65      19.953  28.785 -19.336  1.00  0.00      B     
ATOM    901 HH22 ARG B  65      19.123  27.358 -18.818  1.00  0.00      B     
ATOM    902  C   ARG B  65      20.196  22.141 -14.789  1.00  0.00      B    C
ATOM    903  O   ARG B  65      21.315  22.523 -14.431  1.00  0.00      B    O
ATOM    904  N   GLN B  66      19.935  20.876 -15.131  1.00  0.00      B    N
ATOM    905  HN  GLN B  66      19.075  20.561 -15.528  1.00  0.00      B     
ATOM    906  CA  GLN B  66      20.933  19.826 -14.939  1.00  0.00      B    C
ATOM    907  HA  GLN B  66      21.213  19.856 -13.893  1.00  0.00      B     
ATOM    908  CB  GLN B  66      20.339  18.463 -15.290  1.00  0.00      B    C
ATOM    909  HB1 GLN B  66      19.372  18.382 -14.741  1.00  0.00      B     
ATOM    910  HB2 GLN B  66      20.084  18.440 -16.374  1.00  0.00      B     
ATOM    911  CG  GLN B  66      21.235  17.299 -14.917  1.00  0.00      B    C
ATOM    912  HG1 GLN B  66      20.817  16.347 -15.309  1.00  0.00      B     
ATOM    913  HG2 GLN B  66      22.248  17.429 -15.349  1.00  0.00      B     
ATOM    914  CD  GLN B  66      21.361  17.128 -13.418  1.00  0.00      B    C
ATOM    915  OE1 GLN B  66      20.408  17.370 -12.674  1.00  0.00      B    O
ATOM    916  NE2 GLN B  66      22.539  16.709 -12.963  1.00  0.00      B    N
ATOM    917 HE21 GLN B  66      22.625  16.591 -11.978  1.00  0.00      B     
ATOM    918 HE22 GLN B  66      23.285  16.546 -13.599  1.00  0.00      B     
ATOM    919  C   GLN B  66      22.194  20.069 -15.758  1.00  0.00      B    C
ATOM    920  O   GLN B  66      23.294  19.708 -15.324  1.00  0.00      B    O
ATOM    921  N   SER B  67      22.060  20.667 -16.943  1.00  0.00      B    N
ATOM    922  HN  SER B  67      21.194  20.940 -17.362  1.00  0.00      B     
ATOM    923  CA  SER B  67      23.236  20.977 -17.746  1.00  0.00      B    C
ATOM    924  HA  SER B  67      23.792  20.051 -17.813  1.00  0.00      B     
ATOM    925  CB  SER B  67      22.803  21.467 -19.130  1.00  0.00      B    C
ATOM    926  HB1 SER B  67      23.713  21.799 -19.680  1.00  0.00      B     
ATOM    927  HB2 SER B  67      22.354  20.632 -19.714  1.00  0.00      B     
ATOM    928  OG  SER B  67      21.906  22.561 -19.028  1.00  0.00      B    O
ATOM    929  HG1 SER B  67      21.847  22.962 -19.904  1.00  0.00      B     
ATOM    930  C   SER B  67      24.144  22.004 -17.080  1.00  0.00      B    C
ATOM    931  O   SER B  67      25.278  22.192 -17.536  1.00  0.00      B    O
ATOM    932  N   LEU B  68      23.676  22.661 -16.016  1.00  0.00      B    N
ATOM    933  HN  LEU B  68      22.739  22.551 -15.691  1.00  0.00      B     
ATOM    934  CA  LEU B  68      24.476  23.594 -15.231  1.00  0.00      B    C
ATOM    935  HA  LEU B  68      25.373  23.773 -15.810  1.00  0.00      B     
ATOM    936  CB  LEU B  68      23.703  24.896 -14.991  1.00  0.00      B    C
ATOM    937  HB1 LEU B  68      22.640  24.618 -14.805  1.00  0.00      B     
ATOM    938  HB2 LEU B  68      24.067  25.365 -14.050  1.00  0.00      B     
ATOM    939  CG  LEU B  68      23.717  25.937 -16.107  1.00  0.00      B    C
ATOM    940  HG  LEU B  68      23.222  25.572 -16.896  1.00  0.00      B     
ATOM    941  CD1 LEU B  68      25.152  26.227 -16.549  1.00  0.00      B    C
ATOM    942 HD11 LEU B  68      25.161  26.949 -17.394  1.00  0.00      B     
ATOM    943 HD12 LEU B  68      25.739  26.662 -15.712  1.00  0.00      B     
ATOM    944 HD13 LEU B  68      25.656  25.295 -16.884  1.00  0.00      B     
ATOM    945  CD2 LEU B  68      23.004  27.210 -15.656  1.00  0.00      B    C
ATOM    946 HD21 LEU B  68      23.031  27.974 -16.463  1.00  0.00      B     
ATOM    947 HD22 LEU B  68      21.940  27.018 -15.410  1.00  0.00      B     
ATOM    948 HD23 LEU B  68      23.500  27.636 -14.757  1.00  0.00      B     
ATOM    949  C   LEU B  68      24.903  23.029 -13.886  1.00  0.00      B    C
ATOM    950  O   LEU B  68      25.595  23.724 -13.132  1.00  0.00      B    O
ATOM    951  N   ILE B  69      24.494  21.811 -13.548  1.00  0.00      B    N
ATOM    952  HN  ILE B  69      23.946  21.222 -14.138  1.00  0.00      B     
ATOM    953  CA  ILE B  69      24.822  21.223 -12.255  1.00  0.00      B    C
ATOM    954  HA  ILE B  69      24.987  22.035 -11.559  1.00  0.00      B     
ATOM    955  CB  ILE B  69      23.710  20.288 -11.755  1.00  0.00      B    C
ATOM    956  HB  ILE B  69      23.535  19.582 -12.606  1.00  0.00      B     
ATOM    957  CG2 ILE B  69      24.125  19.629 -10.446  1.00  0.00      B    C
ATOM    958 HG21 ILE B  69      23.400  18.839 -10.159  1.00  0.00      B     
ATOM    959 HG22 ILE B  69      25.123  19.152 -10.542  1.00  0.00      B     
ATOM    960 HG23 ILE B  69      24.170  20.373  -9.623  1.00  0.00      B     
ATOM    961  CG1 ILE B  69      22.409  21.070 -11.551  1.00  0.00      B    C
ATOM    962 HG11 ILE B  69      22.193  21.683 -12.454  1.00  0.00      B     
ATOM    963 HG12 ILE B  69      21.569  20.348 -11.434  1.00  0.00      B     
ATOM    964  CD  ILE B  69      22.421  21.977 -10.333  1.00  0.00      B    C
ATOM    965  HD1 ILE B  69      21.432  22.470 -10.209  1.00  0.00      B     
ATOM    966  HD2 ILE B  69      22.637  21.394  -9.412  1.00  0.00      B     
ATOM    967  HD3 ILE B  69      23.190  22.771 -10.436  1.00  0.00      B     
ATOM    968  C   ILE B  69      26.143  20.482 -12.388  1.00  0.00      B    C
ATOM    969  O   ILE B  69      26.285  19.600 -13.244  1.00  0.00      B    O
ATOM    970  N   SER B  70      27.111  20.860 -11.547  1.00  0.00      B    N
ATOM    971  HN  SER B  70      27.034  21.628 -10.911  1.00  0.00      B     
ATOM    972  CA  SER B  70      28.388  20.165 -11.490  1.00  0.00      B    C
ATOM    973  HA  SER B  70      28.875  20.343 -12.439  1.00  0.00      B     
ATOM    974  CB  SER B  70      29.192  20.701 -10.303  1.00  0.00      B    C
ATOM    975  HB1 SER B  70      29.950  19.934 -10.024  1.00  0.00      B     
ATOM    976  HB2 SER B  70      29.749  21.620 -10.595  1.00  0.00      B     
ATOM    977  OG  SER B  70      28.340  20.938  -9.192  1.00  0.00      B    O
ATOM    978  HG1 SER B  70      28.907  21.055  -8.419  1.00  0.00      B     
ATOM    979  C   SER B  70      28.171  18.665 -11.368  1.00  0.00      B    C
ATOM    980  O   SER B  70      28.628  17.873 -12.201  1.00  0.00      B    O
ATOM    981  N   SER B  71      27.468  18.271 -10.314  1.00  0.00      B    N
ATOM    982  HN  SER B  71      27.147  18.950  -9.654  1.00  0.00      B     
ATOM    983  CA  SER B  71      27.094  16.906  -9.993  1.00  0.00      B    C
ATOM    984  HA  SER B  71      26.566  16.493 -10.842  1.00  0.00      B     
ATOM    985  CB  SER B  71      28.318  16.072  -9.590  1.00  0.00      B    C
ATOM    986  HB1 SER B  71      28.899  15.842 -10.512  1.00  0.00      B     
ATOM    987  HB2 SER B  71      28.986  16.661  -8.921  1.00  0.00      B     
ATOM    988  OG  SER B  71      27.949  14.845  -8.976  1.00  0.00      B    O
ATOM    989  HG1 SER B  71      28.738  14.289  -8.957  1.00  0.00      B     
ATOM    990  C   SER B  71      26.105  16.992  -8.844  1.00  0.00      B    C
ATOM    991  O   SER B  71      26.309  17.776  -7.911  1.00  0.00      B    O
ATOM    992  N   ASP B  72      25.019  16.224  -8.932  1.00  0.00      B    N
ATOM    993  HN  ASP B  72      24.737  15.655  -9.700  1.00  0.00      B     
ATOM    994  CA  ASP B  72      24.092  16.162  -7.808  1.00  0.00      B    C
ATOM    995  HA  ASP B  72      23.704  17.164  -7.661  1.00  0.00      B     
ATOM    996  CB  ASP B  72      22.965  15.163  -8.098  1.00  0.00      B    C
ATOM    997  HB1 ASP B  72      23.403  14.218  -8.477  1.00  0.00      B     
ATOM    998  HB2 ASP B  72      22.396  14.938  -7.175  1.00  0.00      B     
ATOM    999  CG  ASP B  72      21.991  15.659  -9.149  1.00  0.00      B    C
ATOM   1000  OD1 ASP B  72      22.146  16.798  -9.639  1.00  0.00      B    O
ATOM   1001  OD2 ASP B  72      21.067  14.898  -9.495  1.00  0.00      B    O
ATOM   1002  C   ASP B  72      24.809  15.776  -6.522  1.00  0.00      B    C
ATOM   1003  O   ASP B  72      24.354  16.131  -5.435  1.00  0.00      B    O
ATOM   1004  N   SER B  73      25.938  15.061  -6.627  1.00  0.00      B    N
ATOM   1005  HN  SER B  73      26.368  14.820  -7.497  1.00  0.00      B     
ATOM   1006  CA  SER B  73      26.647  14.565  -5.452  1.00  0.00      B    C
ATOM   1007  HA  SER B  73      25.882  14.119  -4.830  1.00  0.00      B     
ATOM   1008  CB  SER B  73      27.714  13.553  -5.864  1.00  0.00      B    C
ATOM   1009  HB1 SER B  73      28.547  14.108  -6.353  1.00  0.00      B     
ATOM   1010  HB2 SER B  73      28.139  13.050  -4.966  1.00  0.00      B     
ATOM   1011  OG  SER B  73      27.195  12.609  -6.781  1.00  0.00      B    O
ATOM   1012  HG1 SER B  73      27.949  12.147  -7.170  1.00  0.00      B     
ATOM   1013  C   SER B  73      27.311  15.667  -4.635  1.00  0.00      B    C
ATOM   1014  O   SER B  73      27.656  15.427  -3.475  1.00  0.00      B    O
ATOM   1015  N   ASP B  74      27.527  16.852  -5.209  1.00  0.00      B    N
ATOM   1016  HN  ASP B  74      27.322  17.108  -6.150  1.00  0.00      B     
ATOM   1017  CA  ASP B  74      28.123  17.938  -4.441  1.00  0.00      B    C
ATOM   1018  HA  ASP B  74      28.902  17.493  -3.833  1.00  0.00      B     
ATOM   1019  CB  ASP B  74      28.684  19.025  -5.368  1.00  0.00      B    C
ATOM   1020  HB1 ASP B  74      27.874  19.396  -6.028  1.00  0.00      B     
ATOM   1021  HB2 ASP B  74      29.072  19.879  -4.778  1.00  0.00      B     
ATOM   1022  CG  ASP B  74      29.806  18.519  -6.272  1.00  0.00      B    C
ATOM   1023  OD1 ASP B  74      30.563  17.606  -5.866  1.00  0.00      B    O
ATOM   1024  OD2 ASP B  74      29.928  19.050  -7.397  1.00  0.00      B    O
ATOM   1025  C   ASP B  74      27.133  18.582  -3.483  1.00  0.00      B    C
ATOM   1026  O   ASP B  74      27.560  19.266  -2.545  1.00  0.00      B    O
ATOM   1027  N   PHE B  75      25.825  18.377  -3.694  1.00  0.00      B    N
ATOM   1028  HN  PHE B  75      25.478  17.742  -4.382  1.00  0.00      B     
ATOM   1029  CA  PHE B  75      24.787  19.070  -2.930  1.00  0.00      B    C
ATOM   1030  HA  PHE B  75      25.211  20.007  -2.590  1.00  0.00      B     
ATOM   1031  CB  PHE B  75      23.556  19.315  -3.801  1.00  0.00      B    C
ATOM   1032  HB1 PHE B  75      23.280  18.369  -4.315  1.00  0.00      B     
ATOM   1033  HB2 PHE B  75      22.683  19.619  -3.184  1.00  0.00      B     
ATOM   1034  CG  PHE B  75      23.780  20.327  -4.879  1.00  0.00      B    C
ATOM   1035  CD1 PHE B  75      24.358  19.959  -6.080  1.00  0.00      B    C
ATOM   1036  HD1 PHE B  75      24.641  18.928  -6.244  1.00  0.00      B     
ATOM   1037  CE1 PHE B  75      24.582  20.901  -7.071  1.00  0.00      B    C
ATOM   1038  HE1 PHE B  75      25.026  20.603  -8.010  1.00  0.00      B     
ATOM   1039  CZ  PHE B  75      24.232  22.228  -6.866  1.00  0.00      B    C
ATOM   1040  HZ  PHE B  75      24.395  22.962  -7.642  1.00  0.00      B     
ATOM   1041  CD2 PHE B  75      23.440  21.659  -4.683  1.00  0.00      B    C
ATOM   1042  HD2 PHE B  75      23.012  21.975  -3.742  1.00  0.00      B     
ATOM   1043  CE2 PHE B  75      23.666  22.606  -5.672  1.00  0.00      B    C
ATOM   1044  HE2 PHE B  75      23.397  23.639  -5.500  1.00  0.00      B     
ATOM   1045  C   PHE B  75      24.458  18.249  -1.685  1.00  0.00      B    C
ATOM   1046  O   PHE B  75      23.417  17.601  -1.576  1.00  0.00      B    O
ATOM   1047  N   THR B  76      25.364  18.314  -0.705  1.00  0.00      B    N
ATOM   1048  HN  THR B  76      26.131  18.955  -0.699  1.00  0.00      B     
ATOM   1049  CA  THR B  76      25.307  17.441   0.454  1.00  0.00      B    C
ATOM   1050  HA  THR B  76      24.541  16.718   0.210  1.00  0.00      B     
ATOM   1051  CB  THR B  76      26.686  16.815   0.704  1.00  0.00      B    C
ATOM   1052  HB  THR B  76      26.636  16.351   1.719  1.00  0.00      B     
ATOM   1053  OG1 THR B  76      27.667  17.860   0.732  1.00  0.00      B    O
ATOM   1054  HG1 THR B  76      28.510  17.417   0.879  1.00  0.00      B     
ATOM   1055  CG2 THR B  76      27.029  15.860  -0.406  1.00  0.00      B    C
ATOM   1056 HG21 THR B  76      27.970  15.315  -0.182  1.00  0.00      B     
ATOM   1057 HG22 THR B  76      26.221  15.108  -0.533  1.00  0.00      B     
ATOM   1058 HG23 THR B  76      27.159  16.397  -1.370  1.00  0.00      B     
ATOM   1059  C   THR B  76      24.864  18.124   1.735  1.00  0.00      B    C
ATOM   1060  O   THR B  76      24.416  17.428   2.648  1.00  0.00      B    O
ATOM   1061  N   GLU B  77      24.983  19.451   1.830  1.00  0.00      B    N
ATOM   1062  HN  GLU B  77      25.224  20.031   1.057  1.00  0.00      B     
ATOM   1063  CA  GLU B  77      24.771  20.182   3.078  1.00  0.00      B    C
ATOM   1064  HA  GLU B  77      25.054  19.538   3.901  1.00  0.00      B     
ATOM   1065  CB  GLU B  77      25.576  21.478   3.083  1.00  0.00      B    C
ATOM   1066  HB1 GLU B  77      25.450  21.969   2.090  1.00  0.00      B     
ATOM   1067  HB2 GLU B  77      25.149  22.185   3.829  1.00  0.00      B     
ATOM   1068  CG  GLU B  77      27.058  21.362   3.342  1.00  0.00      B    C
ATOM   1069  HG1 GLU B  77      27.478  20.547   2.724  1.00  0.00      B     
ATOM   1070  HG2 GLU B  77      27.579  22.309   3.099  1.00  0.00      B     
ATOM   1071  CD  GLU B  77      27.350  20.994   4.779  1.00  0.00      B    C
ATOM   1072  OE1 GLU B  77      27.292  21.885   5.670  1.00  0.00      B    O
ATOM   1073  OE2 GLU B  77      27.621  19.801   5.011  1.00  0.00      B    O
ATOM   1074  C   GLU B  77      23.296  20.531   3.262  1.00  0.00      B    C
ATOM   1075  O   GLU B  77      22.776  21.403   2.561  1.00  0.00      B    O
ATOM   1076  N   VAL B  78      22.641  19.907   4.241  1.00  0.00      B    N
ATOM   1077  HN  VAL B  78      22.974  19.103   4.726  1.00  0.00      B     
ATOM   1078  CA  VAL B  78      21.334  20.382   4.687  1.00  0.00      B    C
ATOM   1079  HA  VAL B  78      20.703  20.517   3.817  1.00  0.00      B     
ATOM   1080  CB  VAL B  78      20.702  19.384   5.666  1.00  0.00      B    C
ATOM   1081  HB  VAL B  78      21.403  19.268   6.529  1.00  0.00      B     
ATOM   1082  CG1 VAL B  78      19.372  19.904   6.170  1.00  0.00      B    C
ATOM   1083 HG11 VAL B  78      18.899  19.161   6.848  1.00  0.00      B     
ATOM   1084 HG12 VAL B  78      19.491  20.846   6.744  1.00  0.00      B     
ATOM   1085 HG13 VAL B  78      18.676  20.088   5.324  1.00  0.00      B     
ATOM   1086  CG2 VAL B  78      20.538  18.024   5.010  1.00  0.00      B    C
ATOM   1087 HG21 VAL B  78      20.044  17.310   5.703  1.00  0.00      B     
ATOM   1088 HG22 VAL B  78      19.917  18.106   4.092  1.00  0.00      B     
ATOM   1089 HG23 VAL B  78      21.521  17.592   4.729  1.00  0.00      B     
ATOM   1090  C   VAL B  78      21.504  21.743   5.343  1.00  0.00      B    C
ATOM   1091  O   VAL B  78      22.387  21.928   6.191  1.00  0.00      B    O
ATOM   1092  N   HSE B  79      20.669  22.705   4.951  1.00  0.00      B    N
ATOM   1093  HN  HSE B  79      19.968  22.594   4.248  1.00  0.00      B     
ATOM   1094  CA  HSE B  79      20.722  24.037   5.543  1.00  0.00      B    C
ATOM   1095  HA  HSE B  79      21.677  24.469   5.267  1.00  0.00      B     
ATOM   1096  CB  HSE B  79      19.542  24.883   5.063  1.00  0.00      B    C
ATOM   1097  HB1 HSE B  79      18.607  24.394   5.411  1.00  0.00      B     
ATOM   1098  HB2 HSE B  79      19.584  25.883   5.543  1.00  0.00      B     
ATOM   1099  ND1 HSE B  79      20.543  25.390   2.805  1.00  0.00      B    N
ATOM   1100  CG  HSE B  79      19.464  25.022   3.578  1.00  0.00      B    C
ATOM   1101  CE1 HSE B  79      20.180  25.432   1.534  1.00  0.00      B    C
ATOM   1102  HE1 HSE B  79      20.844  25.699   0.708  1.00  0.00      B     
ATOM   1103  NE2 HSE B  79      18.904  25.107   1.458  1.00  0.00      B    N
ATOM   1104  HE2 HSE B  79      18.365  25.083   0.616  1.00  0.00      B     
ATOM   1105  CD2 HSE B  79      18.435  24.837   2.722  1.00  0.00      B    C
ATOM   1106  HD2 HSE B  79      17.413  24.545   2.919  1.00  0.00      B     
ATOM   1107  C   HSE B  79      20.688  23.961   7.060  1.00  0.00      B    C
ATOM   1108  O   HSE B  79      19.844  23.273   7.638  1.00  0.00      B    O
ATOM   1109  N   GLY B  80      21.594  24.703   7.705  1.00  0.00      B    N
ATOM   1110  HN  GLY B  80      22.288  25.262   7.254  1.00  0.00      B     
ATOM   1111  CA  GLY B  80      21.611  24.731   9.160  1.00  0.00      B    C
ATOM   1112  HA1 GLY B  80      22.376  25.442   9.442  1.00  0.00      B     
ATOM   1113  HA2 GLY B  80      21.804  23.718   9.486  1.00  0.00      B     
ATOM   1114  C   GLY B  80      20.300  25.181   9.780  1.00  0.00      B    C
ATOM   1115  O   GLY B  80      19.911  24.699  10.843  1.00  0.00      B    O
ATOM   1116  N   GLU B  81      19.592  26.097   9.130  1.00  0.00      B    N
ATOM   1117  HN  GLU B  81      19.773  26.520   8.247  1.00  0.00      B     
ATOM   1118  CA  GLU B  81      18.370  26.571   9.776  1.00  0.00      B    C
ATOM   1119  HA  GLU B  81      18.616  26.786  10.808  1.00  0.00      B     
ATOM   1120  CB  GLU B  81      17.895  27.873   9.120  1.00  0.00      B    C
ATOM   1121  HB1 GLU B  81      17.278  28.431   9.862  1.00  0.00      B     
ATOM   1122  HB2 GLU B  81      18.770  28.525   8.899  1.00  0.00      B     
ATOM   1123  CG  GLU B  81      17.082  27.706   7.868  1.00  0.00      B    C
ATOM   1124  HG1 GLU B  81      17.757  27.655   6.994  1.00  0.00      B     
ATOM   1125  HG2 GLU B  81      16.471  26.783   7.912  1.00  0.00      B     
ATOM   1126  CD  GLU B  81      16.157  28.886   7.606  1.00  0.00      B    C
ATOM   1127  OE1 GLU B  81      16.655  30.033   7.544  1.00  0.00      B    O
ATOM   1128  OE2 GLU B  81      14.930  28.666   7.459  1.00  0.00      B    O
ATOM   1129  C   GLU B  81      17.249  25.532   9.784  1.00  0.00      B    C
ATOM   1130  O   GLU B  81      16.201  25.792  10.387  1.00  0.00      B    O
ATOM   1131  N   LEU B  82      17.438  24.362   9.170  1.00  0.00      B    N
ATOM   1132  HN  LEU B  82      18.250  24.122   8.642  1.00  0.00      B     
ATOM   1133  CA  LEU B  82      16.430  23.310   9.231  1.00  0.00      B    C
ATOM   1134  HA  LEU B  82      15.483  23.823   9.336  1.00  0.00      B     
ATOM   1135  CB  LEU B  82      16.473  22.446   7.965  1.00  0.00      B    C
ATOM   1136  HB1 LEU B  82      17.510  22.049   7.872  1.00  0.00      B     
ATOM   1137  HB2 LEU B  82      15.816  21.559   8.109  1.00  0.00      B     
ATOM   1138  CG  LEU B  82      16.121  23.121   6.654  1.00  0.00      B    C
ATOM   1139  HG  LEU B  82      16.810  23.813   6.437  1.00  0.00      B     
ATOM   1140  CD1 LEU B  82      14.794  23.841   6.761  1.00  0.00      B    C
ATOM   1141 HD11 LEU B  82      14.562  24.374   5.814  1.00  0.00      B     
ATOM   1142 HD12 LEU B  82      13.973  23.120   6.966  1.00  0.00      B     
ATOM   1143 HD13 LEU B  82      14.818  24.588   7.583  1.00  0.00      B     
ATOM   1144  CD2 LEU B  82      16.115  22.075   5.533  1.00  0.00      B    C
ATOM   1145 HD21 LEU B  82      15.840  22.548   4.565  1.00  0.00      B     
ATOM   1146 HD22 LEU B  82      17.111  21.604   5.407  1.00  0.00      B     
ATOM   1147 HD23 LEU B  82      15.375  21.275   5.751  1.00  0.00      B     
ATOM   1148  C   LEU B  82      16.583  22.380  10.424  1.00  0.00      B    C
ATOM   1149  O   LEU B  82      15.644  21.631  10.723  1.00  0.00      B    O
ATOM   1150  N   ARG B  83      17.739  22.388  11.098  1.00  0.00      B    N
ATOM   1151  HN  ARG B  83      18.396  23.136  11.047  1.00  0.00      B     
ATOM   1152  CA  ARG B  83      18.092  21.261  11.964  1.00  0.00      B    C
ATOM   1153  HA  ARG B  83      17.970  20.350  11.390  1.00  0.00      B     
ATOM   1154  CB  ARG B  83      19.550  21.369  12.415  1.00  0.00      B    C
ATOM   1155  HB1 ARG B  83      19.706  20.564  13.173  1.00  0.00      B     
ATOM   1156  HB2 ARG B  83      20.222  21.122  11.564  1.00  0.00      B     
ATOM   1157  CG  ARG B  83      19.929  22.698  13.041  1.00  0.00      B    C
ATOM   1158  HG1 ARG B  83      19.609  23.515  12.358  1.00  0.00      B     
ATOM   1159  HG2 ARG B  83      19.338  22.840  13.975  1.00  0.00      B     
ATOM   1160  CD  ARG B  83      21.422  22.748  13.382  1.00  0.00      B    C
ATOM   1161  HD1 ARG B  83      22.009  22.315  12.540  1.00  0.00      B     
ATOM   1162  HD2 ARG B  83      21.767  23.794  13.557  1.00  0.00      B     
ATOM   1163  NE  ARG B  83      21.702  21.998  14.602  1.00  0.00      B    N
ATOM   1164  HE  ARG B  83      22.120  21.099  14.427  1.00  0.00      B     
ATOM   1165  CZ  ARG B  83      21.434  22.451  15.824  1.00  0.00      B    C
ATOM   1166  NH1 ARG B  83      20.885  23.650  15.985  1.00  0.00      B    N
ATOM   1167 HH11 ARG B  83      20.706  24.005  16.892  1.00  0.00      B     
ATOM   1168 HH12 ARG B  83      20.796  24.212  15.160  1.00  0.00      B     
ATOM   1169  NH2 ARG B  83      21.711  21.705  16.885  1.00  0.00      B    N
ATOM   1170 HH21 ARG B  83      21.432  22.006  17.786  1.00  0.00      B     
ATOM   1171 HH22 ARG B  83      22.002  20.773  16.714  1.00  0.00      B     
ATOM   1172  C   ARG B  83      17.167  21.144  13.169  1.00  0.00      B    C
ATOM   1173  O   ARG B  83      16.863  20.028  13.605  1.00  0.00      B    O
ATOM   1174  N   ASP B  84      16.695  22.268  13.705  1.00  0.00      B    N
ATOM   1175  HN  ASP B  84      16.936  23.185  13.399  1.00  0.00      B     
ATOM   1176  CA  ASP B  84      15.757  22.270  14.819  1.00  0.00      B    C
ATOM   1177  HA  ASP B  84      15.776  21.271  15.240  1.00  0.00      B     
ATOM   1178  CB  ASP B  84      16.194  23.294  15.866  1.00  0.00      B    C
ATOM   1179  HB1 ASP B  84      16.186  24.306  15.413  1.00  0.00      B     
ATOM   1180  HB2 ASP B  84      15.498  23.292  16.728  1.00  0.00      B     
ATOM   1181  CG  ASP B  84      17.601  23.032  16.376  1.00  0.00      B    C
ATOM   1182  OD1 ASP B  84      18.089  21.889  16.199  1.00  0.00      B    O
ATOM   1183  OD2 ASP B  84      18.223  23.959  16.939  1.00  0.00      B    O
ATOM   1184  C   ASP B  84      14.322  22.530  14.366  1.00  0.00      B    C
ATOM   1185  O   ASP B  84      13.542  23.162  15.091  1.00  0.00      B    O
ATOM   1186  N   THR B  85      13.966  22.061  13.171  1.00  0.00      B    N
ATOM   1187  HN  THR B  85      14.631  21.671  12.534  1.00  0.00      B     
ATOM   1188  CA  THR B  85      12.597  22.067  12.677  1.00  0.00      B    C
ATOM   1189  HA  THR B  85      11.975  22.429  13.484  1.00  0.00      B     
ATOM   1190  CB  THR B  85      12.459  22.902  11.399  1.00  0.00      B    C
ATOM   1191  HB  THR B  85      11.362  23.004  11.212  1.00  0.00      B     
ATOM   1192  OG1 THR B  85      13.035  22.184  10.296  1.00  0.00      B    O
ATOM   1193  HG1 THR B  85      12.929  22.760   9.531  1.00  0.00      B     
ATOM   1194  CG2 THR B  85      13.163  24.238  11.559  1.00  0.00      B    C
ATOM   1195 HG21 THR B  85      12.972  24.893  10.683  1.00  0.00      B     
ATOM   1196 HG22 THR B  85      12.794  24.764  12.465  1.00  0.00      B     
ATOM   1197 HG23 THR B  85      14.261  24.102  11.658  1.00  0.00      B     
ATOM   1198  C   THR B  85      12.161  20.634  12.404  1.00  0.00      B    C
ATOM   1199  O   THR B  85      12.969  19.703  12.414  1.00  0.00      B    O
ATOM   1200  N   TYR B  86      10.865  20.463  12.137  1.00  0.00      B    N
ATOM   1201  HN  TYR B  86      10.160  21.170  12.159  1.00  0.00      B     
ATOM   1202  CA  TYR B  86      10.381  19.136  11.773  1.00  0.00      B    C
ATOM   1203  HA  TYR B  86      10.683  18.470  12.572  1.00  0.00      B     
ATOM   1204  CB  TYR B  86       8.860  19.150  11.639  1.00  0.00      B    C
ATOM   1205  HB1 TYR B  86       8.427  19.747  12.471  1.00  0.00      B     
ATOM   1206  HB2 TYR B  86       8.554  19.639  10.689  1.00  0.00      B     
ATOM   1207  CG  TYR B  86       8.226  17.773  11.717  1.00  0.00      B    C
ATOM   1208  CD1 TYR B  86       8.511  16.911  12.774  1.00  0.00      B    C
ATOM   1209  HD1 TYR B  86       9.204  17.217  13.546  1.00  0.00      B     
ATOM   1210  CE1 TYR B  86       7.935  15.650  12.844  1.00  0.00      B    C
ATOM   1211  HE1 TYR B  86       8.168  14.984  13.662  1.00  0.00      B     
ATOM   1212  CZ  TYR B  86       7.059  15.245  11.848  1.00  0.00      B    C
ATOM   1213  OH  TYR B  86       6.473  14.002  11.912  1.00  0.00      B    O
ATOM   1214  HH  TYR B  86       5.854  13.938  11.182  1.00  0.00      B     
ATOM   1215  CD2 TYR B  86       7.342  17.336  10.734  1.00  0.00      B    C
ATOM   1216  HD2 TYR B  86       7.129  17.965   9.880  1.00  0.00      B     
ATOM   1217  CE2 TYR B  86       6.760  16.085  10.796  1.00  0.00      B    C
ATOM   1218  HE2 TYR B  86       6.092  15.765  10.010  1.00  0.00      B     
ATOM   1219  C   TYR B  86      11.043  18.631  10.491  1.00  0.00      B    C
ATOM   1220  O   TYR B  86      11.260  17.427  10.338  1.00  0.00      B    O
ATOM   1221  N   LEU B  87      11.409  19.529   9.576  1.00  0.00      B    N
ATOM   1222  HN  LEU B  87      11.252  20.513   9.624  1.00  0.00      B     
ATOM   1223  CA  LEU B  87      12.110  19.090   8.368  1.00  0.00      B    C
ATOM   1224  HA  LEU B  87      11.495  18.321   7.919  1.00  0.00      B     
ATOM   1225  CB  LEU B  87      12.275  20.257   7.402  1.00  0.00      B    C
ATOM   1226  HB1 LEU B  87      12.712  21.104   7.980  1.00  0.00      B     
ATOM   1227  HB2 LEU B  87      13.032  19.986   6.633  1.00  0.00      B     
ATOM   1228  CG  LEU B  87      10.957  20.688   6.769  1.00  0.00      B    C
ATOM   1229  HG  LEU B  87      10.302  20.893   7.497  1.00  0.00      B     
ATOM   1230  CD1 LEU B  87      10.386  19.561   5.908  1.00  0.00      B    C
ATOM   1231 HD11 LEU B  87       9.402  19.855   5.484  1.00  0.00      B     
ATOM   1232 HD12 LEU B  87      11.072  19.325   5.066  1.00  0.00      B     
ATOM   1233 HD13 LEU B  87      10.242  18.640   6.512  1.00  0.00      B     
ATOM   1234  CD2 LEU B  87      11.164  21.933   5.937  1.00  0.00      B    C
ATOM   1235 HD21 LEU B  87      10.209  22.240   5.458  1.00  0.00      B     
ATOM   1236 HD22 LEU B  87      11.520  22.783   6.553  1.00  0.00      B     
ATOM   1237 HD23 LEU B  87      11.910  21.745   5.135  1.00  0.00      B     
ATOM   1238  C   LEU B  87      13.461  18.466   8.695  1.00  0.00      B    C
ATOM   1239  O   LEU B  87      13.857  17.468   8.082  1.00  0.00      B    O
ATOM   1240  N   GLY B  88      14.189  19.032   9.657  1.00  0.00      B    N
ATOM   1241  HN  GLY B  88      13.954  19.884  10.124  1.00  0.00      B     
ATOM   1242  CA  GLY B  88      15.423  18.397  10.090  1.00  0.00      B    C
ATOM   1243  HA1 GLY B  88      15.827  19.000  10.892  1.00  0.00      B     
ATOM   1244  HA2 GLY B  88      16.067  18.319   9.225  1.00  0.00      B     
ATOM   1245  C   GLY B  88      15.190  16.998  10.626  1.00  0.00      B    C
ATOM   1246  O   GLY B  88      16.012  16.097  10.425  1.00  0.00      B    O
ATOM   1247  N   GLU B  89      14.060  16.789  11.303  1.00  0.00      B    N
ATOM   1248  HN  GLU B  89      13.367  17.468  11.528  1.00  0.00      B     
ATOM   1249  CA  GLU B  89      13.756  15.447  11.788  1.00  0.00      B    C
ATOM   1250  HA  GLU B  89      14.619  15.079  12.328  1.00  0.00      B     
ATOM   1251  CB  GLU B  89      12.551  15.471  12.722  1.00  0.00      B    C
ATOM   1252  HB1 GLU B  89      12.796  16.129  13.588  1.00  0.00      B     
ATOM   1253  HB2 GLU B  89      11.686  15.949  12.210  1.00  0.00      B     
ATOM   1254  CG  GLU B  89      12.165  14.088  13.232  1.00  0.00      B    C
ATOM   1255  HG1 GLU B  89      11.375  14.185  13.999  1.00  0.00      B     
ATOM   1256  HG2 GLU B  89      11.794  13.449  12.406  1.00  0.00      B     
ATOM   1257  CD  GLU B  89      13.319  13.356  13.923  1.00  0.00      B    C
ATOM   1258  OE1 GLU B  89      13.362  12.106  13.866  1.00  0.00      B    O
ATOM   1259  OE2 GLU B  89      14.180  14.025  14.536  1.00  0.00      B    O
ATOM   1260  C   GLU B  89      13.505  14.489  10.631  1.00  0.00      B    C
ATOM   1261  O   GLU B  89      13.925  13.327  10.680  1.00  0.00      B    O
ATOM   1262  N   VAL B  90      12.809  14.957   9.588  1.00  0.00      B    N
ATOM   1263  HN  VAL B  90      12.374  15.853   9.545  1.00  0.00      B     
ATOM   1264  CA  VAL B  90      12.635  14.143   8.386  1.00  0.00      B    C
ATOM   1265  HA  VAL B  90      12.079  13.256   8.663  1.00  0.00      B     
ATOM   1266  CB  VAL B  90      11.842  14.924   7.318  1.00  0.00      B    C
ATOM   1267  HB  VAL B  90      12.334  15.920   7.194  1.00  0.00      B     
ATOM   1268  CG1 VAL B  90      11.876  14.176   6.003  1.00  0.00      B    C
ATOM   1269 HG11 VAL B  90      11.274  14.713   5.238  1.00  0.00      B     
ATOM   1270 HG12 VAL B  90      12.909  14.088   5.608  1.00  0.00      B     
ATOM   1271 HG13 VAL B  90      11.452  13.156   6.120  1.00  0.00      B     
ATOM   1272  CG2 VAL B  90      10.397  15.142   7.773  1.00  0.00      B    C
ATOM   1273 HG21 VAL B  90       9.813  15.669   6.989  1.00  0.00      B     
ATOM   1274 HG22 VAL B  90       9.903  14.169   7.982  1.00  0.00      B     
ATOM   1275 HG23 VAL B  90      10.355  15.760   8.694  1.00  0.00      B     
ATOM   1276  C   VAL B  90      13.993  13.687   7.861  1.00  0.00      B    C
ATOM   1277  O   VAL B  90      14.212  12.502   7.586  1.00  0.00      B    O
ATOM   1278  N   PHE B  91      14.937  14.618   7.732  1.00  0.00      B    N
ATOM   1279  HN  PHE B  91      14.837  15.591   7.935  1.00  0.00      B     
ATOM   1280  CA  PHE B  91      16.261  14.233   7.253  1.00  0.00      B    C
ATOM   1281  HA  PHE B  91      16.110  13.766   6.287  1.00  0.00      B     
ATOM   1282  CB  PHE B  91      17.162  15.465   7.129  1.00  0.00      B    C
ATOM   1283  HB1 PHE B  91      16.935  16.167   7.961  1.00  0.00      B     
ATOM   1284  HB2 PHE B  91      18.234  15.187   7.218  1.00  0.00      B     
ATOM   1285  CG  PHE B  91      16.955  16.246   5.854  1.00  0.00      B    C
ATOM   1286  CD1 PHE B  91      17.436  15.773   4.653  1.00  0.00      B    C
ATOM   1287  HD1 PHE B  91      17.972  14.834   4.624  1.00  0.00      B     
ATOM   1288  CE1 PHE B  91      17.250  16.486   3.476  1.00  0.00      B    C
ATOM   1289  HE1 PHE B  91      17.637  16.100   2.543  1.00  0.00      B     
ATOM   1290  CZ  PHE B  91      16.560  17.691   3.505  1.00  0.00      B    C
ATOM   1291  HZ  PHE B  91      16.389  18.245   2.593  1.00  0.00      B     
ATOM   1292  CD2 PHE B  91      16.274  17.452   5.868  1.00  0.00      B    C
ATOM   1293  HD2 PHE B  91      15.901  17.851   6.801  1.00  0.00      B     
ATOM   1294  CE2 PHE B  91      16.084  18.175   4.704  1.00  0.00      B    C
ATOM   1295  HE2 PHE B  91      15.562  19.121   4.737  1.00  0.00      B     
ATOM   1296  C   PHE B  91      16.893  13.183   8.164  1.00  0.00      B    C
ATOM   1297  O   PHE B  91      17.546  12.251   7.685  1.00  0.00      B    O
ATOM   1298  N   ASP B  92      16.675  13.288   9.474  1.00  0.00      B    N
ATOM   1299  HN  ASP B  92      16.124  13.975   9.940  1.00  0.00      B     
ATOM   1300  CA  ASP B  92      17.280  12.322  10.394  1.00  0.00      B    C
ATOM   1301  HA  ASP B  92      18.336  12.288  10.152  1.00  0.00      B     
ATOM   1302  CB  ASP B  92      17.065  12.763  11.840  1.00  0.00      B    C
ATOM   1303  HB1 ASP B  92      15.988  12.972  12.002  1.00  0.00      B     
ATOM   1304  HB2 ASP B  92      17.374  11.964  12.542  1.00  0.00      B     
ATOM   1305  CG  ASP B  92      17.829  14.022  12.173  1.00  0.00      B    C
ATOM   1306  OD1 ASP B  92      18.902  14.229  11.565  1.00  0.00      B    O
ATOM   1307  OD2 ASP B  92      17.353  14.805  13.024  1.00  0.00      B    O
ATOM   1308  C   ASP B  92      16.738  10.910  10.197  1.00  0.00      B    C
ATOM   1309  O   ASP B  92      17.436   9.934  10.498  1.00  0.00      B    O
ATOM   1310  N   ARG B  93      15.514  10.776   9.694  1.00  0.00      B    N
ATOM   1311  HN  ARG B  93      14.989  11.565   9.383  1.00  0.00      B     
ATOM   1312  CA  ARG B  93      14.874   9.474   9.569  1.00  0.00      B    C
ATOM   1313  HA  ARG B  93      15.270   8.844  10.357  1.00  0.00      B     
ATOM   1314  CB  ARG B  93      13.357   9.621   9.712  1.00  0.00      B    C
ATOM   1315  HB1 ARG B  93      13.021  10.263   8.863  1.00  0.00      B     
ATOM   1316  HB2 ARG B  93      12.871   8.632   9.559  1.00  0.00      B     
ATOM   1317  CG  ARG B  93      12.927  10.257  11.008  1.00  0.00      B    C
ATOM   1318  HG1 ARG B  93      13.679  10.011  11.790  1.00  0.00      B     
ATOM   1319  HG2 ARG B  93      12.963  11.365  10.897  1.00  0.00      B     
ATOM   1320  CD  ARG B  93      11.515   9.843  11.386  1.00  0.00      B    C
ATOM   1321  HD1 ARG B  93      10.858   9.905  10.488  1.00  0.00      B     
ATOM   1322  HD2 ARG B  93      11.486   8.800  11.778  1.00  0.00      B     
ATOM   1323  NE  ARG B  93      10.980  10.702  12.433  1.00  0.00      B    N
ATOM   1324  HE  ARG B  93      11.676  11.299  12.849  1.00  0.00      B     
ATOM   1325  CZ  ARG B  93       9.709  10.709  12.812  1.00  0.00      B    C
ATOM   1326  NH1 ARG B  93       9.301  11.536  13.767  1.00  0.00      B    N
ATOM   1327 HH11 ARG B  93       8.359  11.528  14.072  1.00  0.00      B     
ATOM   1328 HH12 ARG B  93      10.016  12.053  14.242  1.00  0.00      B     
ATOM   1329  NH2 ARG B  93       8.842   9.895  12.229  1.00  0.00      B    N
ATOM   1330 HH21 ARG B  93       7.879   9.960  12.449  1.00  0.00      B     
ATOM   1331 HH22 ARG B  93       9.162   9.391  11.438  1.00  0.00      B     
ATOM   1332  C   ARG B  93      15.175   8.770   8.258  1.00  0.00      B    C
ATOM   1333  O   ARG B  93      14.788   7.606   8.103  1.00  0.00      B    O
ATOM   1334  N   LEU B  94      15.835   9.446   7.315  1.00  0.00      B    N
ATOM   1335  HN  LEU B  94      16.216  10.360   7.436  1.00  0.00      B     
ATOM   1336  CA  LEU B  94      16.055   8.877   5.994  1.00  0.00      B    C
ATOM   1337  HA  LEU B  94      15.093   8.534   5.635  1.00  0.00      B     
ATOM   1338  CB  LEU B  94      16.675   9.896   5.049  1.00  0.00      B    C
ATOM   1339  HB1 LEU B  94      17.612  10.262   5.528  1.00  0.00      B     
ATOM   1340  HB2 LEU B  94      16.989   9.379   4.115  1.00  0.00      B     
ATOM   1341  CG  LEU B  94      15.874  11.129   4.663  1.00  0.00      B    C
ATOM   1342  HG  LEU B  94      15.690  11.677   5.479  1.00  0.00      B     
ATOM   1343  CD1 LEU B  94      14.509  10.764   4.071  1.00  0.00      B    C
ATOM   1344 HD11 LEU B  94      13.925  11.681   3.842  1.00  0.00      B     
ATOM   1345 HD12 LEU B  94      14.632  10.185   3.130  1.00  0.00      B     
ATOM   1346 HD13 LEU B  94      13.922  10.149   4.787  1.00  0.00      B     
ATOM   1347  CD2 LEU B  94      16.701  11.915   3.654  1.00  0.00      B    C
ATOM   1348 HD21 LEU B  94      16.148  12.821   3.324  1.00  0.00      B     
ATOM   1349 HD22 LEU B  94      17.666  12.248   4.086  1.00  0.00      B     
ATOM   1350 HD23 LEU B  94      16.915  11.293   2.758  1.00  0.00      B     
ATOM   1351  C   LEU B  94      16.973   7.667   6.075  1.00  0.00      B    C
ATOM   1352  O   LEU B  94      18.052   7.750   6.676  1.00  0.00      B    O
ATOM   1353  N   PRO B  95      16.606   6.549   5.449  1.00  0.00      B    N
ATOM   1354  CD  PRO B  95      15.327   6.324   4.750  1.00  0.00      B    C
ATOM   1355  HD1 PRO B  95      15.104   7.120   4.004  1.00  0.00      B     
ATOM   1356  HD2 PRO B  95      14.467   6.236   5.453  1.00  0.00      B     
ATOM   1357  CA  PRO B  95      17.472   5.364   5.431  1.00  0.00      B    C
ATOM   1358  HA  PRO B  95      17.822   5.171   6.438  1.00  0.00      B     
ATOM   1359  CB  PRO B  95      16.519   4.268   4.947  1.00  0.00      B    C
ATOM   1360  HB1 PRO B  95      15.950   3.797   5.780  1.00  0.00      B     
ATOM   1361  HB2 PRO B  95      17.037   3.484   4.350  1.00  0.00      B     
ATOM   1362  CG  PRO B  95      15.555   5.013   4.051  1.00  0.00      B    C
ATOM   1363  HG1 PRO B  95      14.624   4.428   3.916  1.00  0.00      B     
ATOM   1364  HG2 PRO B  95      15.987   5.206   3.042  1.00  0.00      B     
ATOM   1365  C   PRO B  95      18.668   5.465   4.500  1.00  0.00      B    C
ATOM   1366  O   PRO B  95      19.441   4.506   4.425  1.00  0.00      B    O
ATOM   1367  N   PHE B  96      18.841   6.574   3.781  1.00  0.00      B    N
ATOM   1368  HN  PHE B  96      18.248   7.373   3.869  1.00  0.00      B     
ATOM   1369  CA  PHE B  96      19.908   6.721   2.804  1.00  0.00      B    C
ATOM   1370  HA  PHE B  96      20.681   6.006   3.058  1.00  0.00      B     
ATOM   1371  CB  PHE B  96      19.388   6.537   1.376  1.00  0.00      B    C
ATOM   1372  HB1 PHE B  96      20.237   6.634   0.664  1.00  0.00      B     
ATOM   1373  HB2 PHE B  96      18.957   5.523   1.235  1.00  0.00      B     
ATOM   1374  CG  PHE B  96      18.387   7.572   0.992  1.00  0.00      B    C
ATOM   1375  CD1 PHE B  96      17.063   7.433   1.365  1.00  0.00      B    C
ATOM   1376  HD1 PHE B  96      16.751   6.555   1.913  1.00  0.00      B     
ATOM   1377  CE1 PHE B  96      16.135   8.390   1.045  1.00  0.00      B    C
ATOM   1378  HE1 PHE B  96      15.102   8.259   1.333  1.00  0.00      B     
ATOM   1379  CZ  PHE B  96      16.525   9.516   0.364  1.00  0.00      B    C
ATOM   1380  HZ  PHE B  96      15.796  10.278   0.127  1.00  0.00      B     
ATOM   1381  CD2 PHE B  96      18.776   8.714   0.310  1.00  0.00      B    C
ATOM   1382  HD2 PHE B  96      19.807   8.839   0.009  1.00  0.00      B     
ATOM   1383  CE2 PHE B  96      17.843   9.683  -0.010  1.00  0.00      B    C
ATOM   1384  HE2 PHE B  96      18.149  10.567  -0.553  1.00  0.00      B     
ATOM   1385  C   PHE B  96      20.516   8.108   2.958  1.00  0.00      B    C
ATOM   1386  O   PHE B  96      19.998   8.961   3.682  1.00  0.00      B    O
ATOM   1387  N   LYS B  97      21.613   8.333   2.237  1.00  0.00      B    N
ATOM   1388  HN  LYS B  97      22.022   7.638   1.648  1.00  0.00      B     
ATOM   1389  CA  LYS B  97      22.304   9.616   2.251  1.00  0.00      B    C
ATOM   1390  HA  LYS B  97      22.085  10.108   3.191  1.00  0.00      B     
ATOM   1391  CB  LYS B  97      23.798   9.400   2.048  1.00  0.00      B    C
ATOM   1392  HB1 LYS B  97      24.019   8.346   2.337  1.00  0.00      B     
ATOM   1393  HB2 LYS B  97      24.032   9.482   0.963  1.00  0.00      B     
ATOM   1394  CG  LYS B  97      24.723  10.304   2.835  1.00  0.00      B    C
ATOM   1395  HG1 LYS B  97      24.777  11.297   2.332  1.00  0.00      B     
ATOM   1396  HG2 LYS B  97      24.293  10.468   3.850  1.00  0.00      B     
ATOM   1397  CD  LYS B  97      26.116   9.656   2.901  1.00  0.00      B    C
ATOM   1398  HD1 LYS B  97      26.092   8.849   3.668  1.00  0.00      B     
ATOM   1399  HD2 LYS B  97      26.322   9.175   1.917  1.00  0.00      B     
ATOM   1400  CE  LYS B  97      27.206  10.665   3.226  1.00  0.00      B    C
ATOM   1401  HE1 LYS B  97      26.907  11.683   2.892  1.00  0.00      B     
ATOM   1402  HE2 LYS B  97      27.396  10.696   4.322  1.00  0.00      B     
ATOM   1403  NZ  LYS B  97      28.489  10.317   2.546  1.00  0.00      B    N
ATOM   1404  HZ1 LYS B  97      29.219  11.020   2.781  1.00  0.00      B     
ATOM   1405  HZ2 LYS B  97      28.803   9.376   2.858  1.00  0.00      B     
ATOM   1406  HZ3 LYS B  97      28.342  10.304   1.516  1.00  0.00      B     
ATOM   1407  C   LYS B  97      21.739  10.490   1.138  1.00  0.00      B    C
ATOM   1408  O   LYS B  97      22.001  10.210  -0.041  1.00  0.00      B    O
ATOM   1409  N   PRO B  98      20.989  11.549   1.446  1.00  0.00      B    N
ATOM   1410  CD  PRO B  98      20.639  12.058   2.787  1.00  0.00      B    C
ATOM   1411  HD1 PRO B  98      21.539  12.361   3.369  1.00  0.00      B     
ATOM   1412  HD2 PRO B  98      20.059  11.314   3.380  1.00  0.00      B     
ATOM   1413  CA  PRO B  98      20.360  12.340   0.385  1.00  0.00      B    C
ATOM   1414  HA  PRO B  98      19.973  11.687  -0.388  1.00  0.00      B     
ATOM   1415  CB  PRO B  98      19.233  13.068   1.123  1.00  0.00      B    C
ATOM   1416  HB1 PRO B  98      18.306  12.455   1.189  1.00  0.00      B     
ATOM   1417  HB2 PRO B  98      19.001  14.058   0.670  1.00  0.00      B     
ATOM   1418  CG  PRO B  98      19.775  13.276   2.491  1.00  0.00      B    C
ATOM   1419  HG1 PRO B  98      18.939  13.397   3.208  1.00  0.00      B     
ATOM   1420  HG2 PRO B  98      20.405  14.194   2.542  1.00  0.00      B     
ATOM   1421  C   PRO B  98      21.326  13.336  -0.242  1.00  0.00      B    C
ATOM   1422  O   PRO B  98      22.249  13.849   0.397  1.00  0.00      B    O
ATOM   1423  N   ILE B  99      21.096  13.612  -1.521  1.00  0.00      B    N
ATOM   1424  HN  ILE B  99      20.426  13.128  -2.079  1.00  0.00      B     
ATOM   1425  CA  ILE B  99      21.814  14.661  -2.228  1.00  0.00      B    C
ATOM   1426  HA  ILE B  99      22.264  15.305  -1.483  1.00  0.00      B     
ATOM   1427  CB  ILE B  99      22.891  14.083  -3.171  1.00  0.00      B    C
ATOM   1428  HB  ILE B  99      23.265  14.968  -3.745  1.00  0.00      B     
ATOM   1429  CG2 ILE B  99      23.978  13.364  -2.366  1.00  0.00      B    C
ATOM   1430 HG21 ILE B  99      24.829  13.084  -3.021  1.00  0.00      B     
ATOM   1431 HG22 ILE B  99      24.374  14.019  -1.562  1.00  0.00      B     
ATOM   1432 HG23 ILE B  99      23.580  12.438  -1.900  1.00  0.00      B     
ATOM   1433  CG1 ILE B  99      22.263  13.133  -4.188  1.00  0.00      B    C
ATOM   1434 HG11 ILE B  99      21.696  12.335  -3.658  1.00  0.00      B     
ATOM   1435 HG12 ILE B  99      21.532  13.700  -4.808  1.00  0.00      B     
ATOM   1436  CD  ILE B  99      23.289  12.495  -5.113  1.00  0.00      B    C
ATOM   1437  HD1 ILE B  99      22.782  11.859  -5.871  1.00  0.00      B     
ATOM   1438  HD2 ILE B  99      23.873  13.275  -5.648  1.00  0.00      B     
ATOM   1439  HD3 ILE B  99      23.995  11.854  -4.543  1.00  0.00      B     
ATOM   1440  C   ILE B  99      20.809  15.510  -2.995  1.00  0.00      B    C
ATOM   1441  O   ILE B  99      19.769  15.019  -3.439  1.00  0.00      B    O
ATOM   1442  N   ARG B 100      21.114  16.804  -3.109  1.00  0.00      B    N
ATOM   1443  HN  ARG B 100      21.901  17.168  -2.616  1.00  0.00      B     
ATOM   1444  CA  ARG B 100      20.354  17.755  -3.930  1.00  0.00      B    C
ATOM   1445  HA  ARG B 100      20.678  18.754  -3.663  1.00  0.00      B     
ATOM   1446  CB  ARG B 100      20.647  17.549  -5.415  1.00  0.00      B    C
ATOM   1447  HB1 ARG B 100      21.713  17.224  -5.484  1.00  0.00      B     
ATOM   1448  HB2 ARG B 100      20.042  16.698  -5.799  1.00  0.00      B     
ATOM   1449  CG  ARG B 100      20.450  18.813  -6.241  1.00  0.00      B    C
ATOM   1450  HG1 ARG B 100      19.531  19.328  -5.885  1.00  0.00      B     
ATOM   1451  HG2 ARG B 100      21.288  19.517  -6.031  1.00  0.00      B     
ATOM   1452  CD  ARG B 100      20.424  18.499  -7.728  1.00  0.00      B    C
ATOM   1453  HD1 ARG B 100      21.450  18.228  -8.067  1.00  0.00      B     
ATOM   1454  HD2 ARG B 100      19.737  17.651  -7.955  1.00  0.00      B     
ATOM   1455  NE  ARG B 100      19.951  19.636  -8.518  1.00  0.00      B    N
ATOM   1456  HE  ARG B 100      20.041  20.516  -8.038  1.00  0.00      B     
ATOM   1457  CZ  ARG B 100      19.450  19.536  -9.747  1.00  0.00      B    C
ATOM   1458  NH1 ARG B 100      19.368  18.348 -10.337  1.00  0.00      B    N
ATOM   1459 HH11 ARG B 100      19.020  18.267 -11.261  1.00  0.00      B     
ATOM   1460 HH12 ARG B 100      19.798  17.582  -9.854  1.00  0.00      B     
ATOM   1461  NH2 ARG B 100      19.032  20.623 -10.387  1.00  0.00      B    N
ATOM   1462 HH21 ARG B 100      18.581  20.537 -11.264  1.00  0.00      B     
ATOM   1463 HH22 ARG B 100      19.000  21.466  -9.866  1.00  0.00      B     
ATOM   1464  C   ARG B 100      18.849  17.696  -3.657  1.00  0.00      B    C
ATOM   1465  O   ARG B 100      18.021  17.756  -4.575  1.00  0.00      B    O
ATOM   1466  N   THR B 101      18.492  17.591  -2.381  1.00  0.00      B    N
ATOM   1467  HN  THR B 101      19.130  17.513  -1.615  1.00  0.00      B     
ATOM   1468  CA  THR B 101      17.089  17.582  -1.994  1.00  0.00      B    C
ATOM   1469  HA  THR B 101      16.606  16.845  -2.621  1.00  0.00      B     
ATOM   1470  CB  THR B 101      16.971  17.266  -0.506  1.00  0.00      B    C
ATOM   1471  HB  THR B 101      17.604  18.020   0.022  1.00  0.00      B     
ATOM   1472  OG1 THR B 101      17.527  15.965  -0.289  1.00  0.00      B    O
ATOM   1473  HG1 THR B 101      17.425  15.796   0.654  1.00  0.00      B     
ATOM   1474  CG2 THR B 101      15.526  17.276  -0.051  1.00  0.00      B    C
ATOM   1475 HG21 THR B 101      15.458  17.158   1.051  1.00  0.00      B     
ATOM   1476 HG22 THR B 101      15.041  18.238  -0.322  1.00  0.00      B     
ATOM   1477 HG23 THR B 101      14.951  16.451  -0.525  1.00  0.00      B     
ATOM   1478  C   THR B 101      16.445  18.918  -2.322  1.00  0.00      B    C
ATOM   1479  O   THR B 101      17.060  19.977  -2.167  1.00  0.00      B    O
ATOM   1480  N   ARG B 102      15.215  18.861  -2.838  1.00  0.00      B    N
ATOM   1481  HN  ARG B 102      14.752  17.990  -2.985  1.00  0.00      B     
ATOM   1482  CA  ARG B 102      14.483  20.062  -3.214  1.00  0.00      B    C
ATOM   1483  HA  ARG B 102      14.853  20.898  -2.632  1.00  0.00      B     
ATOM   1484  CB  ARG B 102      14.570  20.358  -4.719  1.00  0.00      B    C
ATOM   1485  HB1 ARG B 102      14.314  19.406  -5.243  1.00  0.00      B     
ATOM   1486  HB2 ARG B 102      13.778  21.086  -5.002  1.00  0.00      B     
ATOM   1487  CG  ARG B 102      15.922  20.818  -5.201  1.00  0.00      B    C
ATOM   1488  HG1 ARG B 102      16.130  21.821  -4.767  1.00  0.00      B     
ATOM   1489  HG2 ARG B 102      16.704  20.143  -4.783  1.00  0.00      B     
ATOM   1490  CD  ARG B 102      15.955  20.777  -6.709  1.00  0.00      B    C
ATOM   1491  HD1 ARG B 102      14.975  21.125  -7.110  1.00  0.00      B     
ATOM   1492  HD2 ARG B 102      16.761  21.430  -7.118  1.00  0.00      B     
ATOM   1493  NE  ARG B 102      16.218  19.438  -7.218  1.00  0.00      B    N
ATOM   1494  HE  ARG B 102      16.442  18.776  -6.493  1.00  0.00      B     
ATOM   1495  CZ  ARG B 102      16.166  19.127  -8.509  1.00  0.00      B    C
ATOM   1496  NH1 ARG B 102      15.862  20.067  -9.400  1.00  0.00      B    N
ATOM   1497 HH11 ARG B 102      15.794  19.846 -10.363  1.00  0.00      B     
ATOM   1498 HH12 ARG B 102      15.577  20.954  -9.030  1.00  0.00      B     
ATOM   1499  NH2 ARG B 102      16.420  17.888  -8.913  1.00  0.00      B    N
ATOM   1500 HH21 ARG B 102      16.465  17.684  -9.881  1.00  0.00      B     
ATOM   1501 HH22 ARG B 102      16.763  17.256  -8.231  1.00  0.00      B     
ATOM   1502  C   ARG B 102      13.022  19.902  -2.860  1.00  0.00      B    C
ATOM   1503  O   ARG B 102      12.474  18.800  -2.930  1.00  0.00      B    O
ATOM   1504  N   ILE B 103      12.396  21.010  -2.491  1.00  0.00      B    N
ATOM   1505  HN  ILE B 103      12.838  21.835  -2.145  1.00  0.00      B     
ATOM   1506  CA  ILE B 103      10.946  21.099  -2.572  1.00  0.00      B    C
ATOM   1507  HA  ILE B 103      10.535  20.145  -2.265  1.00  0.00      B     
ATOM   1508  CB  ILE B 103      10.412  22.255  -1.712  1.00  0.00      B    C
ATOM   1509  HB  ILE B 103      11.035  23.136  -2.009  1.00  0.00      B     
ATOM   1510  CG2 ILE B 103       8.904  22.413  -1.885  1.00  0.00      B    C
ATOM   1511 HG21 ILE B 103       8.549  23.340  -1.388  1.00  0.00      B     
ATOM   1512 HG22 ILE B 103       8.634  22.483  -2.960  1.00  0.00      B     
ATOM   1513 HG23 ILE B 103       8.361  21.552  -1.442  1.00  0.00      B     
ATOM   1514  CG1 ILE B 103      10.701  21.975  -0.240  1.00  0.00      B    C
ATOM   1515 HG11 ILE B 103      10.162  21.056   0.082  1.00  0.00      B     
ATOM   1516 HG12 ILE B 103      11.791  21.777  -0.118  1.00  0.00      B     
ATOM   1517  CD  ILE B 103      10.323  23.107   0.647  1.00  0.00      B    C
ATOM   1518  HD1 ILE B 103      10.604  22.883   1.699  1.00  0.00      B     
ATOM   1519  HD2 ILE B 103      10.845  24.038   0.338  1.00  0.00      B     
ATOM   1520  HD3 ILE B 103       9.228  23.290   0.615  1.00  0.00      B     
ATOM   1521  C   ILE B 103      10.582  21.284  -4.035  1.00  0.00      B    C
ATOM   1522  O   ILE B 103      11.148  22.144  -4.719  1.00  0.00      B    O
ATOM   1523  N   MET B 104       9.672  20.449  -4.533  1.00  0.00      B    N
ATOM   1524  HN  MET B 104       9.229  19.743  -3.985  1.00  0.00      B     
ATOM   1525  CA  MET B 104       9.239  20.490  -5.927  1.00  0.00      B    C
ATOM   1526  HA  MET B 104       9.657  21.373  -6.394  1.00  0.00      B     
ATOM   1527  CB  MET B 104       9.638  19.229  -6.690  1.00  0.00      B    C
ATOM   1528  HB1 MET B 104       9.029  18.392  -6.274  1.00  0.00      B     
ATOM   1529  HB2 MET B 104       9.338  19.332  -7.757  1.00  0.00      B     
ATOM   1530  CG  MET B 104      11.107  18.898  -6.559  1.00  0.00      B    C
ATOM   1531  HG1 MET B 104      11.453  19.081  -5.520  1.00  0.00      B     
ATOM   1532  HG2 MET B 104      11.269  17.821  -6.782  1.00  0.00      B     
ATOM   1533  SD  MET B 104      12.087  19.890  -7.669  1.00  0.00      B    S
ATOM   1534  CE  MET B 104      11.957  18.858  -9.134  1.00  0.00      B    C
ATOM   1535  HE1 MET B 104      12.525  19.299  -9.981  1.00  0.00      B     
ATOM   1536  HE2 MET B 104      12.363  17.841  -8.943  1.00  0.00      B     
ATOM   1537  HE3 MET B 104      10.898  18.749  -9.454  1.00  0.00      B     
ATOM   1538  C   MET B 104       7.731  20.638  -5.937  1.00  0.00      B    C
ATOM   1539  O   MET B 104       7.014  19.758  -5.446  1.00  0.00      B    O
ATOM   1540  N   ALA B 105       7.258  21.755  -6.468  1.00  0.00      B    N
ATOM   1541  HN  ALA B 105       7.845  22.427  -6.919  1.00  0.00      B     
ATOM   1542  CA  ALA B 105       5.845  22.085  -6.433  1.00  0.00      B    C
ATOM   1543  HA  ALA B 105       5.266  21.310  -5.944  1.00  0.00      B     
ATOM   1544  CB  ALA B 105       5.615  23.391  -5.690  1.00  0.00      B    C
ATOM   1545  HB1 ALA B 105       5.957  23.287  -4.638  1.00  0.00      B     
ATOM   1546  HB2 ALA B 105       6.189  24.222  -6.155  1.00  0.00      B     
ATOM   1547  HB3 ALA B 105       4.539  23.669  -5.675  1.00  0.00      B     
ATOM   1548  C   ALA B 105       5.325  22.174  -7.858  1.00  0.00      B    C
ATOM   1549  O   ALA B 105       5.928  22.846  -8.701  1.00  0.00      B    O
ATOM   1550  N   LEU B 106       4.225  21.487  -8.131  1.00  0.00      B    N
ATOM   1551  HN  LEU B 106       3.775  20.884  -7.476  1.00  0.00      B     
ATOM   1552  CA  LEU B 106       3.569  21.555  -9.431  1.00  0.00      B    C
ATOM   1553  HA  LEU B 106       4.264  21.998 -10.133  1.00  0.00      B     
ATOM   1554  CB  LEU B 106       3.118  20.168  -9.903  1.00  0.00      B    C
ATOM   1555  HB1 LEU B 106       2.585  19.687  -9.050  1.00  0.00      B     
ATOM   1556  HB2 LEU B 106       2.361  20.289 -10.710  1.00  0.00      B     
ATOM   1557  CG  LEU B 106       4.152  19.161 -10.382  1.00  0.00      B    C
ATOM   1558  HG  LEU B 106       4.667  18.838  -9.588  1.00  0.00      B     
ATOM   1559  CD1 LEU B 106       5.098  19.824 -11.358  1.00  0.00      B    C
ATOM   1560 HD11 LEU B 106       5.888  19.112 -11.680  1.00  0.00      B     
ATOM   1561 HD12 LEU B 106       4.550  20.169 -12.261  1.00  0.00      B     
ATOM   1562 HD13 LEU B 106       5.592  20.702 -10.891  1.00  0.00      B     
ATOM   1563  CD2 LEU B 106       3.483  17.944 -11.035  1.00  0.00      B    C
ATOM   1564 HD21 LEU B 106       4.253  17.228 -11.396  1.00  0.00      B     
ATOM   1565 HD22 LEU B 106       2.829  17.404 -10.321  1.00  0.00      B     
ATOM   1566 HD23 LEU B 106       2.867  18.259 -11.905  1.00  0.00      B     
ATOM   1567  C   LEU B 106       2.372  22.490  -9.317  1.00  0.00      B    C
ATOM   1568  O   LEU B 106       1.485  22.267  -8.488  1.00  0.00      B    O
ATOM   1569  N   ASP B 107       2.354  23.542 -10.133  1.00  0.00      B    N
ATOM   1570  HN  ASP B 107       3.084  23.835 -10.745  1.00  0.00      B     
ATOM   1571  CA  ASP B 107       1.185  24.400 -10.194  1.00  0.00      B    C
ATOM   1572  HA  ASP B 107       1.001  24.774  -9.193  1.00  0.00      B     
ATOM   1573  CB  ASP B 107       1.393  25.507 -11.221  1.00  0.00      B    C
ATOM   1574  HB1 ASP B 107       1.934  25.096 -12.097  1.00  0.00      B     
ATOM   1575  HB2 ASP B 107       0.419  25.905 -11.569  1.00  0.00      B     
ATOM   1576  CG  ASP B 107       2.210  26.656 -10.696  1.00  0.00      B    C
ATOM   1577  OD1 ASP B 107       2.444  26.758  -9.480  1.00  0.00      B    O
ATOM   1578  OD2 ASP B 107       2.611  27.474 -11.535  1.00  0.00      B    O
ATOM   1579  C   ASP B 107      -0.044  23.581 -10.592  1.00  0.00      B    C
ATOM   1580  O   ASP B 107       0.081  22.515 -11.206  1.00  0.00      B    O
ATOM   1581  N   PRO B 108      -1.238  24.076 -10.279  1.00  0.00      B    N
ATOM   1582  CD  PRO B 108      -1.520  25.270  -9.451  1.00  0.00      B    C
ATOM   1583  HD1 PRO B 108      -1.342  26.216 -10.011  1.00  0.00      B     
ATOM   1584  HD2 PRO B 108      -0.912  25.283  -8.517  1.00  0.00      B     
ATOM   1585  CA  PRO B 108      -2.456  23.429 -10.785  1.00  0.00      B    C
ATOM   1586  HA  PRO B 108      -2.579  22.443 -10.353  1.00  0.00      B     
ATOM   1587  CB  PRO B 108      -3.578  24.370 -10.323  1.00  0.00      B    C
ATOM   1588  HB1 PRO B 108      -4.479  23.810  -9.985  1.00  0.00      B     
ATOM   1589  HB2 PRO B 108      -3.860  25.101 -11.113  1.00  0.00      B     
ATOM   1590  CG  PRO B 108      -2.976  25.138  -9.114  1.00  0.00      B    C
ATOM   1591  HG1 PRO B 108      -3.153  24.581  -8.173  1.00  0.00      B     
ATOM   1592  HG2 PRO B 108      -3.419  26.154  -8.998  1.00  0.00      B     
ATOM   1593  C   PRO B 108      -2.410  23.306 -12.306  1.00  0.00      B    C
ATOM   1594  O   PRO B 108      -1.990  24.224 -13.006  1.00  0.00      B    O
ATOM   1595  N   LYS B 109      -2.805  22.136 -12.808  1.00  0.00      B    N
ATOM   1596  HN  LYS B 109      -3.090  21.393 -12.205  1.00  0.00      B     
ATOM   1597  CA  LYS B 109      -2.860  21.830 -14.241  1.00  0.00      B    C
ATOM   1598  HA  LYS B 109      -3.270  20.830 -14.317  1.00  0.00      B     
ATOM   1599  CB  LYS B 109      -3.781  22.807 -14.992  1.00  0.00      B    C
ATOM   1600  HB1 LYS B 109      -3.231  23.772 -15.083  1.00  0.00      B     
ATOM   1601  HB2 LYS B 109      -3.934  22.435 -16.030  1.00  0.00      B     
ATOM   1602  CG  LYS B 109      -5.099  23.061 -14.323  1.00  0.00      B    C
ATOM   1603  HG1 LYS B 109      -4.917  23.460 -13.299  1.00  0.00      B     
ATOM   1604  HG2 LYS B 109      -5.649  23.845 -14.892  1.00  0.00      B     
ATOM   1605  CD  LYS B 109      -5.922  21.790 -14.229  1.00  0.00      B    C
ATOM   1606  HD1 LYS B 109      -6.170  21.454 -15.262  1.00  0.00      B     
ATOM   1607  HD2 LYS B 109      -5.288  21.000 -13.765  1.00  0.00      B     
ATOM   1608  CE  LYS B 109      -7.179  22.060 -13.399  1.00  0.00      B    C
ATOM   1609  HE1 LYS B 109      -6.905  22.382 -12.370  1.00  0.00      B     
ATOM   1610  HE2 LYS B 109      -7.791  22.862 -13.867  1.00  0.00      B     
ATOM   1611  NZ  LYS B 109      -8.029  20.856 -13.281  1.00  0.00      B    N
ATOM   1612  HZ1 LYS B 109      -8.873  21.070 -12.712  1.00  0.00      B     
ATOM   1613  HZ2 LYS B 109      -8.322  20.544 -14.229  1.00  0.00      B     
ATOM   1614  HZ3 LYS B 109      -7.488  20.095 -12.823  1.00  0.00      B     
ATOM   1615  C   LYS B 109      -1.487  21.814 -14.918  1.00  0.00      B    C
ATOM   1616  O   LYS B 109      -1.398  21.969 -16.135  1.00  0.00      B    O
ATOM   1617  N   TYR B 110      -0.406  21.593 -14.186  1.00  0.00      B    N
ATOM   1618  HN  TYR B 110      -0.433  21.428 -13.201  1.00  0.00      B     
ATOM   1619  CA  TYR B 110       0.925  21.572 -14.765  1.00  0.00      B    C
ATOM   1620  HA  TYR B 110       0.830  21.932 -15.782  1.00  0.00      B     
ATOM   1621  CB  TYR B 110       1.878  22.450 -13.944  1.00  0.00      B    C
ATOM   1622  HB1 TYR B 110       1.498  23.495 -13.940  1.00  0.00      B     
ATOM   1623  HB2 TYR B 110       1.914  22.109 -12.887  1.00  0.00      B     
ATOM   1624  CG  TYR B 110       3.280  22.509 -14.487  1.00  0.00      B    C
ATOM   1625  CD1 TYR B 110       3.653  23.470 -15.415  1.00  0.00      B    C
ATOM   1626  HD1 TYR B 110       2.923  24.184 -15.772  1.00  0.00      B     
ATOM   1627  CE1 TYR B 110       4.962  23.513 -15.913  1.00  0.00      B    C
ATOM   1628  HE1 TYR B 110       5.250  24.261 -16.636  1.00  0.00      B     
ATOM   1629  CZ  TYR B 110       5.887  22.576 -15.472  1.00  0.00      B    C
ATOM   1630  OH  TYR B 110       7.184  22.567 -15.934  1.00  0.00      B    O
ATOM   1631  HH  TYR B 110       7.658  21.890 -15.447  1.00  0.00      B     
ATOM   1632  CD2 TYR B 110       4.240  21.590 -14.069  1.00  0.00      B    C
ATOM   1633  HD2 TYR B 110       3.972  20.808 -13.372  1.00  0.00      B     
ATOM   1634  CE2 TYR B 110       5.523  21.616 -14.558  1.00  0.00      B    C
ATOM   1635  HE2 TYR B 110       6.234  20.869 -14.238  1.00  0.00      B     
ATOM   1636  C   TYR B 110       1.455  20.142 -14.841  1.00  0.00      B    C
ATOM   1637  O   TYR B 110       1.137  19.299 -13.993  1.00  0.00      B    O
ATOM   1638  N   CYS B 111       2.280  19.877 -15.860  1.00  0.00      B    N
ATOM   1639  HN  CYS B 111       2.481  20.537 -16.581  1.00  0.00      B     
ATOM   1640  CA  CYS B 111       2.958  18.593 -16.001  1.00  0.00      B    C
ATOM   1641  HA  CYS B 111       3.055  18.168 -15.009  1.00  0.00      B     
ATOM   1642  CB  CYS B 111       2.218  17.634 -16.933  1.00  0.00      B    C
ATOM   1643  HB1 CYS B 111       2.768  16.666 -16.916  1.00  0.00      B     
ATOM   1644  HB2 CYS B 111       1.205  17.419 -16.526  1.00  0.00      B     
ATOM   1645  SG  CYS B 111       2.152  18.245 -18.614  1.00  0.00      B    S
ATOM   1646  HG1 CYS B 111       1.535  17.190 -19.150  1.00  0.00      B     
ATOM   1647  C   CYS B 111       4.359  18.820 -16.546  1.00  0.00      B    C
ATOM   1648  O   CYS B 111       4.663  19.877 -17.096  1.00  0.00      B    O
ATOM   1649  N   TYR B 112       5.201  17.794 -16.410  1.00  0.00      B    N
ATOM   1650  HN  TYR B 112       4.916  16.946 -15.966  1.00  0.00      B     
ATOM   1651  CA  TYR B 112       6.581  17.798 -16.878  1.00  0.00      B    C
ATOM   1652  HA  TYR B 112       6.883  18.836 -16.940  1.00  0.00      B     
ATOM   1653  CB  TYR B 112       7.477  16.946 -15.969  1.00  0.00      B    C
ATOM   1654  HB1 TYR B 112       7.021  15.939 -15.848  1.00  0.00      B     
ATOM   1655  HB2 TYR B 112       8.478  16.800 -16.429  1.00  0.00      B     
ATOM   1656  CG  TYR B 112       7.688  17.453 -14.573  1.00  0.00      B    C
ATOM   1657  CD1 TYR B 112       8.515  18.530 -14.326  1.00  0.00      B    C
ATOM   1658  HD1 TYR B 112       9.025  19.015 -15.147  1.00  0.00      B     
ATOM   1659  CE1 TYR B 112       8.725  18.995 -13.031  1.00  0.00      B    C
ATOM   1660  HE1 TYR B 112       9.371  19.841 -12.849  1.00  0.00      B     
ATOM   1661  CZ  TYR B 112       8.107  18.363 -11.975  1.00  0.00      B    C
ATOM   1662  OH  TYR B 112       8.318  18.799 -10.693  1.00  0.00      B    O
ATOM   1663  HH  TYR B 112       7.751  18.283 -10.116  1.00  0.00      B     
ATOM   1664  CD2 TYR B 112       7.085  16.825 -13.495  1.00  0.00      B    C
ATOM   1665  HD2 TYR B 112       6.478  15.944 -13.653  1.00  0.00      B     
ATOM   1666  CE2 TYR B 112       7.284  17.276 -12.193  1.00  0.00      B    C
ATOM   1667  HE2 TYR B 112       6.812  16.761 -11.369  1.00  0.00      B     
ATOM   1668  C   TYR B 112       6.686  17.215 -18.280  1.00  0.00      B    C
ATOM   1669  O   TYR B 112       5.838  16.444 -18.730  1.00  0.00      B    O
ATOM   1670  N   SER B 113       7.798  17.513 -18.942  1.00  0.00      B    N
ATOM   1671  HN  SER B 113       8.475  18.212 -18.713  1.00  0.00      B     
ATOM   1672  CA  SER B 113       8.104  16.760 -20.145  1.00  0.00      B    C
ATOM   1673  HA  SER B 113       7.229  16.820 -20.778  1.00  0.00      B     
ATOM   1674  CB  SER B 113       9.347  17.326 -20.823  1.00  0.00      B    C
ATOM   1675  HB1 SER B 113       9.516  16.758 -21.766  1.00  0.00      B     
ATOM   1676  HB2 SER B 113       9.183  18.390 -21.107  1.00  0.00      B     
ATOM   1677  OG  SER B 113      10.462  17.168 -19.967  1.00  0.00      B    O
ATOM   1678  HG1 SER B 113      11.252  17.324 -20.499  1.00  0.00      B     
ATOM   1679  C   SER B 113       8.315  15.285 -19.798  1.00  0.00      B    C
ATOM   1680  O   SER B 113       8.549  14.915 -18.649  1.00  0.00      B    O
ATOM   1681  N   VAL B 114       8.185  14.441 -20.809  1.00  0.00      B    N
ATOM   1682  HN  VAL B 114       7.860  14.724 -21.708  1.00  0.00      B     
ATOM   1683  CA  VAL B 114       8.504  13.025 -20.703  1.00  0.00      B    C
ATOM   1684  HA  VAL B 114       8.243  12.670 -19.714  1.00  0.00      B     
ATOM   1685  CB  VAL B 114       7.777  12.225 -21.793  1.00  0.00      B    C
ATOM   1686  HB  VAL B 114       7.986  12.722 -22.772  1.00  0.00      B     
ATOM   1687  CG1 VAL B 114       8.283  10.772 -21.855  1.00  0.00      B    C
ATOM   1688 HG11 VAL B 114       7.718  10.199 -22.622  1.00  0.00      B     
ATOM   1689 HG12 VAL B 114       9.357  10.723 -22.130  1.00  0.00      B     
ATOM   1690 HG13 VAL B 114       8.143  10.265 -20.876  1.00  0.00      B     
ATOM   1691  CG2 VAL B 114       6.247  12.310 -21.624  1.00  0.00      B    C
ATOM   1692 HG21 VAL B 114       5.732  11.696 -22.393  1.00  0.00      B     
ATOM   1693 HG22 VAL B 114       5.944  11.940 -20.621  1.00  0.00      B     
ATOM   1694 HG23 VAL B 114       5.888  13.354 -21.734  1.00  0.00      B     
ATOM   1695  C   VAL B 114      10.016  12.907 -20.846  1.00  0.00      B    C
ATOM   1696  O   VAL B 114      10.569  13.276 -21.886  1.00  0.00      B    O
ATOM   1697  N   HSE B 115      10.695  12.448 -19.794  1.00  0.00      B    N
ATOM   1698  HN  HSE B 115      10.293  12.016 -18.988  1.00  0.00      B     
ATOM   1699  CA  HSE B 115      12.152  12.556 -19.756  1.00  0.00      B    C
ATOM   1700  HA  HSE B 115      12.511  12.383 -20.763  1.00  0.00      B     
ATOM   1701  CB  HSE B 115      12.583  13.923 -19.224  1.00  0.00      B    C
ATOM   1702  HB1 HSE B 115      13.687  13.998 -19.329  1.00  0.00      B     
ATOM   1703  HB2 HSE B 115      12.142  14.722 -19.855  1.00  0.00      B     
ATOM   1704  ND1 HSE B 115      10.940  14.390 -17.371  1.00  0.00      B    N
ATOM   1705  CG  HSE B 115      12.230  14.124 -17.786  1.00  0.00      B    C
ATOM   1706  CE1 HSE B 115      10.914  14.475 -16.052  1.00  0.00      B    C
ATOM   1707  HE1 HSE B 115      10.019  14.686 -15.462  1.00  0.00      B     
ATOM   1708  NE2 HSE B 115      12.138  14.270 -15.596  1.00  0.00      B    N
ATOM   1709  HE2 HSE B 115      12.406  14.301 -14.634  1.00  0.00      B     
ATOM   1710  CD2 HSE B 115      12.978  14.039 -16.659  1.00  0.00      B    C
ATOM   1711  HD2 HSE B 115      14.034  13.843 -16.541  1.00  0.00      B     
ATOM   1712  C   HSE B 115      12.751  11.467 -18.873  1.00  0.00      B    C
ATOM   1713  O   HSE B 115      12.046  10.713 -18.202  1.00  0.00      B    O
ATOM   1714  N   ARG B 116      14.081  11.405 -18.883  1.00  0.00      B    N
ATOM   1715  HN  ARG B 116      14.593  11.952 -19.541  1.00  0.00      B     
ATOM   1716  CA  ARG B 116      14.859  10.575 -17.979  1.00  0.00      B    C
ATOM   1717  HA  ARG B 116      14.195  10.088 -17.274  1.00  0.00      B     
ATOM   1718  CB  ARG B 116      15.720   9.541 -18.719  1.00  0.00      B    C
ATOM   1719  HB1 ARG B 116      16.388  10.118 -19.402  1.00  0.00      B     
ATOM   1720  HB2 ARG B 116      16.392   9.029 -17.995  1.00  0.00      B     
ATOM   1721  CG  ARG B 116      14.983   8.523 -19.551  1.00  0.00      B    C
ATOM   1722  HG1 ARG B 116      14.358   7.899 -18.875  1.00  0.00      B     
ATOM   1723  HG2 ARG B 116      14.265   9.052 -20.219  1.00  0.00      B     
ATOM   1724  CD  ARG B 116      15.996   7.722 -20.394  1.00  0.00      B    C
ATOM   1725  HD1 ARG B 116      16.668   8.428 -20.935  1.00  0.00      B     
ATOM   1726  HD2 ARG B 116      16.620   7.053 -19.757  1.00  0.00      B     
ATOM   1727  NE  ARG B 116      15.324   6.869 -21.362  1.00  0.00      B    N
ATOM   1728  HE  ARG B 116      15.207   7.306 -22.261  1.00  0.00      B     
ATOM   1729  CZ  ARG B 116      14.900   5.638 -21.108  1.00  0.00      B    C
ATOM   1730  NH1 ARG B 116      15.084   5.105 -19.905  1.00  0.00      B    N
ATOM   1731 HH11 ARG B 116      14.793   4.178 -19.714  1.00  0.00      B     
ATOM   1732 HH12 ARG B 116      15.644   5.636 -19.265  1.00  0.00      B     
ATOM   1733  NH2 ARG B 116      14.280   4.940 -22.050  1.00  0.00      B    N
ATOM   1734 HH21 ARG B 116      13.888   4.057 -21.833  1.00  0.00      B     
ATOM   1735 HH22 ARG B 116      14.049   5.421 -22.885  1.00  0.00      B     
ATOM   1736  C   ARG B 116      15.775  11.469 -17.165  1.00  0.00      B    C
ATOM   1737  O   ARG B 116      16.264  12.487 -17.658  1.00  0.00      B    O
ATOM   1738  N   ASP B 117      15.998  11.085 -15.913  1.00  0.00      B    N
ATOM   1739  HN  ASP B 117      15.524  10.338 -15.454  1.00  0.00      B     
ATOM   1740  CA  ASP B 117      16.984  11.735 -15.066  1.00  0.00      B    C
ATOM   1741  HA  ASP B 117      17.313  12.635 -15.573  1.00  0.00      B     
ATOM   1742  CB  ASP B 117      16.407  12.052 -13.688  1.00  0.00      B    C
ATOM   1743  HB1 ASP B 117      16.018  11.120 -13.232  1.00  0.00      B     
ATOM   1744  HB2 ASP B 117      17.190  12.465 -13.022  1.00  0.00      B     
ATOM   1745  CG  ASP B 117      15.258  13.041 -13.756  1.00  0.00      B    C
ATOM   1746  OD1 ASP B 117      15.458  14.213 -14.143  1.00  0.00      B    O
ATOM   1747  OD2 ASP B 117      14.148  12.639 -13.413  1.00  0.00      B    O
ATOM   1748  C   ASP B 117      18.205  10.839 -14.927  1.00  0.00      B    C
ATOM   1749  O   ASP B 117      18.182   9.658 -15.282  1.00  0.00      B    O
ATOM   1750  N   LEU B 118      19.279  11.420 -14.392  1.00  0.00      B    N
ATOM   1751  HN  LEU B 118      19.314  12.352 -14.038  1.00  0.00      B     
ATOM   1752  CA  LEU B 118      20.538  10.691 -14.285  1.00  0.00      B    C
ATOM   1753  HA  LEU B 118      20.676  10.177 -15.227  1.00  0.00      B     
ATOM   1754  CB  LEU B 118      21.676  11.678 -14.034  1.00  0.00      B    C
ATOM   1755  HB1 LEU B 118      21.395  12.284 -13.142  1.00  0.00      B     
ATOM   1756  HB2 LEU B 118      22.589  11.112 -13.746  1.00  0.00      B     
ATOM   1757  CG  LEU B 118      21.938  12.602 -15.224  1.00  0.00      B    C
ATOM   1758  HG  LEU B 118      21.058  12.923 -15.575  1.00  0.00      B     
ATOM   1759  CD1 LEU B 118      22.653  11.827 -16.313  1.00  0.00      B    C
ATOM   1760 HD11 LEU B 118      22.811  12.467 -17.207  1.00  0.00      B     
ATOM   1761 HD12 LEU B 118      23.645  11.475 -15.956  1.00  0.00      B     
ATOM   1762 HD13 LEU B 118      22.057  10.942 -16.621  1.00  0.00      B     
ATOM   1763  CD2 LEU B 118      22.718  13.865 -14.821  1.00  0.00      B    C
ATOM   1764 HD21 LEU B 118      22.906  14.503 -15.712  1.00  0.00      B     
ATOM   1765 HD22 LEU B 118      22.158  14.474 -14.083  1.00  0.00      B     
ATOM   1766 HD23 LEU B 118      23.699  13.591 -14.376  1.00  0.00      B     
ATOM   1767  C   LEU B 118      20.487   9.634 -13.187  1.00  0.00      B    C
ATOM   1768  O   LEU B 118      21.099   8.566 -13.317  1.00  0.00      B    O
ATOM   1769  N   THR B 119      19.783   9.918 -12.100  1.00  0.00      B    N
ATOM   1770  HN  THR B 119      19.266  10.768 -12.009  1.00  0.00      B     
ATOM   1771  CA  THR B 119      19.692   9.036 -10.946  1.00  0.00      B    C
ATOM   1772  HA  THR B 119      20.039   8.065 -11.273  1.00  0.00      B     
ATOM   1773  CB  THR B 119      20.494   9.607  -9.763  1.00  0.00      B    C
ATOM   1774  HB  THR B 119      20.515   8.804  -8.986  1.00  0.00      B     
ATOM   1775  OG1 THR B 119      19.809  10.736  -9.211  1.00  0.00      B    O
ATOM   1776  HG1 THR B 119      20.367  11.047  -8.490  1.00  0.00      B     
ATOM   1777  CG2 THR B 119      21.893  10.060 -10.212  1.00  0.00      B    C
ATOM   1778 HG21 THR B 119      22.509  10.365  -9.340  1.00  0.00      B     
ATOM   1779 HG22 THR B 119      22.421   9.231 -10.730  1.00  0.00      B     
ATOM   1780 HG23 THR B 119      21.830  10.922 -10.911  1.00  0.00      B     
ATOM   1781  C   THR B 119      18.235   8.862 -10.545  1.00  0.00      B    C
ATOM   1782  O   THR B 119      17.378   9.660 -10.932  1.00  0.00      B    O
ATOM   1783  N   PRO B 120      17.917   7.825  -9.777  1.00  0.00      B    N
ATOM   1784  CD  PRO B 120      18.697   6.594  -9.573  1.00  0.00      B    C
ATOM   1785  HD1 PRO B 120      19.747   6.805  -9.268  1.00  0.00      B     
ATOM   1786  HD2 PRO B 120      18.707   5.944 -10.478  1.00  0.00      B     
ATOM   1787  CA  PRO B 120      16.593   7.738  -9.160  1.00  0.00      B    C
ATOM   1788  HA  PRO B 120      15.815   7.941  -9.886  1.00  0.00      B     
ATOM   1789  CB  PRO B 120      16.530   6.291  -8.670  1.00  0.00      B    C
ATOM   1790  HB1 PRO B 120      16.078   5.607  -9.423  1.00  0.00      B     
ATOM   1791  HB2 PRO B 120      15.994   6.194  -7.699  1.00  0.00      B     
ATOM   1792  CG  PRO B 120      17.975   5.917  -8.472  1.00  0.00      B    C
ATOM   1793  HG1 PRO B 120      18.091   4.816  -8.492  1.00  0.00      B     
ATOM   1794  HG2 PRO B 120      18.368   6.284  -7.496  1.00  0.00      B     
ATOM   1795  C   PRO B 120      16.465   8.719  -8.008  1.00  0.00      B    C
ATOM   1796  O   PRO B 120      17.417   9.394  -7.612  1.00  0.00      B    O
ATOM   1797  N   ARG B 121      15.255   8.788  -7.457  1.00  0.00      B    N
ATOM   1798  HN  ARG B 121      14.535   8.147  -7.712  1.00  0.00      B     
ATOM   1799  CA  ARG B 121      14.913   9.792  -6.461  1.00  0.00      B    C
ATOM   1800  HA  ARG B 121      15.783   9.996  -5.848  1.00  0.00      B     
ATOM   1801  CB  ARG B 121      14.376  11.078  -7.108  1.00  0.00      B    C
ATOM   1802  HB1 ARG B 121      13.486  10.779  -7.712  1.00  0.00      B     
ATOM   1803  HB2 ARG B 121      13.994  11.761  -6.317  1.00  0.00      B     
ATOM   1804  CG  ARG B 121      15.373  11.762  -8.005  1.00  0.00      B    C
ATOM   1805  HG1 ARG B 121      16.188  12.180  -7.374  1.00  0.00      B     
ATOM   1806  HG2 ARG B 121      15.860  10.998  -8.654  1.00  0.00      B     
ATOM   1807  CD  ARG B 121      14.729  12.799  -8.884  1.00  0.00      B    C
ATOM   1808  HD1 ARG B 121      14.061  12.297  -9.621  1.00  0.00      B     
ATOM   1809  HD2 ARG B 121      14.124  13.522  -8.288  1.00  0.00      B     
ATOM   1810  NE  ARG B 121      15.761  13.557  -9.582  1.00  0.00      B    N
ATOM   1811  HE  ARG B 121      16.683  13.171  -9.465  1.00  0.00      B     
ATOM   1812  CZ  ARG B 121      15.526  14.647 -10.303  1.00  0.00      B    C
ATOM   1813  NH1 ARG B 121      16.531  15.261 -10.910  1.00  0.00      B    N
ATOM   1814 HH11 ARG B 121      16.376  16.089 -11.430  1.00  0.00      B     
ATOM   1815 HH12 ARG B 121      17.451  14.923 -10.699  1.00  0.00      B     
ATOM   1816  NH2 ARG B 121      14.288  15.120 -10.416  1.00  0.00      B    N
ATOM   1817 HH21 ARG B 121      14.103  15.880 -11.023  1.00  0.00      B     
ATOM   1818 HH22 ARG B 121      13.558  14.559 -10.047  1.00  0.00      B     
ATOM   1819  C   ARG B 121      13.851   9.239  -5.535  1.00  0.00      B    C
ATOM   1820  O   ARG B 121      13.091   8.344  -5.906  1.00  0.00      B    O
ATOM   1821  N   TYR B 122      13.785   9.809  -4.330  1.00  0.00      B    N
ATOM   1822  HN  TYR B 122      14.467  10.466  -4.013  1.00  0.00      B     
ATOM   1823  CA  TYR B 122      12.729   9.532  -3.378  1.00  0.00      B    C
ATOM   1824  HA  TYR B 122      12.149   8.706  -3.772  1.00  0.00      B     
ATOM   1825  CB  TYR B 122      13.300   9.250  -1.990  1.00  0.00      B    C
ATOM   1826  HB1 TYR B 122      13.948  10.100  -1.683  1.00  0.00      B     
ATOM   1827  HB2 TYR B 122      12.485   9.170  -1.239  1.00  0.00      B     
ATOM   1828  CG  TYR B 122      14.168   8.013  -1.874  1.00  0.00      B    C
ATOM   1829  CD1 TYR B 122      15.495   8.029  -2.289  1.00  0.00      B    C
ATOM   1830  HD1 TYR B 122      15.905   8.920  -2.744  1.00  0.00      B     
ATOM   1831  CE1 TYR B 122      16.308   6.905  -2.150  1.00  0.00      B    C
ATOM   1832  HE1 TYR B 122      17.340   6.930  -2.468  1.00  0.00      B     
ATOM   1833  CZ  TYR B 122      15.784   5.745  -1.606  1.00  0.00      B    C
ATOM   1834  OH  TYR B 122      16.586   4.629  -1.488  1.00  0.00      B    O
ATOM   1835  HH  TYR B 122      16.078   3.956  -1.030  1.00  0.00      B     
ATOM   1836  CD2 TYR B 122      13.661   6.834  -1.340  1.00  0.00      B    C
ATOM   1837  HD2 TYR B 122      12.618   6.772  -1.062  1.00  0.00      B     
ATOM   1838  CE2 TYR B 122      14.470   5.698  -1.200  1.00  0.00      B    C
ATOM   1839  HE2 TYR B 122      14.052   4.789  -0.795  1.00  0.00      B     
ATOM   1840  C   TYR B 122      11.798  10.733  -3.290  1.00  0.00      B    C
ATOM   1841  O   TYR B 122      12.260  11.876  -3.305  1.00  0.00      B    O
ATOM   1842  N   HSE B 123      10.496  10.473  -3.202  1.00  0.00      B    N
ATOM   1843  HN  HSE B 123      10.125   9.550  -3.301  1.00  0.00      B     
ATOM   1844  CA  HSE B 123       9.493  11.500  -2.955  1.00  0.00      B    C
ATOM   1845  HA  HSE B 123      10.013  12.450  -2.945  1.00  0.00      B     
ATOM   1846  CB  HSE B 123       8.387  11.477  -4.022  1.00  0.00      B    C
ATOM   1847  HB1 HSE B 123       8.010  10.435  -4.101  1.00  0.00      B     
ATOM   1848  HB2 HSE B 123       7.536  12.106  -3.687  1.00  0.00      B     
ATOM   1849  ND1 HSE B 123       8.265  12.934  -6.074  1.00  0.00      B    N
ATOM   1850  CG  HSE B 123       8.855  11.906  -5.376  1.00  0.00      B    C
ATOM   1851  CE1 HSE B 123       8.899  13.106  -7.219  1.00  0.00      B    C
ATOM   1852  HE1 HSE B 123       8.631  13.853  -7.970  1.00  0.00      B     
ATOM   1853  NE2 HSE B 123       9.882  12.228  -7.285  1.00  0.00      B    N
ATOM   1854  HE2 HSE B 123      10.512  12.126  -8.055  1.00  0.00      B     
ATOM   1855  CD2 HSE B 123       9.877  11.466  -6.143  1.00  0.00      B    C
ATOM   1856  HD2 HSE B 123      10.585  10.669  -5.964  1.00  0.00      B     
ATOM   1857  C   HSE B 123       8.847  11.330  -1.587  1.00  0.00      B    C
ATOM   1858  O   HSE B 123       8.485  10.215  -1.183  1.00  0.00      B    O
ATOM   1859  N   LEU B 124       8.650  12.456  -0.906  1.00  0.00      B    N
ATOM   1860  HN  LEU B 124       9.084  13.317  -1.162  1.00  0.00      B     
ATOM   1861  CA  LEU B 124       7.790  12.544   0.269  1.00  0.00      B    C
ATOM   1862  HA  LEU B 124       7.289  11.595   0.411  1.00  0.00      B     
ATOM   1863  CB  LEU B 124       8.586  12.938   1.514  1.00  0.00      B    C
ATOM   1864  HB1 LEU B 124       9.334  12.132   1.695  1.00  0.00      B     
ATOM   1865  HB2 LEU B 124       9.172  13.857   1.293  1.00  0.00      B     
ATOM   1866  CG  LEU B 124       7.813  13.143   2.815  1.00  0.00      B    C
ATOM   1867  HG  LEU B 124       7.090  13.816   2.658  1.00  0.00      B     
ATOM   1868  CD1 LEU B 124       8.755  13.670   3.907  1.00  0.00      B    C
ATOM   1869 HD11 LEU B 124       8.193  13.868   4.845  1.00  0.00      B     
ATOM   1870 HD12 LEU B 124       9.552  12.928   4.128  1.00  0.00      B     
ATOM   1871 HD13 LEU B 124       9.238  14.617   3.585  1.00  0.00      B     
ATOM   1872  CD2 LEU B 124       7.174  11.846   3.257  1.00  0.00      B    C
ATOM   1873 HD21 LEU B 124       6.627  11.992   4.214  1.00  0.00      B     
ATOM   1874 HD22 LEU B 124       6.448  11.471   2.508  1.00  0.00      B     
ATOM   1875 HD23 LEU B 124       7.949  11.065   3.415  1.00  0.00      B     
ATOM   1876  C   LEU B 124       6.729  13.577  -0.067  1.00  0.00      B    C
ATOM   1877  O   LEU B 124       7.043  14.765  -0.210  1.00  0.00      B    O
ATOM   1878  N   ALA B 125       5.490  13.130  -0.247  1.00  0.00      B    N
ATOM   1879  HN  ALA B 125       5.208  12.178  -0.132  1.00  0.00      B     
ATOM   1880  CA  ALA B 125       4.432  14.052  -0.640  1.00  0.00      B    C
ATOM   1881  HA  ALA B 125       4.777  14.724  -1.418  1.00  0.00      B     
ATOM   1882  CB  ALA B 125       3.220  13.285  -1.158  1.00  0.00      B    C
ATOM   1883  HB1 ALA B 125       3.511  12.683  -2.045  1.00  0.00      B     
ATOM   1884  HB2 ALA B 125       2.828  12.588  -0.385  1.00  0.00      B     
ATOM   1885  HB3 ALA B 125       2.401  13.971  -1.463  1.00  0.00      B     
ATOM   1886  C   ALA B 125       4.017  14.930   0.534  1.00  0.00      B    C
ATOM   1887  O   ALA B 125       3.760  14.431   1.633  1.00  0.00      B    O
ATOM   1888  N   VAL B 126       3.898  16.229   0.292  1.00  0.00      B    N
ATOM   1889  HN  VAL B 126       4.076  16.652  -0.592  1.00  0.00      B     
ATOM   1890  CA  VAL B 126       3.484  17.163   1.336  1.00  0.00      B    C
ATOM   1891  HA  VAL B 126       3.610  16.661   2.287  1.00  0.00      B     
ATOM   1892  CB  VAL B 126       4.375  18.426   1.307  1.00  0.00      B    C
ATOM   1893  HB  VAL B 126       4.246  18.907   0.306  1.00  0.00      B     
ATOM   1894  CG1 VAL B 126       3.949  19.406   2.393  1.00  0.00      B    C
ATOM   1895 HG11 VAL B 126       4.617  20.295   2.394  1.00  0.00      B     
ATOM   1896 HG12 VAL B 126       2.913  19.771   2.232  1.00  0.00      B     
ATOM   1897 HG13 VAL B 126       4.008  18.931   3.396  1.00  0.00      B     
ATOM   1898  CG2 VAL B 126       5.859  18.038   1.457  1.00  0.00      B    C
ATOM   1899 HG21 VAL B 126       6.502  18.944   1.477  1.00  0.00      B     
ATOM   1900 HG22 VAL B 126       6.021  17.473   2.400  1.00  0.00      B     
ATOM   1901 HG23 VAL B 126       6.197  17.406   0.610  1.00  0.00      B     
ATOM   1902  C   VAL B 126       2.011  17.524   1.201  1.00  0.00      B    C
ATOM   1903  O   VAL B 126       1.245  17.437   2.163  1.00  0.00      B    O
ATOM   1904  N   THR B 127       1.597  17.961   0.012  1.00  0.00      B    N
ATOM   1905  HN  THR B 127       2.210  18.119  -0.761  1.00  0.00      B     
ATOM   1906  CA  THR B 127       0.192  18.251  -0.267  1.00  0.00      B    C
ATOM   1907  HA  THR B 127      -0.415  17.656   0.402  1.00  0.00      B     
ATOM   1908  CB  THR B 127      -0.131  19.746  -0.212  1.00  0.00      B    C
ATOM   1909  HB  THR B 127      -1.210  19.840  -0.487  1.00  0.00      B     
ATOM   1910  OG1 THR B 127       0.649  20.423  -1.205  1.00  0.00      B    O
ATOM   1911  HG1 THR B 127       0.419  21.355  -1.121  1.00  0.00      B     
ATOM   1912  CG2 THR B 127       0.217  20.333   1.130  1.00  0.00      B    C
ATOM   1913 HG21 THR B 127      -0.124  21.387   1.201  1.00  0.00      B     
ATOM   1914 HG22 THR B 127      -0.276  19.759   1.943  1.00  0.00      B     
ATOM   1915 HG23 THR B 127       1.314  20.310   1.304  1.00  0.00      B     
ATOM   1916  C   THR B 127      -0.065  17.727  -1.662  1.00  0.00      B    C
ATOM   1917  O   THR B 127       0.733  17.985  -2.568  1.00  0.00      B    O
ATOM   1918  N   THR B 128      -1.151  16.988  -1.828  1.00  0.00      B    N
ATOM   1919  HN  THR B 128      -1.836  16.807  -1.123  1.00  0.00      B     
ATOM   1920  CA  THR B 128      -1.433  16.360  -3.111  1.00  0.00      B    C
ATOM   1921  HA  THR B 128      -1.222  17.087  -3.884  1.00  0.00      B     
ATOM   1922  CB  THR B 128      -0.591  15.088  -3.288  1.00  0.00      B    C
ATOM   1923  HB  THR B 128       0.476  15.407  -3.197  1.00  0.00      B     
ATOM   1924  OG1 THR B 128      -0.773  14.546  -4.608  1.00  0.00      B    O
ATOM   1925  HG1 THR B 128      -0.228  13.752  -4.637  1.00  0.00      B     
ATOM   1926  CG2 THR B 128      -0.957  14.054  -2.244  1.00  0.00      B    C
ATOM   1927 HG21 THR B 128      -0.274  13.180  -2.297  1.00  0.00      B     
ATOM   1928 HG22 THR B 128      -0.878  14.488  -1.224  1.00  0.00      B     
ATOM   1929 HG23 THR B 128      -1.998  13.691  -2.388  1.00  0.00      B     
ATOM   1930  C   THR B 128      -2.929  16.096  -3.162  1.00  0.00      B    C
ATOM   1931  O   THR B 128      -3.661  16.389  -2.215  1.00  0.00      B    O
ATOM   1932  N   SER B 129      -3.381  15.551  -4.281  1.00  0.00      B    N
ATOM   1933  HN  SER B 129      -2.806  15.350  -5.074  1.00  0.00      B     
ATOM   1934  CA  SER B 129      -4.778  15.192  -4.452  1.00  0.00      B    C
ATOM   1935  HA  SER B 129      -5.161  14.879  -3.489  1.00  0.00      B     
ATOM   1936  CB  SER B 129      -5.582  16.356  -5.029  1.00  0.00      B    C
ATOM   1937  HB1 SER B 129      -6.664  16.103  -4.947  1.00  0.00      B     
ATOM   1938  HB2 SER B 129      -5.415  17.278  -4.428  1.00  0.00      B     
ATOM   1939  OG  SER B 129      -5.257  16.571  -6.418  1.00  0.00      B    O
ATOM   1940  HG1 SER B 129      -5.938  17.151  -6.782  1.00  0.00      B     
ATOM   1941  C   SER B 129      -4.817  13.985  -5.367  1.00  0.00      B    C
ATOM   1942  O   SER B 129      -3.794  13.550  -5.886  1.00  0.00      B    O
ATOM   1943  N   GLU B 130      -6.020  13.468  -5.589  1.00  0.00      B    N
ATOM   1944  HN  GLU B 130      -6.853  13.771  -5.134  1.00  0.00      B     
ATOM   1945  CA  GLU B 130      -6.226  12.385  -6.543  1.00  0.00      B    C
ATOM   1946  HA  GLU B 130      -5.578  11.569  -6.248  1.00  0.00      B     
ATOM   1947  CB  GLU B 130      -7.698  11.982  -6.479  1.00  0.00      B    C
ATOM   1948  HB1 GLU B 130      -7.906  11.291  -7.328  1.00  0.00      B     
ATOM   1949  HB2 GLU B 130      -7.888  11.394  -5.553  1.00  0.00      B     
ATOM   1950  CG  GLU B 130      -8.594  13.235  -6.559  1.00  0.00      B    C
ATOM   1951  HG1 GLU B 130      -7.993  14.097  -6.901  1.00  0.00      B     
ATOM   1952  HG2 GLU B 130      -9.437  13.076  -7.261  1.00  0.00      B     
ATOM   1953  CD  GLU B 130      -9.211  13.706  -5.203  1.00  0.00      B    C
ATOM   1954  OE1 GLU B 130      -8.505  14.081  -4.195  1.00  0.00      B    O
ATOM   1955  OE2 GLU B 130     -10.464  13.692  -5.175  1.00  0.00      B    O
ATOM   1956  C   GLU B 130      -5.851  12.767  -7.972  1.00  0.00      B    C
ATOM   1957  O   GLU B 130      -5.688  11.878  -8.818  1.00  0.00      B    O
ATOM   1958  N   HSE B 131      -5.705  14.062  -8.268  1.00  0.00      B    N
ATOM   1959  HN  HSE B 131      -5.801  14.804  -7.606  1.00  0.00      B     
ATOM   1960  CA  HSE B 131      -5.385  14.501  -9.619  1.00  0.00      B    C
ATOM   1961  HA  HSE B 131      -5.821  13.764 -10.283  1.00  0.00      B     
ATOM   1962  CB  HSE B 131      -6.009  15.879  -9.865  1.00  0.00      B    C
ATOM   1963  HB1 HSE B 131      -5.505  16.607  -9.194  1.00  0.00      B     
ATOM   1964  HB2 HSE B 131      -5.801  16.199 -10.907  1.00  0.00      B     
ATOM   1965  ND1 HSE B 131      -8.414  15.403 -10.461  1.00  0.00      B    N
ATOM   1966  CG  HSE B 131      -7.481  15.905  -9.578  1.00  0.00      B    C
ATOM   1967  CE1 HSE B 131      -9.626  15.537  -9.941  1.00  0.00      B    C
ATOM   1968  HE1 HSE B 131     -10.552  15.249 -10.445  1.00  0.00      B     
ATOM   1969  NE2 HSE B 131      -9.507  16.074  -8.738  1.00  0.00      B    N
ATOM   1970  HE2 HSE B 131     -10.267  16.286  -8.125  1.00  0.00      B     
ATOM   1971  CD2 HSE B 131      -8.176  16.317  -8.486  1.00  0.00      B    C
ATOM   1972  HD2 HSE B 131      -7.823  16.766  -7.569  1.00  0.00      B     
ATOM   1973  C   HSE B 131      -3.888  14.531  -9.904  1.00  0.00      B    C
ATOM   1974  O   HSE B 131      -3.491  14.890 -11.018  1.00  0.00      B    O
ATOM   1975  N   ALA B 132      -3.057  14.188  -8.932  1.00  0.00      B    N
ATOM   1976  HN  ALA B 132      -3.379  13.947  -8.017  1.00  0.00      B     
ATOM   1977  CA  ALA B 132      -1.608  14.136  -9.122  1.00  0.00      B    C
ATOM   1978  HA  ALA B 132      -1.303  14.692 -10.001  1.00  0.00      B     
ATOM   1979  CB  ALA B 132      -0.865  14.698  -7.902  1.00  0.00      B    C
ATOM   1980  HB1 ALA B 132      -1.136  15.766  -7.760  1.00  0.00      B     
ATOM   1981  HB2 ALA B 132      -1.144  14.148  -6.977  1.00  0.00      B     
ATOM   1982  HB3 ALA B 132       0.237  14.638  -8.031  1.00  0.00      B     
ATOM   1983  C   ALA B 132      -1.185  12.695  -9.357  1.00  0.00      B    C
ATOM   1984  O   ALA B 132      -1.571  11.801  -8.594  1.00  0.00      B    O
ATOM   1985  N   ARG B 133      -0.404  12.469 -10.420  1.00  0.00      B    N
ATOM   1986  HN  ARG B 133      -0.155  13.200 -11.051  1.00  0.00      B     
ATOM   1987  CA  ARG B 133       0.124  11.144 -10.714  1.00  0.00      B    C
ATOM   1988  HA  ARG B 133       0.184  10.579  -9.792  1.00  0.00      B     
ATOM   1989  CB  ARG B 133      -0.720  10.367 -11.742  1.00  0.00      B    C
ATOM   1990  HB1 ARG B 133      -0.624  10.917 -12.709  1.00  0.00      B     
ATOM   1991  HB2 ARG B 133      -0.268   9.365 -11.913  1.00  0.00      B     
ATOM   1992  CG  ARG B 133      -2.201  10.253 -11.392  1.00  0.00      B    C
ATOM   1993  HG1 ARG B 133      -2.601  11.274 -11.209  1.00  0.00      B     
ATOM   1994  HG2 ARG B 133      -2.754   9.870 -12.280  1.00  0.00      B     
ATOM   1995  CD  ARG B 133      -2.460   9.302 -10.213  1.00  0.00      B    C
ATOM   1996  HD1 ARG B 133      -2.418   8.248 -10.571  1.00  0.00      B     
ATOM   1997  HD2 ARG B 133      -1.703   9.436  -9.406  1.00  0.00      B     
ATOM   1998  NE  ARG B 133      -3.782   9.586  -9.636  1.00  0.00      B    N
ATOM   1999  HE  ARG B 133      -4.005  10.567  -9.623  1.00  0.00      B     
ATOM   2000  CZ  ARG B 133      -4.614   8.665  -9.174  1.00  0.00      B    C
ATOM   2001  NH1 ARG B 133      -4.280   7.385  -9.197  1.00  0.00      B    N
ATOM   2002 HH11 ARG B 133      -4.911   6.693  -8.875  1.00  0.00      B     
ATOM   2003 HH12 ARG B 133      -3.430   7.157  -9.676  1.00  0.00      B     
ATOM   2004  NH2 ARG B 133      -5.791   9.034  -8.682  1.00  0.00      B    N
ATOM   2005 HH21 ARG B 133      -6.381   8.362  -8.256  1.00  0.00      B     
ATOM   2006 HH22 ARG B 133      -5.946  10.007  -8.572  1.00  0.00      B     
ATOM   2007  C   ARG B 133       1.542  11.253 -11.250  1.00  0.00      B    C
ATOM   2008  O   ARG B 133       1.952  12.268 -11.806  1.00  0.00      B    O
ATOM   2009  N   PHE B 134       2.269  10.168 -11.073  1.00  0.00      B    N
ATOM   2010  HN  PHE B 134       1.934   9.408 -10.518  1.00  0.00      B     
ATOM   2011  CA  PHE B 134       3.586   9.962 -11.641  1.00  0.00      B    C
ATOM   2012  HA  PHE B 134       3.865  10.852 -12.192  1.00  0.00      B     
ATOM   2013  CB  PHE B 134       4.552   9.623 -10.501  1.00  0.00      B    C
ATOM   2014  HB1 PHE B 134       4.505  10.426  -9.733  1.00  0.00      B     
ATOM   2015  HB2 PHE B 134       4.263   8.674 -10.000  1.00  0.00      B     
ATOM   2016  CG  PHE B 134       5.978   9.535 -10.900  1.00  0.00      B    C
ATOM   2017  CD1 PHE B 134       6.461   8.396 -11.529  1.00  0.00      B    C
ATOM   2018  HD1 PHE B 134       5.791   7.572 -11.732  1.00  0.00      B     
ATOM   2019  CE1 PHE B 134       7.811   8.303 -11.897  1.00  0.00      B    C
ATOM   2020  HE1 PHE B 134       8.172   7.424 -12.412  1.00  0.00      B     
ATOM   2021  CZ  PHE B 134       8.676   9.341 -11.605  1.00  0.00      B    C
ATOM   2022  HZ  PHE B 134       9.718   9.271 -11.884  1.00  0.00      B     
ATOM   2023  CD2 PHE B 134       6.861  10.570 -10.602  1.00  0.00      B    C
ATOM   2024  HD2 PHE B 134       6.510  11.443 -10.069  1.00  0.00      B     
ATOM   2025  CE2 PHE B 134       8.203  10.483 -10.959  1.00  0.00      B    C
ATOM   2026  HE2 PHE B 134       8.874  11.300 -10.734  1.00  0.00      B     
ATOM   2027  C   PHE B 134       3.434   8.838 -12.656  1.00  0.00      B    C
ATOM   2028  O   PHE B 134       2.768   7.838 -12.370  1.00  0.00      B    O
ATOM   2029  N   VAL B 135       3.949   9.025 -13.866  1.00  0.00      B    N
ATOM   2030  HN  VAL B 135       4.532   9.793 -14.118  1.00  0.00      B     
ATOM   2031  CA  VAL B 135       3.688   8.086 -14.949  1.00  0.00      B    C
ATOM   2032  HA  VAL B 135       3.141   7.246 -14.539  1.00  0.00      B     
ATOM   2033  CB  VAL B 135       2.846   8.715 -16.079  1.00  0.00      B    C
ATOM   2034  HB  VAL B 135       2.739   7.949 -16.886  1.00  0.00      B     
ATOM   2035  CG1 VAL B 135       1.470   9.098 -15.571  1.00  0.00      B    C
ATOM   2036 HG11 VAL B 135       0.883   9.586 -16.379  1.00  0.00      B     
ATOM   2037 HG12 VAL B 135       0.896   8.210 -15.235  1.00  0.00      B     
ATOM   2038 HG13 VAL B 135       1.549   9.813 -14.724  1.00  0.00      B     
ATOM   2039  CG2 VAL B 135       3.528   9.933 -16.671  1.00  0.00      B    C
ATOM   2040 HG21 VAL B 135       2.892  10.397 -17.455  1.00  0.00      B     
ATOM   2041 HG22 VAL B 135       3.723  10.693 -15.883  1.00  0.00      B     
ATOM   2042 HG23 VAL B 135       4.496   9.663 -17.142  1.00  0.00      B     
ATOM   2043  C   VAL B 135       5.003   7.551 -15.497  1.00  0.00      B    C
ATOM   2044  O   VAL B 135       5.894   8.327 -15.862  1.00  0.00      B    O
ATOM   2045  N   PHE B 136       5.120   6.228 -15.561  1.00  0.00      B    N
ATOM   2046  HN  PHE B 136       4.454   5.596 -15.168  1.00  0.00      B     
ATOM   2047  CA  PHE B 136       6.252   5.580 -16.223  1.00  0.00      B    C
ATOM   2048  HA  PHE B 136       7.050   6.308 -16.306  1.00  0.00      B     
ATOM   2049  CB  PHE B 136       6.693   4.322 -15.478  1.00  0.00      B    C
ATOM   2050  HB1 PHE B 136       5.792   3.751 -15.162  1.00  0.00      B     
ATOM   2051  HB2 PHE B 136       7.289   3.655 -16.137  1.00  0.00      B     
ATOM   2052  CG  PHE B 136       7.465   4.591 -14.231  1.00  0.00      B    C
ATOM   2053  CD1 PHE B 136       8.779   5.021 -14.291  1.00  0.00      B    C
ATOM   2054  HD1 PHE B 136       9.248   5.176 -15.253  1.00  0.00      B     
ATOM   2055  CE1 PHE B 136       9.506   5.251 -13.131  1.00  0.00      B    C
ATOM   2056  HE1 PHE B 136      10.529   5.594 -13.193  1.00  0.00      B     
ATOM   2057  CZ  PHE B 136       8.915   5.046 -11.891  1.00  0.00      B    C
ATOM   2058  HZ  PHE B 136       9.474   5.227 -10.984  1.00  0.00      B     
ATOM   2059  CD2 PHE B 136       6.881   4.394 -12.985  1.00  0.00      B    C
ATOM   2060  HD2 PHE B 136       5.861   4.043 -12.916  1.00  0.00      B     
ATOM   2061  CE2 PHE B 136       7.603   4.618 -11.819  1.00  0.00      B    C
ATOM   2062  HE2 PHE B 136       7.137   4.456 -10.857  1.00  0.00      B     
ATOM   2063  C   PHE B 136       5.815   5.234 -17.639  1.00  0.00      B    C
ATOM   2064  O   PHE B 136       4.861   4.479 -17.828  1.00  0.00      B    O
ATOM   2065  N   ILE B 137       6.508   5.785 -18.626  1.00  0.00      B    N
ATOM   2066  HN  ILE B 137       7.388   6.244 -18.523  1.00  0.00      B     
ATOM   2067  CA  ILE B 137       6.005   5.756 -19.995  1.00  0.00      B    C
ATOM   2068  HA  ILE B 137       4.935   5.905 -19.929  1.00  0.00      B     
ATOM   2069  CB  ILE B 137       6.665   6.884 -20.808  1.00  0.00      B    C
ATOM   2070  HB  ILE B 137       7.764   6.716 -20.679  1.00  0.00      B     
ATOM   2071  CG2 ILE B 137       6.217   6.837 -22.256  1.00  0.00      B    C
ATOM   2072 HG21 ILE B 137       6.808   7.547 -22.871  1.00  0.00      B     
ATOM   2073 HG22 ILE B 137       6.361   5.822 -22.682  1.00  0.00      B     
ATOM   2074 HG23 ILE B 137       5.144   7.108 -22.349  1.00  0.00      B     
ATOM   2075  CG1 ILE B 137       6.329   8.224 -20.160  1.00  0.00      B    C
ATOM   2076 HG11 ILE B 137       6.585   8.194 -19.077  1.00  0.00      B     
ATOM   2077 HG12 ILE B 137       6.958   9.017 -20.625  1.00  0.00      B     
ATOM   2078  CD  ILE B 137       4.857   8.611 -20.325  1.00  0.00      B    C
ATOM   2079  HD1 ILE B 137       4.671   9.617 -19.890  1.00  0.00      B     
ATOM   2080  HD2 ILE B 137       4.578   8.640 -21.400  1.00  0.00      B     
ATOM   2081  HD3 ILE B 137       4.194   7.886 -19.808  1.00  0.00      B     
ATOM   2082  C   ILE B 137       6.221   4.390 -20.635  1.00  0.00      B    C
ATOM   2083  O   ILE B 137       5.310   3.830 -21.252  1.00  0.00      B    O
ATOM   2084  N   GLU B 138       7.415   3.822 -20.491  1.00  0.00      B    N
ATOM   2085  HN  GLU B 138       8.176   4.186 -19.962  1.00  0.00      B     
ATOM   2086  CA  GLU B 138       7.700   2.550 -21.140  1.00  0.00      B    C
ATOM   2087  HA  GLU B 138       7.205   2.560 -22.103  1.00  0.00      B     
ATOM   2088  CB  GLU B 138       9.209   2.387 -21.339  1.00  0.00      B    C
ATOM   2089  HB1 GLU B 138       9.704   2.499 -20.347  1.00  0.00      B     
ATOM   2090  HB2 GLU B 138       9.435   1.351 -21.677  1.00  0.00      B     
ATOM   2091  CG  GLU B 138       9.790   3.396 -22.308  1.00  0.00      B    C
ATOM   2092  HG1 GLU B 138       9.209   3.381 -23.248  1.00  0.00      B     
ATOM   2093  HG2 GLU B 138       9.765   4.418 -21.880  1.00  0.00      B     
ATOM   2094  CD  GLU B 138      11.222   3.078 -22.707  1.00  0.00      B    C
ATOM   2095  OE1 GLU B 138      11.486   2.996 -23.927  1.00  0.00      B    O
ATOM   2096  OE2 GLU B 138      12.081   2.913 -21.809  1.00  0.00      B    O
ATOM   2097  C   GLU B 138       7.160   1.359 -20.368  1.00  0.00      B    C
ATOM   2098  O   GLU B 138       6.939   0.301 -20.962  1.00  0.00      B    O
ATOM   2099  N   HSE B 139       6.943   1.493 -19.066  1.00  0.00      B    N
ATOM   2100  HN  HSE B 139       7.098   2.330 -18.544  1.00  0.00      B     
ATOM   2101  CA  HSE B 139       6.442   0.379 -18.278  1.00  0.00      B    C
ATOM   2102  HA  HSE B 139       6.682  -0.518 -18.836  1.00  0.00      B     
ATOM   2103  CB  HSE B 139       7.128   0.357 -16.913  1.00  0.00      B    C
ATOM   2104  HB1 HSE B 139       6.929   1.330 -16.415  1.00  0.00      B     
ATOM   2105  HB2 HSE B 139       6.670  -0.432 -16.281  1.00  0.00      B     
ATOM   2106  ND1 HSE B 139       9.203  -1.073 -16.992  1.00  0.00      B    N
ATOM   2107  CG  HSE B 139       8.608   0.170 -17.002  1.00  0.00      B    C
ATOM   2108  CE1 HSE B 139      10.512  -0.934 -17.095  1.00  0.00      B    C
ATOM   2109  HE1 HSE B 139      11.225  -1.762 -17.102  1.00  0.00      B     
ATOM   2110  NE2 HSE B 139      10.788   0.355 -17.178  1.00  0.00      B    N
ATOM   2111  HE2 HSE B 139      11.707   0.744 -17.240  1.00  0.00      B     
ATOM   2112  CD2 HSE B 139       9.613   1.067 -17.136  1.00  0.00      B    C
ATOM   2113  HD2 HSE B 139       9.576   2.146 -17.194  1.00  0.00      B     
ATOM   2114  C   HSE B 139       4.937   0.409 -18.110  1.00  0.00      B    C
ATOM   2115  O   HSE B 139       4.381  -0.498 -17.486  1.00  0.00      B    O
ATOM   2116  N   ASP B 140       4.264   1.422 -18.651  1.00  0.00      B    N
ATOM   2117  HN  ASP B 140       4.676   2.216 -19.090  1.00  0.00      B     
ATOM   2118  CA  ASP B 140       2.806   1.465 -18.651  1.00  0.00      B    C
ATOM   2119  HA  ASP B 140       2.512   2.419 -19.075  1.00  0.00      B     
ATOM   2120  CB  ASP B 140       2.231   0.314 -19.485  1.00  0.00      B    C
ATOM   2121  HB1 ASP B 140       3.035  -0.117 -20.115  1.00  0.00      B     
ATOM   2122  HB2 ASP B 140       1.837  -0.486 -18.827  1.00  0.00      B     
ATOM   2123  CG  ASP B 140       1.122   0.759 -20.413  1.00  0.00      B    C
ATOM   2124  OD1 ASP B 140       0.835   1.967 -20.471  1.00  0.00      B    O
ATOM   2125  OD2 ASP B 140       0.535  -0.105 -21.095  1.00  0.00      B    O
ATOM   2126  C   ASP B 140       2.268   1.433 -17.220  1.00  0.00      B    C
ATOM   2127  O   ASP B 140       1.362   0.671 -16.890  1.00  0.00      B    O
ATOM   2128  N   LYS B 141       2.841   2.274 -16.365  1.00  0.00      B    N
ATOM   2129  HN  LYS B 141       3.524   2.946 -16.647  1.00  0.00      B     
ATOM   2130  CA  LYS B 141       2.516   2.281 -14.946  1.00  0.00      B    C
ATOM   2131  HA  LYS B 141       1.632   1.672 -14.804  1.00  0.00      B     
ATOM   2132  CB  LYS B 141       3.685   1.764 -14.108  1.00  0.00      B    C
ATOM   2133  HB1 LYS B 141       3.812   0.684 -14.353  1.00  0.00      B     
ATOM   2134  HB2 LYS B 141       4.619   2.271 -14.438  1.00  0.00      B     
ATOM   2135  CG  LYS B 141       3.471   1.922 -12.626  1.00  0.00      B    C
ATOM   2136  HG1 LYS B 141       3.439   3.007 -12.376  1.00  0.00      B     
ATOM   2137  HG2 LYS B 141       2.481   1.489 -12.354  1.00  0.00      B     
ATOM   2138  CD  LYS B 141       4.573   1.262 -11.826  1.00  0.00      B    C
ATOM   2139  HD1 LYS B 141       4.858   0.313 -12.336  1.00  0.00      B     
ATOM   2140  HD2 LYS B 141       5.464   1.932 -11.845  1.00  0.00      B     
ATOM   2141  CE  LYS B 141       4.109   1.006 -10.389  1.00  0.00      B    C
ATOM   2142  HE1 LYS B 141       4.971   0.720  -9.746  1.00  0.00      B     
ATOM   2143  HE2 LYS B 141       3.639   1.919  -9.961  1.00  0.00      B     
ATOM   2144  NZ  LYS B 141       3.106  -0.090 -10.286  1.00  0.00      B    N
ATOM   2145  HZ1 LYS B 141       2.826  -0.224  -9.293  1.00  0.00      B     
ATOM   2146  HZ2 LYS B 141       2.268   0.152 -10.852  1.00  0.00      B     
ATOM   2147  HZ3 LYS B 141       3.520  -0.972 -10.649  1.00  0.00      B     
ATOM   2148  C   LYS B 141       2.167   3.693 -14.513  1.00  0.00      B    C
ATOM   2149  O   LYS B 141       2.904   4.637 -14.818  1.00  0.00      B    O
ATOM   2150  N   VAL B 142       1.040   3.834 -13.815  1.00  0.00      B    N
ATOM   2151  HN  VAL B 142       0.429   3.068 -13.633  1.00  0.00      B     
ATOM   2152  CA  VAL B 142       0.596   5.103 -13.257  1.00  0.00      B    C
ATOM   2153  HA  VAL B 142       1.307   5.874 -13.527  1.00  0.00      B     
ATOM   2154  CB  VAL B 142      -0.808   5.483 -13.755  1.00  0.00      B    C
ATOM   2155  HB  VAL B 142      -1.525   4.724 -13.356  1.00  0.00      B     
ATOM   2156  CG1 VAL B 142      -1.200   6.866 -13.240  1.00  0.00      B    C
ATOM   2157 HG11 VAL B 142      -2.199   7.155 -13.633  1.00  0.00      B     
ATOM   2158 HG12 VAL B 142      -1.262   6.888 -12.132  1.00  0.00      B     
ATOM   2159 HG13 VAL B 142      -0.466   7.631 -13.571  1.00  0.00      B     
ATOM   2160  CG2 VAL B 142      -0.881   5.431 -15.284  1.00  0.00      B    C
ATOM   2161 HG21 VAL B 142      -1.885   5.745 -15.640  1.00  0.00      B     
ATOM   2162 HG22 VAL B 142      -0.123   6.108 -15.734  1.00  0.00      B     
ATOM   2163 HG23 VAL B 142      -0.698   4.403 -15.660  1.00  0.00      B     
ATOM   2164  C   VAL B 142       0.617   4.973 -11.740  1.00  0.00      B    C
ATOM   2165  O   VAL B 142       0.064   4.017 -11.186  1.00  0.00      B    O
ATOM   2166  N   LEU B 143       1.252   5.926 -11.069  1.00  0.00      B    N
ATOM   2167  HN  LEU B 143       1.640   6.737 -11.503  1.00  0.00      B     
ATOM   2168  CA  LEU B 143       1.440   5.872  -9.628  1.00  0.00      B    C
ATOM   2169  HA  LEU B 143       0.816   5.072  -9.251  1.00  0.00      B     
ATOM   2170  CB  LEU B 143       2.939   5.628  -9.310  1.00  0.00      B    C
ATOM   2171  HB1 LEU B 143       3.126   4.536  -9.426  1.00  0.00      B     
ATOM   2172  HB2 LEU B 143       3.560   6.131 -10.085  1.00  0.00      B     
ATOM   2173  CG  LEU B 143       3.462   6.023  -7.943  1.00  0.00      B    C
ATOM   2174  HG  LEU B 143       3.140   6.939  -7.703  1.00  0.00      B     
ATOM   2175  CD1 LEU B 143       4.996   6.069  -7.949  1.00  0.00      B    C
ATOM   2176 HD11 LEU B 143       5.380   6.405  -6.962  1.00  0.00      B     
ATOM   2177 HD12 LEU B 143       5.417   5.063  -8.163  1.00  0.00      B     
ATOM   2178 HD13 LEU B 143       5.364   6.776  -8.723  1.00  0.00      B     
ATOM   2179  CD2 LEU B 143       2.937   5.024  -6.914  1.00  0.00      B    C
ATOM   2180 HD21 LEU B 143       3.319   5.276  -5.901  1.00  0.00      B     
ATOM   2181 HD22 LEU B 143       1.829   5.029  -6.866  1.00  0.00      B     
ATOM   2182 HD23 LEU B 143       3.272   3.994  -7.165  1.00  0.00      B     
ATOM   2183  C   LEU B 143       0.954   7.172  -8.995  1.00  0.00      B    C
ATOM   2184  O   LEU B 143       1.163   8.256  -9.542  1.00  0.00      B    O
ATOM   2185  N   HSE B 144       0.292   7.076  -7.853  1.00  0.00      B    N
ATOM   2186  HN  HSE B 144      -0.031   6.214  -7.463  1.00  0.00      B     
ATOM   2187  CA  HSE B 144      -0.025   8.251  -7.056  1.00  0.00      B    C
ATOM   2188  HA  HSE B 144       0.304   9.128  -7.600  1.00  0.00      B     
ATOM   2189  CB  HSE B 144      -1.520   8.350  -6.724  1.00  0.00      B    C
ATOM   2190  HB1 HSE B 144      -2.062   8.605  -7.660  1.00  0.00      B     
ATOM   2191  HB2 HSE B 144      -1.892   7.358  -6.393  1.00  0.00      B     
ATOM   2192  ND1 HSE B 144      -1.635  10.746  -5.940  1.00  0.00      B    N
ATOM   2193  CG  HSE B 144      -1.824   9.400  -5.703  1.00  0.00      B    C
ATOM   2194  CE1 HSE B 144      -1.951  11.432  -4.855  1.00  0.00      B    C
ATOM   2195  HE1 HSE B 144      -1.904  12.521  -4.774  1.00  0.00      B     
ATOM   2196  NE2 HSE B 144      -2.316  10.577  -3.914  1.00  0.00      B    N
ATOM   2197  HE2 HSE B 144      -2.577  10.825  -2.982  1.00  0.00      B     
ATOM   2198  CD2 HSE B 144      -2.248   9.301  -4.419  1.00  0.00      B    C
ATOM   2199  HD2 HSE B 144      -2.493   8.425  -3.836  1.00  0.00      B     
ATOM   2200  C   HSE B 144       0.790   8.189  -5.772  1.00  0.00      B    C
ATOM   2201  O   HSE B 144       0.750   7.178  -5.063  1.00  0.00      B    O
ATOM   2202  N   ILE B 145       1.523   9.258  -5.472  1.00  0.00      B    N
ATOM   2203  HN  ILE B 145       1.564  10.079  -6.037  1.00  0.00      B     
ATOM   2204  CA  ILE B 145       2.344   9.319  -4.267  1.00  0.00      B    C
ATOM   2205  HA  ILE B 145       2.496   8.305  -3.919  1.00  0.00      B     
ATOM   2206  CB  ILE B 145       3.686  10.007  -4.530  1.00  0.00      B    C
ATOM   2207  HB  ILE B 145       3.414  10.968  -5.035  1.00  0.00      B     
ATOM   2208  CG2 ILE B 145       4.471  10.192  -3.202  1.00  0.00      B    C
ATOM   2209 HG21 ILE B 145       5.368  10.826  -3.363  1.00  0.00      B     
ATOM   2210 HG22 ILE B 145       3.841  10.690  -2.435  1.00  0.00      B     
ATOM   2211 HG23 ILE B 145       4.806   9.213  -2.799  1.00  0.00      B     
ATOM   2212  CG1 ILE B 145       4.485   9.169  -5.536  1.00  0.00      B    C
ATOM   2213 HG11 ILE B 145       4.842   8.234  -5.048  1.00  0.00      B     
ATOM   2214 HG12 ILE B 145       3.811   8.868  -6.371  1.00  0.00      B     
ATOM   2215  CD  ILE B 145       5.671   9.876  -6.139  1.00  0.00      B    C
ATOM   2216  HD1 ILE B 145       6.162   9.228  -6.897  1.00  0.00      B     
ATOM   2217  HD2 ILE B 145       5.354  10.817  -6.638  1.00  0.00      B     
ATOM   2218  HD3 ILE B 145       6.423  10.126  -5.362  1.00  0.00      B     
ATOM   2219  C   ILE B 145       1.538  10.041  -3.188  1.00  0.00      B    C
ATOM   2220  O   ILE B 145       1.395  11.275  -3.255  1.00  0.00      B    O
ATOM   2221  N   PRO B 146       1.001   9.334  -2.202  1.00  0.00      B    N
ATOM   2222  CD  PRO B 146       1.152   7.885  -1.974  1.00  0.00      B    C
ATOM   2223  HD1 PRO B 146       2.181   7.621  -1.638  1.00  0.00      B     
ATOM   2224  HD2 PRO B 146       0.905   7.291  -2.884  1.00  0.00      B     
ATOM   2225  CA  PRO B 146       0.129   9.974  -1.212  1.00  0.00      B    C
ATOM   2226  HA  PRO B 146      -0.535  10.680  -1.697  1.00  0.00      B     
ATOM   2227  CB  PRO B 146      -0.665   8.800  -0.611  1.00  0.00      B    C
ATOM   2228  HB1 PRO B 146      -1.656   8.684  -1.105  1.00  0.00      B     
ATOM   2229  HB2 PRO B 146      -0.800   8.921   0.487  1.00  0.00      B     
ATOM   2230  CG  PRO B 146       0.149   7.584  -0.868  1.00  0.00      B    C
ATOM   2231  HG1 PRO B 146      -0.542   6.758  -1.125  1.00  0.00      B     
ATOM   2232  HG2 PRO B 146       0.699   7.294   0.057  1.00  0.00      B     
ATOM   2233  C   PRO B 146       0.924  10.697  -0.135  1.00  0.00      B    C
ATOM   2234  O   PRO B 146       2.089  10.407   0.124  1.00  0.00      B    O
ATOM   2235  N   ALA B 147       0.262  11.681   0.470  1.00  0.00      B    N
ATOM   2236  HN  ALA B 147      -0.651  11.964   0.179  1.00  0.00      B     
ATOM   2237  CA  ALA B 147       0.816  12.419   1.600  1.00  0.00      B    C
ATOM   2238  HA  ALA B 147       1.894  12.510   1.536  1.00  0.00      B     
ATOM   2239  CB  ALA B 147       0.228  13.821   1.660  1.00  0.00      B    C
ATOM   2240  HB1 ALA B 147       0.503  14.380   0.740  1.00  0.00      B     
ATOM   2241  HB2 ALA B 147      -0.882  13.786   1.720  1.00  0.00      B     
ATOM   2242  HB3 ALA B 147       0.612  14.389   2.535  1.00  0.00      B     
ATOM   2243  C   ALA B 147       0.525  11.627   2.872  1.00  0.00      B    C
ATOM   2244  O   ALA B 147      -0.243  12.035   3.742  1.00  0.00      B    O
ATOM   2245  N   ASP B 148       1.134  10.445   2.954  1.00  0.00      B    N
ATOM   2246  HN  ASP B 148       1.771  10.072   2.284  1.00  0.00      B     
ATOM   2247  CA  ASP B 148       0.911   9.552   4.085  1.00  0.00      B    C
ATOM   2248  HA  ASP B 148       0.082   9.964   4.649  1.00  0.00      B     
ATOM   2249  CB  ASP B 148       0.581   8.139   3.597  1.00  0.00      B    C
ATOM   2250  HB1 ASP B 148       0.480   7.465   4.471  1.00  0.00      B     
ATOM   2251  HB2 ASP B 148      -0.377   8.132   3.040  1.00  0.00      B     
ATOM   2252  CG  ASP B 148       1.672   7.554   2.693  1.00  0.00      B    C
ATOM   2253  OD1 ASP B 148       2.765   8.142   2.596  1.00  0.00      B    O
ATOM   2254  OD2 ASP B 148       1.438   6.499   2.079  1.00  0.00      B    O
ATOM   2255  C   ASP B 148       2.105   9.517   5.024  1.00  0.00      B    C
ATOM   2256  O   ASP B 148       2.165   8.653   5.905  1.00  0.00      B    O
ATOM   2257  N   GLY B 149       3.068  10.404   4.831  1.00  0.00      B    N
ATOM   2258  HN  GLY B 149       3.029  11.102   4.117  1.00  0.00      B     
ATOM   2259  CA  GLY B 149       4.257  10.418   5.656  1.00  0.00      B    C
ATOM   2260  HA1 GLY B 149       3.908  10.301   6.673  1.00  0.00      B     
ATOM   2261  HA2 GLY B 149       4.743  11.364   5.460  1.00  0.00      B     
ATOM   2262  C   GLY B 149       5.248   9.319   5.373  1.00  0.00      B    C
ATOM   2263  O   GLY B 149       6.165   9.123   6.167  1.00  0.00      B    O
ATOM   2264  N   ASP B 150       5.113   8.599   4.266  1.00  0.00      B    N
ATOM   2265  HN  ASP B 150       4.371   8.681   3.605  1.00  0.00      B     
ATOM   2266  CA  ASP B 150       6.080   7.582   3.906  1.00  0.00      B    C
ATOM   2267  HA  ASP B 150       6.790   7.506   4.722  1.00  0.00      B     
ATOM   2268  CB  ASP B 150       5.388   6.236   3.670  1.00  0.00      B    C
ATOM   2269  HB1 ASP B 150       4.397   6.411   3.205  1.00  0.00      B     
ATOM   2270  HB2 ASP B 150       5.987   5.604   2.985  1.00  0.00      B     
ATOM   2271  CG  ASP B 150       5.155   5.464   4.961  1.00  0.00      B    C
ATOM   2272  OD1 ASP B 150       5.515   5.957   6.062  1.00  0.00      B    O
ATOM   2273  OD2 ASP B 150       4.629   4.342   4.868  1.00  0.00      B    O
ATOM   2274  C   ASP B 150       6.870   8.017   2.673  1.00  0.00      B    C
ATOM   2275  O   ASP B 150       6.495   8.945   1.960  1.00  0.00      B    O
ATOM   2276  N   LEU B 151       7.991   7.344   2.444  1.00  0.00      B    N
ATOM   2277  HN  LEU B 151       8.242   6.531   2.965  1.00  0.00      B     
ATOM   2278  CA  LEU B 151       8.959   7.722   1.418  1.00  0.00      B    C
ATOM   2279  HA  LEU B 151       8.721   8.730   1.105  1.00  0.00      B     
ATOM   2280  CB  LEU B 151      10.371   7.611   1.994  1.00  0.00      B    C
ATOM   2281  HB1 LEU B 151      10.360   8.108   2.991  1.00  0.00      B     
ATOM   2282  HB2 LEU B 151      10.600   6.539   2.187  1.00  0.00      B     
ATOM   2283  CG  LEU B 151      11.548   8.204   1.240  1.00  0.00      B    C
ATOM   2284  HG  LEU B 151      11.518   7.904   0.287  1.00  0.00      B     
ATOM   2285  CD1 LEU B 151      12.836   7.726   1.882  1.00  0.00      B    C
ATOM   2286 HD11 LEU B 151      13.716   8.107   1.321  1.00  0.00      B     
ATOM   2287 HD12 LEU B 151      12.908   8.087   2.930  1.00  0.00      B     
ATOM   2288 HD13 LEU B 151      12.883   6.616   1.889  1.00  0.00      B     
ATOM   2289  CD2 LEU B 151      11.481   9.705   1.257  1.00  0.00      B    C
ATOM   2290 HD21 LEU B 151      12.354  10.136   0.720  1.00  0.00      B     
ATOM   2291 HD22 LEU B 151      10.563  10.080   0.762  1.00  0.00      B     
ATOM   2292 HD23 LEU B 151      11.494  10.083   2.302  1.00  0.00      B     
ATOM   2293  C   LEU B 151       8.802   6.815   0.205  1.00  0.00      B    C
ATOM   2294  O   LEU B 151       8.789   5.590   0.342  1.00  0.00      B    O
ATOM   2295  N   TYR B 152       8.688   7.405  -0.978  1.00  0.00      B    N
ATOM   2296  HN  TYR B 152       8.820   8.385  -1.119  1.00  0.00      B     
ATOM   2297  CA  TYR B 152       8.356   6.658  -2.186  1.00  0.00      B    C
ATOM   2298  HA  TYR B 152       8.275   5.613  -1.913  1.00  0.00      B     
ATOM   2299  CB  TYR B 152       7.051   7.157  -2.809  1.00  0.00      B    C
ATOM   2300  HB1 TYR B 152       7.035   8.268  -2.780  1.00  0.00      B     
ATOM   2301  HB2 TYR B 152       6.985   6.855  -3.877  1.00  0.00      B     
ATOM   2302  CG  TYR B 152       5.844   6.675  -2.066  1.00  0.00      B    C
ATOM   2303  CD1 TYR B 152       5.408   7.318  -0.910  1.00  0.00      B    C
ATOM   2304  HD1 TYR B 152       5.951   8.175  -0.534  1.00  0.00      B     
ATOM   2305  CE1 TYR B 152       4.312   6.871  -0.224  1.00  0.00      B    C
ATOM   2306  HE1 TYR B 152       3.977   7.379   0.668  1.00  0.00      B     
ATOM   2307  CZ  TYR B 152       3.635   5.758  -0.673  1.00  0.00      B    C
ATOM   2308  OH  TYR B 152       2.535   5.311   0.004  1.00  0.00      B    O
ATOM   2309  HH  TYR B 152       2.166   4.581  -0.497  1.00  0.00      B     
ATOM   2310  CD2 TYR B 152       5.150   5.555  -2.496  1.00  0.00      B    C
ATOM   2311  HD2 TYR B 152       5.501   4.999  -3.354  1.00  0.00      B     
ATOM   2312  CE2 TYR B 152       4.038   5.104  -1.814  1.00  0.00      B    C
ATOM   2313  HE2 TYR B 152       3.509   4.232  -2.169  1.00  0.00      B     
ATOM   2314  C   TYR B 152       9.511   6.777  -3.165  1.00  0.00      B    C
ATOM   2315  O   TYR B 152       9.790   7.867  -3.678  1.00  0.00      B    O
ATOM   2316  N   TYR B 153      10.186   5.661  -3.406  1.00  0.00      B    N
ATOM   2317  HN  TYR B 153      10.000   4.793  -2.948  1.00  0.00      B     
ATOM   2318  CA  TYR B 153      11.266   5.613  -4.370  1.00  0.00      B    C
ATOM   2319  HA  TYR B 153      11.767   6.573  -4.336  1.00  0.00      B     
ATOM   2320  CB  TYR B 153      12.202   4.461  -4.026  1.00  0.00      B    C
ATOM   2321  HB1 TYR B 153      12.720   4.686  -3.069  1.00  0.00      B     
ATOM   2322  HB2 TYR B 153      11.629   3.521  -3.876  1.00  0.00      B     
ATOM   2323  CG  TYR B 153      13.308   4.166  -5.012  1.00  0.00      B    C
ATOM   2324  CD1 TYR B 153      14.518   4.821  -4.930  1.00  0.00      B    C
ATOM   2325  HD1 TYR B 153      14.666   5.583  -4.178  1.00  0.00      B     
ATOM   2326  CE1 TYR B 153      15.540   4.537  -5.806  1.00  0.00      B    C
ATOM   2327  HE1 TYR B 153      16.479   5.068  -5.746  1.00  0.00      B     
ATOM   2328  CZ  TYR B 153      15.362   3.574  -6.771  1.00  0.00      B    C
ATOM   2329  OH  TYR B 153      16.382   3.295  -7.645  1.00  0.00      B    O
ATOM   2330  HH  TYR B 153      16.101   2.557  -8.189  1.00  0.00      B     
ATOM   2331  CD2 TYR B 153      13.156   3.176  -5.981  1.00  0.00      B    C
ATOM   2332  HD2 TYR B 153      12.214   2.653  -6.076  1.00  0.00      B     
ATOM   2333  CE2 TYR B 153      14.179   2.882  -6.863  1.00  0.00      B    C
ATOM   2334  HE2 TYR B 153      14.031   2.131  -7.624  1.00  0.00      B     
ATOM   2335  C   TYR B 153      10.699   5.452  -5.772  1.00  0.00      B    C
ATOM   2336  O   TYR B 153       9.784   4.657  -5.998  1.00  0.00      B    O
ATOM   2337  N   VAL B 154      11.236   6.228  -6.716  1.00  0.00      B    N
ATOM   2338  HN  VAL B 154      11.900   6.946  -6.521  1.00  0.00      B     
ATOM   2339  CA  VAL B 154      10.893   6.090  -8.130  1.00  0.00      B    C
ATOM   2340  HA  VAL B 154      10.409   5.133  -8.280  1.00  0.00      B     
ATOM   2341  CB  VAL B 154       9.964   7.214  -8.638  1.00  0.00      B    C
ATOM   2342  HB  VAL B 154       9.997   7.200  -9.755  1.00  0.00      B     
ATOM   2343  CG1 VAL B 154       8.543   6.977  -8.179  1.00  0.00      B    C
ATOM   2344 HG11 VAL B 154       7.886   7.808  -8.514  1.00  0.00      B     
ATOM   2345 HG12 VAL B 154       8.128   6.038  -8.600  1.00  0.00      B     
ATOM   2346 HG13 VAL B 154       8.492   6.924  -7.070  1.00  0.00      B     
ATOM   2347  CG2 VAL B 154      10.444   8.561  -8.146  1.00  0.00      B    C
ATOM   2348 HG21 VAL B 154       9.756   9.368  -8.476  1.00  0.00      B     
ATOM   2349 HG22 VAL B 154      10.493   8.576  -7.036  1.00  0.00      B     
ATOM   2350 HG23 VAL B 154      11.453   8.798  -8.543  1.00  0.00      B     
ATOM   2351  C   VAL B 154      12.187   6.077  -8.928  1.00  0.00      B    C
ATOM   2352  O   VAL B 154      13.024   6.974  -8.779  1.00  0.00      B    O
ATOM   2353  N   ASP B 155      12.355   5.068  -9.773  1.00  0.00      B    N
ATOM   2354  HN  ASP B 155      11.734   4.303  -9.924  1.00  0.00      B     
ATOM   2355  CA  ASP B 155      13.554   5.001 -10.605  1.00  0.00      B    C
ATOM   2356  HA  ASP B 155      14.386   5.402 -10.037  1.00  0.00      B     
ATOM   2357  CB  ASP B 155      13.853   3.583 -11.060  1.00  0.00      B    C
ATOM   2358  HB1 ASP B 155      13.972   2.932 -10.171  1.00  0.00      B     
ATOM   2359  HB2 ASP B 155      13.020   3.186 -11.674  1.00  0.00      B     
ATOM   2360  CG  ASP B 155      15.144   3.507 -11.869  1.00  0.00      B    C
ATOM   2361  OD1 ASP B 155      15.833   4.546 -11.974  1.00  0.00      B    O
ATOM   2362  OD2 ASP B 155      15.465   2.424 -12.390  1.00  0.00      B    O
ATOM   2363  C   ASP B 155      13.355   5.922 -11.801  1.00  0.00      B    C
ATOM   2364  O   ASP B 155      12.957   5.498 -12.889  1.00  0.00      B    O
ATOM   2365  N   THR B 156      13.689   7.183 -11.600  1.00  0.00      B    N
ATOM   2366  HN  THR B 156      14.094   7.511 -10.747  1.00  0.00      B     
ATOM   2367  CA  THR B 156      13.498   8.215 -12.606  1.00  0.00      B    C
ATOM   2368  HA  THR B 156      12.551   7.985 -13.074  1.00  0.00      B     
ATOM   2369  CB  THR B 156      13.479   9.586 -11.931  1.00  0.00      B    C
ATOM   2370  HB  THR B 156      13.667  10.333 -12.741  1.00  0.00      B     
ATOM   2371  OG1 THR B 156      14.554   9.678 -10.988  1.00  0.00      B    O
ATOM   2372  HG1 THR B 156      14.476  10.554 -10.595  1.00  0.00      B     
ATOM   2373  CG2 THR B 156      12.164   9.766 -11.202  1.00  0.00      B    C
ATOM   2374 HG21 THR B 156      12.074  10.796 -10.797  1.00  0.00      B     
ATOM   2375 HG22 THR B 156      11.311   9.595 -11.893  1.00  0.00      B     
ATOM   2376 HG23 THR B 156      12.074   9.051 -10.356  1.00  0.00      B     
ATOM   2377  C   THR B 156      14.553   8.162 -13.710  1.00  0.00      B    C
ATOM   2378  O   THR B 156      14.581   9.047 -14.571  1.00  0.00      B    O
ATOM   2379  N   ARG B 157      15.427   7.155 -13.689  1.00  0.00      B    N
ATOM   2380  HN  ARG B 157      15.575   6.579 -12.889  1.00  0.00      B     
ATOM   2381  CA  ARG B 157      16.220   6.851 -14.866  1.00  0.00      B    C
ATOM   2382  HA  ARG B 157      16.640   7.775 -15.245  1.00  0.00      B     
ATOM   2383  CB  ARG B 157      17.354   5.887 -14.501  1.00  0.00      B    C
ATOM   2384  HB1 ARG B 157      16.868   4.964 -14.105  1.00  0.00      B     
ATOM   2385  HB2 ARG B 157      17.891   5.578 -15.425  1.00  0.00      B     
ATOM   2386  CG  ARG B 157      18.306   6.456 -13.441  1.00  0.00      B    C
ATOM   2387  HG1 ARG B 157      18.793   7.366 -13.855  1.00  0.00      B     
ATOM   2388  HG2 ARG B 157      17.708   6.807 -12.568  1.00  0.00      B     
ATOM   2389  CD  ARG B 157      19.293   5.400 -12.981  1.00  0.00      B    C
ATOM   2390  HD1 ARG B 157      19.859   5.014 -13.860  1.00  0.00      B     
ATOM   2391  HD2 ARG B 157      20.019   5.813 -12.242  1.00  0.00      B     
ATOM   2392  NE  ARG B 157      18.600   4.293 -12.326  1.00  0.00      B    N
ATOM   2393  HE  ARG B 157      17.673   4.534 -12.017  1.00  0.00      B     
ATOM   2394  CZ  ARG B 157      19.118   3.082 -12.144  1.00  0.00      B    C
ATOM   2395  NH1 ARG B 157      20.353   2.807 -12.567  1.00  0.00      B    N
ATOM   2396 HH11 ARG B 157      20.734   1.899 -12.456  1.00  0.00      B     
ATOM   2397 HH12 ARG B 157      20.804   3.517 -13.113  1.00  0.00      B     
ATOM   2398  NH2 ARG B 157      18.402   2.144 -11.542  1.00  0.00      B    N
ATOM   2399 HH21 ARG B 157      18.814   1.270 -11.327  1.00  0.00      B     
ATOM   2400 HH22 ARG B 157      17.541   2.426 -11.140  1.00  0.00      B     
ATOM   2401  C   ARG B 157      15.350   6.281 -15.977  1.00  0.00      B    C
ATOM   2402  O   ARG B 157      15.711   6.406 -17.153  1.00  0.00      B    O
ATOM   2403  N   GLN B 158      14.200   5.702 -15.630  1.00  0.00      B    N
ATOM   2404  HN  GLN B 158      13.945   5.538 -14.679  1.00  0.00      B     
ATOM   2405  CA  GLN B 158      13.216   5.258 -16.601  1.00  0.00      B    C
ATOM   2406  HA  GLN B 158      13.756   4.806 -17.424  1.00  0.00      B     
ATOM   2407  CB  GLN B 158      12.246   4.263 -15.961  1.00  0.00      B    C
ATOM   2408  HB1 GLN B 158      11.672   4.825 -15.188  1.00  0.00      B     
ATOM   2409  HB2 GLN B 158      11.502   3.932 -16.721  1.00  0.00      B     
ATOM   2410  CG  GLN B 158      12.921   3.060 -15.311  1.00  0.00      B    C
ATOM   2411  HG1 GLN B 158      13.653   3.394 -14.544  1.00  0.00      B     
ATOM   2412  HG2 GLN B 158      12.172   2.414 -14.808  1.00  0.00      B     
ATOM   2413  CD  GLN B 158      13.686   2.248 -16.338  1.00  0.00      B    C
ATOM   2414  OE1 GLN B 158      13.129   1.855 -17.366  1.00  0.00      B    O
ATOM   2415  NE2 GLN B 158      14.977   2.035 -16.090  1.00  0.00      B    N
ATOM   2416 HE21 GLN B 158      15.483   1.506 -16.765  1.00  0.00      B     
ATOM   2417 HE22 GLN B 158      15.384   2.386 -15.254  1.00  0.00      B     
ATOM   2418  C   GLN B 158      12.440   6.451 -17.159  1.00  0.00      B    C
ATOM   2419  O   GLN B 158      12.295   7.483 -16.503  1.00  0.00      B    O
ATOM   2420  N   LEU B 159      11.933   6.293 -18.381  1.00  0.00      B    N
ATOM   2421  HN  LEU B 159      12.021   5.465 -18.931  1.00  0.00      B     
ATOM   2422  CA  LEU B 159      11.182   7.365 -19.027  1.00  0.00      B    C
ATOM   2423  HA  LEU B 159      11.794   8.256 -18.978  1.00  0.00      B     
ATOM   2424  CB  LEU B 159      10.866   6.973 -20.464  1.00  0.00      B    C
ATOM   2425  HB1 LEU B 159      11.760   6.442 -20.864  1.00  0.00      B     
ATOM   2426  HB2 LEU B 159      10.040   6.227 -20.462  1.00  0.00      B     
ATOM   2427  CG  LEU B 159      10.521   8.064 -21.465  1.00  0.00      B    C
ATOM   2428  HG  LEU B 159       9.780   8.632 -21.106  1.00  0.00      B     
ATOM   2429  CD1 LEU B 159      10.070   7.409 -22.758  1.00  0.00      B    C
ATOM   2430 HD11 LEU B 159       9.763   8.179 -23.499  1.00  0.00      B     
ATOM   2431 HD12 LEU B 159      10.893   6.808 -23.200  1.00  0.00      B     
ATOM   2432 HD13 LEU B 159       9.204   6.738 -22.577  1.00  0.00      B     
ATOM   2433  CD2 LEU B 159      11.722   8.988 -21.698  1.00  0.00      B    C
ATOM   2434 HD21 LEU B 159      11.467   9.771 -22.445  1.00  0.00      B     
ATOM   2435 HD22 LEU B 159      12.032   9.501 -20.765  1.00  0.00      B     
ATOM   2436 HD23 LEU B 159      12.589   8.409 -22.084  1.00  0.00      B     
ATOM   2437  C   LEU B 159       9.894   7.648 -18.259  1.00  0.00      B    C
ATOM   2438  O   LEU B 159       9.087   6.746 -18.040  1.00  0.00      B    O
ATOM   2439  N   HSE B 160       9.699   8.905 -17.857  1.00  0.00      B    N
ATOM   2440  HN  HSE B 160      10.267   9.681 -18.130  1.00  0.00      B     
ATOM   2441  CA  HSE B 160       8.603   9.248 -16.958  1.00  0.00      B    C
ATOM   2442  HA  HSE B 160       7.761   8.624 -17.231  1.00  0.00      B     
ATOM   2443  CB  HSE B 160       9.002   9.030 -15.479  1.00  0.00      B    C
ATOM   2444  HB1 HSE B 160       8.095   9.179 -14.855  1.00  0.00      B     
ATOM   2445  HB2 HSE B 160       9.328   7.979 -15.334  1.00  0.00      B     
ATOM   2446  ND1 HSE B 160      11.395   9.790 -15.272  1.00  0.00      B    N
ATOM   2447  CG  HSE B 160      10.055   9.975 -15.000  1.00  0.00      B    C
ATOM   2448  CE1 HSE B 160      12.088  10.785 -14.746  1.00  0.00      B    C
ATOM   2449  HE1 HSE B 160      13.175  10.884 -14.807  1.00  0.00      B     
ATOM   2450  NE2 HSE B 160      11.246  11.609 -14.145  1.00  0.00      B    N
ATOM   2451  HE2 HSE B 160      11.508  12.434 -13.644  1.00  0.00      B     
ATOM   2452  CD2 HSE B 160       9.968  11.132 -14.297  1.00  0.00      B    C
ATOM   2453  HD2 HSE B 160       9.100  11.634 -13.894  1.00  0.00      B     
ATOM   2454  C   HSE B 160       8.169  10.698 -17.156  1.00  0.00      B    C
ATOM   2455  O   HSE B 160       8.850  11.511 -17.792  1.00  0.00      B    O
ATOM   2456  N   SER B 161       7.003  11.001 -16.598  1.00  0.00      B    N
ATOM   2457  HN  SER B 161       6.356  10.297 -16.303  1.00  0.00      B     
ATOM   2458  CA  SER B 161       6.550  12.365 -16.360  1.00  0.00      B    C
ATOM   2459  HA  SER B 161       7.424  12.983 -16.202  1.00  0.00      B     
ATOM   2460  CB  SER B 161       5.702  12.887 -17.535  1.00  0.00      B    C
ATOM   2461  HB1 SER B 161       6.333  12.869 -18.453  1.00  0.00      B     
ATOM   2462  HB2 SER B 161       4.837  12.210 -17.720  1.00  0.00      B     
ATOM   2463  OG  SER B 161       5.284  14.217 -17.281  1.00  0.00      B    O
ATOM   2464  HG1 SER B 161       4.957  14.576 -18.116  1.00  0.00      B     
ATOM   2465  C   SER B 161       5.762  12.349 -15.050  1.00  0.00      B    C
ATOM   2466  O   SER B 161       5.549  11.296 -14.449  1.00  0.00      B    O
ATOM   2467  N   ALA B 162       5.343  13.524 -14.596  1.00  0.00      B    N
ATOM   2468  HN  ALA B 162       5.643  14.391 -14.993  1.00  0.00      B     
ATOM   2469  CA  ALA B 162       4.412  13.635 -13.482  1.00  0.00      B    C
ATOM   2470  HA  ALA B 162       3.780  12.760 -13.384  1.00  0.00      B     
ATOM   2471  CB  ALA B 162       5.128  13.857 -12.139  1.00  0.00      B    C
ATOM   2472  HB1 ALA B 162       5.764  12.976 -11.905  1.00  0.00      B     
ATOM   2473  HB2 ALA B 162       5.786  14.752 -12.181  1.00  0.00      B     
ATOM   2474  HB3 ALA B 162       4.404  13.988 -11.306  1.00  0.00      B     
ATOM   2475  C   ALA B 162       3.486  14.801 -13.784  1.00  0.00      B    C
ATOM   2476  O   ALA B 162       3.860  15.719 -14.511  1.00  0.00      B    O
ATOM   2477  N   PHE B 163       2.269  14.758 -13.249  1.00  0.00      B    N
ATOM   2478  HN  PHE B 163       1.903  14.057 -12.639  1.00  0.00      B     
ATOM   2479  CA  PHE B 163       1.339  15.829 -13.560  1.00  0.00      B    C
ATOM   2480  HA  PHE B 163       1.925  16.721 -13.742  1.00  0.00      B     
ATOM   2481  CB  PHE B 163       0.473  15.524 -14.801  1.00  0.00      B    C
ATOM   2482  HB1 PHE B 163      -0.160  16.409 -15.029  1.00  0.00      B     
ATOM   2483  HB2 PHE B 163       1.106  15.335 -15.694  1.00  0.00      B     
ATOM   2484  CG  PHE B 163      -0.488  14.371 -14.640  1.00  0.00      B    C
ATOM   2485  CD1 PHE B 163      -1.745  14.556 -14.067  1.00  0.00      B    C
ATOM   2486  HD1 PHE B 163      -2.032  15.536 -13.713  1.00  0.00      B     
ATOM   2487  CE1 PHE B 163      -2.636  13.486 -13.940  1.00  0.00      B    C
ATOM   2488  HE1 PHE B 163      -3.603  13.639 -13.481  1.00  0.00      B     
ATOM   2489  CZ  PHE B 163      -2.275  12.231 -14.411  1.00  0.00      B    C
ATOM   2490  HZ  PHE B 163      -2.961  11.402 -14.317  1.00  0.00      B     
ATOM   2491  CD2 PHE B 163      -0.153  13.111 -15.112  1.00  0.00      B    C
ATOM   2492  HD2 PHE B 163       0.820  12.939 -15.550  1.00  0.00      B     
ATOM   2493  CE2 PHE B 163      -1.046  12.044 -15.007  1.00  0.00      B    C
ATOM   2494  HE2 PHE B 163      -0.771  11.072 -15.393  1.00  0.00      B     
ATOM   2495  C   PHE B 163       0.482  16.102 -12.339  1.00  0.00      B    C
ATOM   2496  O   PHE B 163       0.371  15.274 -11.435  1.00  0.00      B    O
ATOM   2497  N   ASN B 164      -0.095  17.299 -12.320  1.00  0.00      B    N
ATOM   2498  HN  ASN B 164       0.058  17.979 -13.036  1.00  0.00      B     
ATOM   2499  CA  ASN B 164      -1.000  17.730 -11.260  1.00  0.00      B    C
ATOM   2500  HA  ASN B 164      -1.301  16.846 -10.708  1.00  0.00      B     
ATOM   2501  CB  ASN B 164      -0.340  18.772 -10.362  1.00  0.00      B    C
ATOM   2502  HB1 ASN B 164       0.471  18.267  -9.793  1.00  0.00      B     
ATOM   2503  HB2 ASN B 164       0.130  19.568 -10.976  1.00  0.00      B     
ATOM   2504  CG  ASN B 164      -1.318  19.371  -9.369  1.00  0.00      B    C
ATOM   2505  OD1 ASN B 164      -2.325  18.750  -9.035  1.00  0.00      B    O
ATOM   2506  ND2 ASN B 164      -1.024  20.573  -8.887  1.00  0.00      B    N
ATOM   2507 HD21 ASN B 164      -1.656  20.968  -8.226  1.00  0.00      B     
ATOM   2508 HD22 ASN B 164      -0.185  21.030  -9.166  1.00  0.00      B     
ATOM   2509  C   ASN B 164      -2.244  18.304 -11.927  1.00  0.00      B    C
ATOM   2510  O   ASN B 164      -2.257  19.481 -12.296  1.00  0.00      B    O
ATOM   2511  N   GLY B 165      -3.290  17.487 -12.068  1.00  0.00      B    N
ATOM   2512  HN  GLY B 165      -3.298  16.521 -11.814  1.00  0.00      B     
ATOM   2513  CA  GLY B 165      -4.524  17.998 -12.626  1.00  0.00      B    C
ATOM   2514  HA1 GLY B 165      -5.043  17.144 -13.040  1.00  0.00      B     
ATOM   2515  HA2 GLY B 165      -4.242  18.744 -13.357  1.00  0.00      B     
ATOM   2516  C   GLY B 165      -5.436  18.655 -11.618  1.00  0.00      B    C
ATOM   2517  O   GLY B 165      -6.598  18.922 -11.926  1.00  0.00      B    O
ATOM   2518  N   GLY B 166      -4.936  18.923 -10.413  1.00  0.00      B    N
ATOM   2519  HN  GLY B 166      -3.973  18.785 -10.187  1.00  0.00      B     
ATOM   2520  CA  GLY B 166      -5.760  19.435  -9.346  1.00  0.00      B    C
ATOM   2521  HA1 GLY B 166      -5.272  19.192  -8.412  1.00  0.00      B     
ATOM   2522  HA2 GLY B 166      -6.747  19.007  -9.456  1.00  0.00      B     
ATOM   2523  C   GLY B 166      -5.893  20.940  -9.427  1.00  0.00      B    C
ATOM   2524  O   GLY B 166      -5.329  21.603 -10.295  1.00  0.00      B    O
ATOM   2525  N   ASP B 167      -6.652  21.482  -8.478  1.00  0.00      B    N
ATOM   2526  HN  ASP B 167      -7.116  20.965  -7.763  1.00  0.00      B     
ATOM   2527  CA  ASP B 167      -6.886  22.912  -8.385  1.00  0.00      B    C
ATOM   2528  HA  ASP B 167      -6.759  23.301  -9.389  1.00  0.00      B     
ATOM   2529  CB  ASP B 167      -8.298  23.164  -7.860  1.00  0.00      B    C
ATOM   2530  HB1 ASP B 167      -8.464  22.553  -6.950  1.00  0.00      B     
ATOM   2531  HB2 ASP B 167      -8.431  24.231  -7.593  1.00  0.00      B     
ATOM   2532  CG  ASP B 167      -9.354  22.777  -8.875  1.00  0.00      B    C
ATOM   2533  OD1 ASP B 167      -9.064  22.884 -10.095  1.00  0.00      B    O
ATOM   2534  OD2 ASP B 167     -10.452  22.358  -8.458  1.00  0.00      B    O
ATOM   2535  C   ASP B 167      -5.882  23.634  -7.505  1.00  0.00      B    C
ATOM   2536  O   ASP B 167      -5.793  24.861  -7.585  1.00  0.00      B    O
ATOM   2537  N   ASP B 168      -5.138  22.915  -6.672  1.00  0.00      B    N
ATOM   2538  HN  ASP B 168      -5.205  21.926  -6.570  1.00  0.00      B     
ATOM   2539  CA  ASP B 168      -4.128  23.509  -5.804  1.00  0.00      B    C
ATOM   2540  HA  ASP B 168      -4.122  24.576  -5.996  1.00  0.00      B     
ATOM   2541  CB  ASP B 168      -4.441  23.210  -4.330  1.00  0.00      B    C
ATOM   2542  HB1 ASP B 168      -4.299  22.127  -4.139  1.00  0.00      B     
ATOM   2543  HB2 ASP B 168      -3.758  23.774  -3.664  1.00  0.00      B     
ATOM   2544  CG  ASP B 168      -5.867  23.557  -3.975  1.00  0.00      B    C
ATOM   2545  OD1 ASP B 168      -6.209  24.759  -4.072  1.00  0.00      B    O
ATOM   2546  OD2 ASP B 168      -6.647  22.637  -3.632  1.00  0.00      B    O
ATOM   2547  C   ASP B 168      -2.744  22.989  -6.171  1.00  0.00      B    C
ATOM   2548  O   ASP B 168      -2.597  22.009  -6.897  1.00  0.00      B    O
ATOM   2549  N   MET B 169      -1.717  23.665  -5.657  1.00  0.00      B    N
ATOM   2550  HN  MET B 169      -1.795  24.503  -5.121  1.00  0.00      B     
ATOM   2551  CA  MET B 169      -0.349  23.201  -5.854  1.00  0.00      B    C
ATOM   2552  HA  MET B 169      -0.185  23.128  -6.922  1.00  0.00      B     
ATOM   2553  CB  MET B 169       0.646  24.159  -5.195  1.00  0.00      B    C
ATOM   2554  HB1 MET B 169       0.323  24.283  -4.135  1.00  0.00      B     
ATOM   2555  HB2 MET B 169       1.651  23.682  -5.161  1.00  0.00      B     
ATOM   2556  CG  MET B 169       0.753  25.537  -5.818  1.00  0.00      B    C
ATOM   2557  HG1 MET B 169       0.725  25.463  -6.926  1.00  0.00      B     
ATOM   2558  HG2 MET B 169      -0.113  26.159  -5.501  1.00  0.00      B     
ATOM   2559  SD  MET B 169       2.313  26.269  -5.279  1.00  0.00      B    S
ATOM   2560  CE  MET B 169       3.332  25.740  -6.638  1.00  0.00      B    C
ATOM   2561  HE1 MET B 169       4.380  26.084  -6.505  1.00  0.00      B     
ATOM   2562  HE2 MET B 169       3.344  24.632  -6.719  1.00  0.00      B     
ATOM   2563  HE3 MET B 169       2.958  26.149  -7.601  1.00  0.00      B     
ATOM   2564  C   MET B 169      -0.158  21.808  -5.263  1.00  0.00      B    C
ATOM   2565  O   MET B 169      -0.679  21.494  -4.191  1.00  0.00      B    O
ATOM   2566  N   ARG B 170       0.617  20.978  -5.963  1.00  0.00      B    N
ATOM   2567  HN  ARG B 170       0.940  21.239  -6.870  1.00  0.00      B     
ATOM   2568  CA  ARG B 170       1.037  19.668  -5.469  1.00  0.00      B    C
ATOM   2569  HA  ARG B 170       0.468  19.403  -4.586  1.00  0.00      B     
ATOM   2570  CB  ARG B 170       0.862  18.606  -6.561  1.00  0.00      B    C
ATOM   2571  HB1 ARG B 170      -0.225  18.590  -6.814  1.00  0.00      B     
ATOM   2572  HB2 ARG B 170       1.387  18.933  -7.486  1.00  0.00      B     
ATOM   2573  CG  ARG B 170       1.285  17.197  -6.162  1.00  0.00      B    C
ATOM   2574  HG1 ARG B 170       1.635  17.218  -5.107  1.00  0.00      B     
ATOM   2575  HG2 ARG B 170       0.389  16.535  -6.166  1.00  0.00      B     
ATOM   2576  CD  ARG B 170       2.312  16.637  -7.114  1.00  0.00      B    C
ATOM   2577  HD1 ARG B 170       2.454  15.551  -6.908  1.00  0.00      B     
ATOM   2578  HD2 ARG B 170       1.996  16.761  -8.176  1.00  0.00      B     
ATOM   2579  NE  ARG B 170       3.603  17.305  -6.995  1.00  0.00      B    N
ATOM   2580  HE  ARG B 170       3.567  18.136  -6.429  1.00  0.00      B     
ATOM   2581  CZ  ARG B 170       4.728  16.888  -7.561  1.00  0.00      B    C
ATOM   2582  NH1 ARG B 170       5.855  17.576  -7.374  1.00  0.00      B    N
ATOM   2583 HH11 ARG B 170       6.697  17.292  -7.810  1.00  0.00      B     
ATOM   2584 HH12 ARG B 170       5.766  18.451  -6.893  1.00  0.00      B     
ATOM   2585  NH2 ARG B 170       4.736  15.797  -8.317  1.00  0.00      B    N
ATOM   2586 HH21 ARG B 170       5.593  15.443  -8.664  1.00  0.00      B     
ATOM   2587 HH22 ARG B 170       3.905  15.257  -8.333  1.00  0.00      B     
ATOM   2588  C   ARG B 170       2.499  19.795  -5.026  1.00  0.00      B    C
ATOM   2589  O   ARG B 170       3.385  20.029  -5.854  1.00  0.00      B    O
ATOM   2590  N   ILE B 171       2.754  19.666  -3.724  1.00  0.00      B    N
ATOM   2591  HN  ILE B 171       2.070  19.401  -3.047  1.00  0.00      B     
ATOM   2592  CA  ILE B 171       4.087  19.907  -3.168  1.00  0.00      B    C
ATOM   2593  HA  ILE B 171       4.704  20.287  -3.972  1.00  0.00      B     
ATOM   2594  CB  ILE B 171       4.033  20.888  -1.985  1.00  0.00      B    C
ATOM   2595  HB  ILE B 171       3.313  20.420  -1.266  1.00  0.00      B     
ATOM   2596  CG2 ILE B 171       5.448  21.077  -1.409  1.00  0.00      B    C
ATOM   2597 HG21 ILE B 171       5.410  21.655  -0.462  1.00  0.00      B     
ATOM   2598 HG22 ILE B 171       5.919  20.097  -1.186  1.00  0.00      B     
ATOM   2599 HG23 ILE B 171       6.098  21.624  -2.124  1.00  0.00      B     
ATOM   2600  CG1 ILE B 171       3.420  22.234  -2.403  1.00  0.00      B    C
ATOM   2601 HG11 ILE B 171       4.003  22.668  -3.246  1.00  0.00      B     
ATOM   2602 HG12 ILE B 171       2.385  22.059  -2.775  1.00  0.00      B     
ATOM   2603  CD  ILE B 171       3.360  23.251  -1.240  1.00  0.00      B    C
ATOM   2604  HD1 ILE B 171       2.859  24.186  -1.571  1.00  0.00      B     
ATOM   2605  HD2 ILE B 171       2.788  22.834  -0.384  1.00  0.00      B     
ATOM   2606  HD3 ILE B 171       4.380  23.514  -0.888  1.00  0.00      B     
ATOM   2607  C   ILE B 171       4.701  18.577  -2.730  1.00  0.00      B    C
ATOM   2608  O   ILE B 171       4.119  17.854  -1.917  1.00  0.00      B    O
ATOM   2609  N   HSE B 172       5.881  18.260  -3.253  1.00  0.00      B    N
ATOM   2610  HN  HSE B 172       6.300  18.768  -4.005  1.00  0.00      B     
ATOM   2611  CA  HSE B 172       6.672  17.137  -2.773  1.00  0.00      B    C
ATOM   2612  HA  HSE B 172       6.160  16.712  -1.918  1.00  0.00      B     
ATOM   2613  CB  HSE B 172       6.958  16.094  -3.872  1.00  0.00      B    C
ATOM   2614  HB1 HSE B 172       7.366  16.631  -4.755  1.00  0.00      B     
ATOM   2615  HB2 HSE B 172       7.747  15.395  -3.524  1.00  0.00      B     
ATOM   2616  ND1 HSE B 172       5.861  14.227  -5.161  1.00  0.00      B    N
ATOM   2617  CG  HSE B 172       5.758  15.322  -4.327  1.00  0.00      B    C
ATOM   2618  CE1 HSE B 172       4.652  13.747  -5.401  1.00  0.00      B    C
ATOM   2619  HE1 HSE B 172       4.444  12.875  -6.026  1.00  0.00      B     
ATOM   2620  NE2 HSE B 172       3.771  14.502  -4.768  1.00  0.00      B    N
ATOM   2621  HE2 HSE B 172       2.780  14.379  -4.801  1.00  0.00      B     
ATOM   2622  CD2 HSE B 172       4.437  15.493  -4.087  1.00  0.00      B    C
ATOM   2623  HD2 HSE B 172       3.931  16.244  -3.497  1.00  0.00      B     
ATOM   2624  C   HSE B 172       8.019  17.648  -2.279  1.00  0.00      B    C
ATOM   2625  O   HSE B 172       8.514  18.680  -2.727  1.00  0.00      B    O
ATOM   2626  N   ILE B 173       8.625  16.884  -1.384  1.00  0.00      B    N
ATOM   2627  HN  ILE B 173       8.143  16.219  -0.818  1.00  0.00      B     
ATOM   2628  CA  ILE B 173      10.058  16.945  -1.142  1.00  0.00      B    C
ATOM   2629  HA  ILE B 173      10.437  17.866  -1.568  1.00  0.00      B     
ATOM   2630  CB  ILE B 173      10.380  16.835   0.358  1.00  0.00      B    C
ATOM   2631  HB  ILE B 173       9.890  15.882   0.680  1.00  0.00      B     
ATOM   2632  CG2 ILE B 173      11.910  16.887   0.577  1.00  0.00      B    C
ATOM   2633 HG21 ILE B 173      12.162  16.653   1.632  1.00  0.00      B     
ATOM   2634 HG22 ILE B 173      12.427  16.144  -0.065  1.00  0.00      B     
ATOM   2635 HG23 ILE B 173      12.311  17.895   0.340  1.00  0.00      B     
ATOM   2636  CG1 ILE B 173       9.701  17.969   1.137  1.00  0.00      B    C
ATOM   2637 HG11 ILE B 173      10.211  18.934   0.919  1.00  0.00      B     
ATOM   2638 HG12 ILE B 173       8.648  18.067   0.787  1.00  0.00      B     
ATOM   2639  CD  ILE B 173       9.676  17.754   2.670  1.00  0.00      B    C
ATOM   2640  HD1 ILE B 173       9.122  18.580   3.166  1.00  0.00      B     
ATOM   2641  HD2 ILE B 173       9.173  16.796   2.923  1.00  0.00      B     
ATOM   2642  HD3 ILE B 173      10.705  17.733   3.086  1.00  0.00      B     
ATOM   2643  C   ILE B 173      10.679  15.806  -1.935  1.00  0.00      B    C
ATOM   2644  O   ILE B 173      10.212  14.667  -1.850  1.00  0.00      B    O
ATOM   2645  N   VAL B 174      11.710  16.104  -2.725  1.00  0.00      B    N
ATOM   2646  HN  VAL B 174      12.126  17.009  -2.758  1.00  0.00      B     
ATOM   2647  CA  VAL B 174      12.325  15.124  -3.618  1.00  0.00      B    C
ATOM   2648  HA  VAL B 174      11.867  14.160  -3.437  1.00  0.00      B     
ATOM   2649  CB  VAL B 174      12.132  15.518  -5.089  1.00  0.00      B    C
ATOM   2650  HB  VAL B 174      12.602  16.522  -5.234  1.00  0.00      B     
ATOM   2651  CG1 VAL B 174      12.810  14.513  -6.019  1.00  0.00      B    C
ATOM   2652 HG11 VAL B 174      12.630  14.788  -7.081  1.00  0.00      B     
ATOM   2653 HG12 VAL B 174      13.909  14.489  -5.866  1.00  0.00      B     
ATOM   2654 HG13 VAL B 174      12.405  13.491  -5.855  1.00  0.00      B     
ATOM   2655  CG2 VAL B 174      10.623  15.620  -5.398  1.00  0.00      B    C
ATOM   2656 HG21 VAL B 174      10.457  15.865  -6.469  1.00  0.00      B     
ATOM   2657 HG22 VAL B 174      10.113  14.657  -5.177  1.00  0.00      B     
ATOM   2658 HG23 VAL B 174      10.142  16.416  -4.793  1.00  0.00      B     
ATOM   2659  C   VAL B 174      13.807  15.001  -3.265  1.00  0.00      B    C
ATOM   2660  O   VAL B 174      14.567  15.967  -3.408  1.00  0.00      B    O
ATOM   2661  N   PHE B 175      14.217  13.813  -2.829  1.00  0.00      B    N
ATOM   2662  HN  PHE B 175      13.610  13.021  -2.791  1.00  0.00      B     
ATOM   2663  CA  PHE B 175      15.581  13.553  -2.368  1.00  0.00      B    C
ATOM   2664  HA  PHE B 175      16.058  14.515  -2.227  1.00  0.00      B     
ATOM   2665  CB  PHE B 175      15.597  12.687  -1.102  1.00  0.00      B    C
ATOM   2666  HB1 PHE B 175      15.258  11.660  -1.359  1.00  0.00      B     
ATOM   2667  HB2 PHE B 175      16.626  12.599  -0.690  1.00  0.00      B     
ATOM   2668  CG  PHE B 175      14.678  13.153  -0.005  1.00  0.00      B    C
ATOM   2669  CD1 PHE B 175      13.328  12.817  -0.013  1.00  0.00      B    C
ATOM   2670  HD1 PHE B 175      12.927  12.233  -0.830  1.00  0.00      B     
ATOM   2671  CE1 PHE B 175      12.497  13.227   1.006  1.00  0.00      B    C
ATOM   2672  HE1 PHE B 175      11.450  12.959   0.990  1.00  0.00      B     
ATOM   2673  CZ  PHE B 175      12.999  13.979   2.060  1.00  0.00      B    C
ATOM   2674  HZ  PHE B 175      12.352  14.293   2.867  1.00  0.00      B     
ATOM   2675  CD2 PHE B 175      15.170  13.895   1.059  1.00  0.00      B    C
ATOM   2676  HD2 PHE B 175      16.215  14.169   1.089  1.00  0.00      B     
ATOM   2677  CE2 PHE B 175      14.344  14.319   2.078  1.00  0.00      B    C
ATOM   2678  HE2 PHE B 175      14.747  14.915   2.885  1.00  0.00      B     
ATOM   2679  C   PHE B 175      16.350  12.830  -3.463  1.00  0.00      B    C
ATOM   2680  O   PHE B 175      15.920  11.766  -3.917  1.00  0.00      B    O
ATOM   2681  N   GLY B 176      17.494  13.392  -3.881  1.00  0.00      B    N
ATOM   2682  HN  GLY B 176      17.797  14.313  -3.640  1.00  0.00      B     
ATOM   2683  CA  GLY B 176      18.385  12.646  -4.745  1.00  0.00      B    C
ATOM   2684  HA1 GLY B 176      19.100  13.343  -5.160  1.00  0.00      B     
ATOM   2685  HA2 GLY B 176      17.783  12.135  -5.484  1.00  0.00      B     
ATOM   2686  C   GLY B 176      19.149  11.601  -3.962  1.00  0.00      B    C
ATOM   2687  O   GLY B 176      19.226  11.655  -2.732  1.00  0.00      B    O
ATOM   2688  N   THR B 177      19.741  10.645  -4.678  1.00  0.00      B    N
ATOM   2689  HN  THR B 177      19.768  10.588  -5.675  1.00  0.00      B     
ATOM   2690  CA  THR B 177      20.427   9.557  -3.998  1.00  0.00      B    C
ATOM   2691  HA  THR B 177      20.820   9.978  -3.082  1.00  0.00      B     
ATOM   2692  CB  THR B 177      19.488   8.373  -3.734  1.00  0.00      B    C
ATOM   2693  HB  THR B 177      18.656   8.772  -3.103  1.00  0.00      B     
ATOM   2694  OG1 THR B 177      20.181   7.371  -2.975  1.00  0.00      B    O
ATOM   2695  HG1 THR B 177      19.547   6.656  -2.854  1.00  0.00      B     
ATOM   2696  CG2 THR B 177      19.001   7.769  -5.056  1.00  0.00      B    C
ATOM   2697 HG21 THR B 177      18.234   6.987  -4.874  1.00  0.00      B     
ATOM   2698 HG22 THR B 177      18.543   8.554  -5.695  1.00  0.00      B     
ATOM   2699 HG23 THR B 177      19.841   7.308  -5.619  1.00  0.00      B     
ATOM   2700  C   THR B 177      21.627   9.083  -4.808  1.00  0.00      B    C
ATOM   2701  O   THR B 177      21.650   9.178  -6.040  1.00  0.00      B    O
ATOM   2702  N   ASP B 178      22.634   8.595  -4.079  1.00  0.00      B    N
ATOM   2703  HN  ASP B 178      22.673   8.717  -3.091  1.00  0.00      B     
ATOM   2704  CA  ASP B 178      23.772   7.846  -4.605  1.00  0.00      B    C
ATOM   2705  HA  ASP B 178      23.727   7.899  -5.687  1.00  0.00      B     
ATOM   2706  CB  ASP B 178      25.092   8.383  -4.045  1.00  0.00      B    C
ATOM   2707  HB1 ASP B 178      24.921   8.780  -3.024  1.00  0.00      B     
ATOM   2708  HB2 ASP B 178      25.847   7.575  -3.983  1.00  0.00      B     
ATOM   2709  CG  ASP B 178      25.669   9.506  -4.867  1.00  0.00      B    C
ATOM   2710  OD1 ASP B 178      25.242   9.676  -6.030  1.00  0.00      B    O
ATOM   2711  OD2 ASP B 178      26.563  10.211  -4.344  1.00  0.00      B    O
ATOM   2712  C   ASP B 178      23.641   6.373  -4.231  1.00  0.00      B    C
ATOM   2713  O   ASP B 178      23.371   5.526  -5.086  1.00  0.00      B    O
ATOM   2714  N   GLY B 179      23.839   6.063  -2.949  1.00  0.00      B    N
ATOM   2715  HN  GLY B 179      24.077   6.757  -2.270  1.00  0.00      B     
ATOM   2716  CA  GLY B 179      23.725   4.705  -2.446  1.00  0.00      B    C
ATOM   2717  HA1 GLY B 179      24.363   4.098  -3.074  1.00  0.00      B     
ATOM   2718  HA2 GLY B 179      22.676   4.448  -2.498  1.00  0.00      B     
ATOM   2719  C   GLY B 179      24.179   4.531  -1.006  1.00  0.00      B    C
ATOM   2720  OT1 GLY B 179      24.485   5.415  -0.652  1.00  0.00      B     
ATOM   2721  OT2 GLY B 179      24.067   3.573  -0.743  1.00  0.00      B     
ATOM   2722  OH2 TIP3S   1       4.759  10.423   0.589  1.00  0.00      S    O
ATOM   2723  H1  TIP3S   1       5.759  10.423   0.589  1.00  0.00      S     
ATOM   2724  H2  TIP3S   1       4.433  11.369   0.589  1.00  0.00      S     
ATOM   2725  OH2 TIP3S   2      -2.496  19.234  -4.246  1.00  0.00      S    O
ATOM   2726  H1  TIP3S   2      -1.496  19.234  -4.246  1.00  0.00      S     
ATOM   2727  H2  TIP3S   2      -2.822  20.180  -4.246  1.00  0.00      S     
ATOM   2728  OH2 TIP3S   3      12.062   3.730 -19.461  1.00  0.00      S    O
ATOM   2729  H1  TIP3S   3      13.062   3.730 -19.461  1.00  0.00      S     
ATOM   2730  H2  TIP3S   3      11.736   4.676 -19.461  1.00  0.00      S     
ATOM   2731  OH2 TIP3S   4      -2.135  14.026   4.208  1.00  0.00      S    O
ATOM   2732  H1  TIP3S   4      -1.135  14.026   4.208  1.00  0.00      S     
ATOM   2733  H2  TIP3S   4      -2.461  14.972   4.208  1.00  0.00      S     
ATOM   2734  OH2 TIP3S   5      24.527  25.022  -3.387  1.00  0.00      S    O
ATOM   2735  H1  TIP3S   5      25.527  25.022  -3.387  1.00  0.00      S     
ATOM   2736  H2  TIP3S   5      24.201  25.968  -3.387  1.00  0.00      S     
ATOM   2737  OH2 TIP3S   6      -2.599  16.782   0.756  1.00  0.00      S    O
ATOM   2738  H1  TIP3S   6      -1.599  16.782   0.756  1.00  0.00      S     
ATOM   2739  H2  TIP3S   6      -2.925  17.728   0.756  1.00  0.00      S     
ATOM   2740  OH2 TIP3S   7      21.602  24.415  -3.323  1.00  0.00      S    O
ATOM   2741  H1  TIP3S   7      22.602  24.415  -3.323  1.00  0.00      S     
ATOM   2742  H2  TIP3S   7      21.276  25.361  -3.323  1.00  0.00      S     
ATOM   2743  OH2 TIP3S   8       3.312  13.031   3.818  1.00  0.00      S    O
ATOM   2744  H1  TIP3S   8       4.312  13.031   3.818  1.00  0.00      S     
ATOM   2745  H2  TIP3S   8       2.986  13.977   3.818  1.00  0.00      S     
ATOM   2746  OH2 TIP3S   9      -3.170  18.113  -6.585  1.00  0.00      S    O
ATOM   2747  H1  TIP3S   9      -2.170  18.113  -6.585  1.00  0.00      S     
ATOM   2748  H2  TIP3S   9      -3.496  19.059  -6.585  1.00  0.00      S     
ATOM   2749  OH2 TIP3S  10       2.224  15.845   4.449  1.00  0.00      S    O
ATOM   2750  H1  TIP3S  10       3.224  15.845   4.449  1.00  0.00      S     
ATOM   2751  H2  TIP3S  10       1.898  16.791   4.449  1.00  0.00      S     
ATOM   2752  OH2 TIP3S  11      20.285  31.440  -1.558  1.00  0.00      S    O
ATOM   2753  H1  TIP3S  11      21.285  31.440  -1.558  1.00  0.00      S     
ATOM   2754  H2  TIP3S  11      19.959  32.386  -1.558  1.00  0.00      S     
ATOM   2755  OH2 TIP3S  12      19.420  20.885  -3.293  1.00  0.00      S    O
ATOM   2756  H1  TIP3S  12      20.420  20.885  -3.293  1.00  0.00      S     
ATOM   2757  H2  TIP3S  12      19.094  21.831  -3.293  1.00  0.00      S     
ATOM   2758  OH2 TIP3S  13      30.851  18.939   3.647  1.00  0.00      S    O
ATOM   2759  H1  TIP3S  13      31.851  18.939   3.647  1.00  0.00      S     
ATOM   2760  H2  TIP3S  13      30.525  19.885   3.647  1.00  0.00      S     
ATOM   2761  OH2 TIP3S  14      15.975   1.125  -9.215  1.00  0.00      S    O
ATOM   2762  H1  TIP3S  14      16.975   1.125  -9.215  1.00  0.00      S     
ATOM   2763  H2  TIP3S  14      15.649   2.071  -9.215  1.00  0.00      S     
ATOM   2764  OH2 TIP3S  15       9.222   4.094 -18.432  1.00  0.00      S    O
ATOM   2765  H1  TIP3S  15      10.222   4.094 -18.432  1.00  0.00      S     
ATOM   2766  H2  TIP3S  15       8.896   5.040 -18.432  1.00  0.00      S     
ATOM   2767  OH2 TIP3S  16      -2.510  25.899  -4.191  1.00  0.00      S    O
ATOM   2768  H1  TIP3S  16      -1.510  25.899  -4.191  1.00  0.00      S     
ATOM   2769  H2  TIP3S  16      -2.836  26.845  -4.191  1.00  0.00      S     
ATOM   2770  OH2 TIP3S  17      -5.257  20.148  -6.057  1.00  0.00      S    O
ATOM   2771  H1  TIP3S  17      -4.257  20.148  -6.057  1.00  0.00      S     
ATOM   2772  H2  TIP3S  17      -5.583  21.094  -6.057  1.00  0.00      S     
ATOM   2773  OH2 TIP3S  18      29.223  18.799   7.074  1.00  0.00      S    O
ATOM   2774  H1  TIP3S  18      30.223  18.799   7.074  1.00  0.00      S     
ATOM   2775  H2  TIP3S  18      28.897  19.745   7.074  1.00  0.00      S     
ATOM   2776  OH2 TIP3S  19      25.506  29.339  -4.548  1.00  0.00      S    O
ATOM   2777  H1  TIP3S  19      26.506  29.339  -4.548  1.00  0.00      S     
ATOM   2778  H2  TIP3S  19      25.180  30.285  -4.548  1.00  0.00      S     
ATOM   2779  OH2 TIP3S  20      19.267   4.874  -2.226  1.00  0.00      S    O
ATOM   2780  H1  TIP3S  20      20.267   4.874  -2.226  1.00  0.00      S     
ATOM   2781  H2  TIP3S  20      18.941   5.820  -2.226  1.00  0.00      S     
ATOM   2782  OH2 TIP3S  21      26.723  17.242   5.823  1.00  0.00      S    O
ATOM   2783  H1  TIP3S  21      27.723  17.242   5.823  1.00  0.00      S     
ATOM   2784  H2  TIP3S  21      26.397  18.188   5.823  1.00  0.00      S     
ATOM   2785  OH2 TIP3S  22       3.613  29.524   2.758  1.00  0.00      S    O
ATOM   2786  H1  TIP3S  22       4.613  29.524   2.758  1.00  0.00      S     
ATOM   2787  H2  TIP3S  22       3.287  30.470   2.758  1.00  0.00      S     
ATOM   2788  OH2 TIP3S  23      27.917  18.619   3.172  1.00  0.00      S    O
ATOM   2789  H1  TIP3S  23      28.917  18.619   3.172  1.00  0.00      S     
ATOM   2790  H2  TIP3S  23      27.591  19.565   3.172  1.00  0.00      S     
ATOM   2791  OH2 TIP3S  24      -4.270  19.215  -2.066  1.00  0.00      S    O
ATOM   2792  H1  TIP3S  24      -3.270  19.215  -2.066  1.00  0.00      S     
ATOM   2793  H2  TIP3S  24      -4.596  20.161  -2.066  1.00  0.00      S     
ATOM   2794  OH2 TIP3S  25      23.971  18.023   5.987  1.00  0.00      S    O
ATOM   2795  H1  TIP3S  25      24.971  18.023   5.987  1.00  0.00      S     
ATOM   2796  H2  TIP3S  25      23.645  18.969   5.987  1.00  0.00      S     
ATOM   2797  OH2 TIP3S  26      19.874  10.516   7.872  1.00  0.00      S    O
ATOM   2798  H1  TIP3S  26      20.874  10.516   7.872  1.00  0.00      S     
ATOM   2799  H2  TIP3S  26      19.548  11.462   7.872  1.00  0.00      S     
ATOM   2800  OH2 TIP3S  27      20.853   9.925   6.174  1.00  0.00      S    O
ATOM   2801  H1  TIP3S  27      21.853   9.925   6.174  1.00  0.00      S     
ATOM   2802  H2  TIP3S  27      20.527  10.871   6.174  1.00  0.00      S     
ATOM   2803  OH2 TIP3S  28       2.538   8.877   8.815  1.00  0.00      S    O
ATOM   2804  H1  TIP3S  28       3.538   8.877   8.815  1.00  0.00      S     
ATOM   2805  H2  TIP3S  28       2.212   9.823   8.815  1.00  0.00      S     
ATOM   2806  OH2 TIP3S  29      18.681   6.490 -17.916  1.00  0.00      S    O
ATOM   2807  H1  TIP3S  29      19.681   6.490 -17.916  1.00  0.00      S     
ATOM   2808  H2  TIP3S  29      18.355   7.436 -17.916  1.00  0.00      S     
ATOM   2809  OH2 TIP3S  30       9.549  29.813 -14.216  1.00  0.00      S    O
ATOM   2810  H1  TIP3S  30      10.549  29.813 -14.216  1.00  0.00      S     
ATOM   2811  H2  TIP3S  30       9.223  30.759 -14.216  1.00  0.00      S     
ATOM   2812  OH2 TIP3S  31      11.029   4.014  -0.614  1.00  0.00      S    O
ATOM   2813  H1  TIP3S  31      12.029   4.014  -0.614  1.00  0.00      S     
ATOM   2814  H2  TIP3S  31      10.703   4.960  -0.614  1.00  0.00      S     
ATOM   2815  OH2 TIP3S  32      -3.660  14.347   1.827  1.00  0.00      S    O
ATOM   2816  H1  TIP3S  32      -2.660  14.347   1.827  1.00  0.00      S     
ATOM   2817  H2  TIP3S  32      -3.986  15.293   1.827  1.00  0.00      S     
ATOM   2818  OH2 TIP3S  33      23.221   8.681  -1.524  1.00  0.00      S    O
ATOM   2819  H1  TIP3S  33      24.221   8.681  -1.524  1.00  0.00      S     
ATOM   2820  H2  TIP3S  33      22.895   9.627  -1.524  1.00  0.00      S     
ATOM   2821  OH2 TIP3S  34      13.139  14.163 -22.968  1.00  0.00      S    O
ATOM   2822  H1  TIP3S  34      14.139  14.163 -22.968  1.00  0.00      S     
ATOM   2823  H2  TIP3S  34      12.813  15.109 -22.968  1.00  0.00      S     
ATOM   2824  OH2 TIP3S  35      14.133   1.019  -2.231  1.00  0.00      S    O
ATOM   2825  H1  TIP3S  35      15.133   1.019  -2.231  1.00  0.00      S     
ATOM   2826  H2  TIP3S  35      13.807   1.965  -2.231  1.00  0.00      S     
ATOM   2827  OH2 TIP3S  36      20.597  28.036   7.578  1.00  0.00      S    O
ATOM   2828  H1  TIP3S  36      21.597  28.036   7.578  1.00  0.00      S     
ATOM   2829  H2  TIP3S  36      20.271  28.982   7.578  1.00  0.00      S     
ATOM   2830  OH2 TIP3S  37      11.066  32.984  -9.895  1.00  0.00      S    O
ATOM   2831  H1  TIP3S  37      12.066  32.984  -9.895  1.00  0.00      S     
ATOM   2832  H2  TIP3S  37      10.740  33.930  -9.895  1.00  0.00      S     
ATOM   2833  OH2 TIP3S  38      22.661   4.269 -13.765  1.00  0.00      S    O
ATOM   2834  H1  TIP3S  38      23.661   4.269 -13.765  1.00  0.00      S     
ATOM   2835  H2  TIP3S  38      22.335   5.215 -13.765  1.00  0.00      S     
ATOM   2836  OH2 TIP3S  39       6.356  12.527  14.264  1.00  0.00      S    O
ATOM   2837  H1  TIP3S  39       7.356  12.527  14.264  1.00  0.00      S     
ATOM   2838  H2  TIP3S  39       6.030  13.473  14.264  1.00  0.00      S     
ATOM   2839  OH2 TIP3S  40      -6.471  26.564  -9.557  1.00  0.00      S    O
ATOM   2840  H1  TIP3S  40      -5.471  26.564  -9.557  1.00  0.00      S     
ATOM   2841  H2  TIP3S  40      -6.797  27.510  -9.557  1.00  0.00      S     
ATOM   2842  OH2 TIP3S  41     -10.186  21.798 -12.110  1.00  0.00      S    O
ATOM   2843  H1  TIP3S  41      -9.186  21.798 -12.110  1.00  0.00      S     
ATOM   2844  H2  TIP3S  41     -10.512  22.744 -12.110  1.00  0.00      S     
ATOM   2845  OH2 TIP3S  42      -9.253  19.586 -10.516  1.00  0.00      S    O
ATOM   2846  H1  TIP3S  42      -8.253  19.586 -10.516  1.00  0.00      S     
ATOM   2847  H2  TIP3S  42      -9.579  20.532 -10.516  1.00  0.00      S     
ATOM   2848  OH2 TIP3S  43       9.413  19.972 -18.089  1.00  0.00      S    O
ATOM   2849  H1  TIP3S  43      10.413  19.972 -18.089  1.00  0.00      S     
ATOM   2850  H2  TIP3S  43       9.087  20.918 -18.089  1.00  0.00      S     
ATOM   2851  OH2 TIP3S  44      -2.327   5.554  -9.955  1.00  0.00      S    O
ATOM   2852  H1  TIP3S  44      -1.327   5.554  -9.955  1.00  0.00      S     
ATOM   2853  H2  TIP3S  44      -2.653   6.500  -9.955  1.00  0.00      S     
ATOM   2854  OH2 TIP3S  45      -6.318   5.374  -8.388  1.00  0.00      S    O
ATOM   2855  H1  TIP3S  45      -5.318   5.374  -8.388  1.00  0.00      S     
ATOM   2856  H2  TIP3S  45      -6.644   6.320  -8.388  1.00  0.00      S     
ATOM   2857  OH2 TIP3S  46      17.238  24.469  13.183  1.00  0.00      S    O
ATOM   2858  H1  TIP3S  46      18.238  24.469  13.183  1.00  0.00      S     
ATOM   2859  H2  TIP3S  46      16.912  25.415  13.183  1.00  0.00      S     
ATOM   2860  OH2 TIP3S  47      14.003   0.151 -12.413  1.00  0.00      S    O
ATOM   2861  H1  TIP3S  47      15.003   0.151 -12.413  1.00  0.00      S     
ATOM   2862  H2  TIP3S  47      13.677   1.097 -12.413  1.00  0.00      S     
ATOM   2863  OH2 TIP3S  48       6.722  30.455  -2.069  1.00  0.00      S    O
ATOM   2864  H1  TIP3S  48       7.722  30.455  -2.069  1.00  0.00      S     
ATOM   2865  H2  TIP3S  48       6.396  31.401  -2.069  1.00  0.00      S     
ATOM   2866  OH2 TIP3S  49      31.468  21.674  -4.284  1.00  0.00      S    O
ATOM   2867  H1  TIP3S  49      32.468  21.674  -4.284  1.00  0.00      S     
ATOM   2868  H2  TIP3S  49      31.142  22.620  -4.284  1.00  0.00      S     
ATOM   2869  OH2 TIP3S  50       6.181  31.969  -0.003  1.00  0.00      S    O
ATOM   2870  H1  TIP3S  50       7.181  31.969  -0.003  1.00  0.00      S     
ATOM   2871  H2  TIP3S  50       5.855  32.915  -0.003  1.00  0.00      S     
ATOM   2872  OH2 TIP3S  51      31.738  23.354  -2.500  1.00  0.00      S    O
ATOM   2873  H1  TIP3S  51      32.738  23.354  -2.500  1.00  0.00      S     
ATOM   2874  H2  TIP3S  51      31.412  24.300  -2.500  1.00  0.00      S     
ATOM   2875  OH2 TIP3S  52      26.810  20.485 -18.523  1.00  0.00      S    O
ATOM   2876  H1  TIP3S  52      27.810  20.485 -18.523  1.00  0.00      S     
ATOM   2877  H2  TIP3S  52      26.484  21.431 -18.523  1.00  0.00      S     
ATOM   2878  OH2 TIP3S  53      15.592  16.737  -5.728  1.00  0.00      S    O
ATOM   2879  H1  TIP3S  53      16.592  16.737  -5.728  1.00  0.00      S     
ATOM   2880  H2  TIP3S  53      15.266  17.683  -5.728  1.00  0.00      S     
ATOM   2881  OH2 TIP3S  54       8.937  24.447  11.411  1.00  0.00      S    O
ATOM   2882  H1  TIP3S  54       9.937  24.447  11.411  1.00  0.00      S     
ATOM   2883  H2  TIP3S  54       8.611  25.393  11.411  1.00  0.00      S     
ATOM   2884  OH2 TIP3S  55      -0.947  22.976  -1.856  1.00  0.00      S    O
ATOM   2885  H1  TIP3S  55       0.053  22.976  -1.856  1.00  0.00      S     
ATOM   2886  H2  TIP3S  55      -1.273  23.922  -1.856  1.00  0.00      S     
ATOM   2887  OH2 TIP3S  56       2.509  14.193  -9.361  1.00  0.00      S    O
ATOM   2888  H1  TIP3S  56       3.509  14.193  -9.361  1.00  0.00      S     
ATOM   2889  H2  TIP3S  56       2.183  15.139  -9.361  1.00  0.00      S     
ATOM   2890  OH2 TIP3S  57      -1.068  20.990   9.340  1.00  0.00      S    O
ATOM   2891  H1  TIP3S  57      -0.068  20.990   9.340  1.00  0.00      S     
ATOM   2892  H2  TIP3S  57      -1.394  21.936   9.340  1.00  0.00      S     
ATOM   2893  OH2 TIP3S  58      -8.162   7.827  -7.525  1.00  0.00      S    O
ATOM   2894  H1  TIP3S  58      -7.162   7.827  -7.525  1.00  0.00      S     
ATOM   2895  H2  TIP3S  58      -8.488   8.773  -7.525  1.00  0.00      S     
ATOM   2896  OH2 TIP3S  59      14.721   2.024 -19.705  1.00  0.00      S    O
ATOM   2897  H1  TIP3S  59      15.721   2.024 -19.705  1.00  0.00      S     
ATOM   2898  H2  TIP3S  59      14.395   2.970 -19.705  1.00  0.00      S     
ATOM   2899  OH2 TIP3S  60      15.183  -0.040  -3.884  1.00  0.00      S    O
ATOM   2900  H1  TIP3S  60      16.183  -0.040  -3.884  1.00  0.00      S     
ATOM   2901  H2  TIP3S  60      14.857   0.906  -3.884  1.00  0.00      S     
ATOM   2902  OH2 TIP3S  61      19.574   8.574 -17.716  1.00  0.00      S    O
ATOM   2903  H1  TIP3S  61      20.574   8.574 -17.716  1.00  0.00      S     
ATOM   2904  H2  TIP3S  61      19.248   9.520 -17.716  1.00  0.00      S     
ATOM   2905  OH2 TIP3S  62      -7.160  25.524 -12.534  1.00  0.00      S    O
ATOM   2906  H1  TIP3S  62      -6.160  25.524 -12.534  1.00  0.00      S     
ATOM   2907  H2  TIP3S  62      -7.486  26.470 -12.534  1.00  0.00      S     
ATOM   2908  OH2 TIP3S  63      26.780  12.094  -0.039  1.00  0.00      S    O
ATOM   2909  H1  TIP3S  63      27.780  12.094  -0.039  1.00  0.00      S     
ATOM   2910  H2  TIP3S  63      26.454  13.040  -0.039  1.00  0.00      S     
ATOM   2911  OH2 TIP3S  64       3.661   7.033   7.668  1.00  0.00      S    O
ATOM   2912  H1  TIP3S  64       4.661   7.033   7.668  1.00  0.00      S     
ATOM   2913  H2  TIP3S  64       3.335   7.979   7.668  1.00  0.00      S     
ATOM   2914  OH2 TIP3S  65       3.225   3.407 -22.419  1.00  0.00      S    O
ATOM   2915  H1  TIP3S  65       4.225   3.407 -22.419  1.00  0.00      S     
ATOM   2916  H2  TIP3S  65       2.899   4.353 -22.419  1.00  0.00      S     
ATOM   2917  OH2 TIP3S  66      28.143  13.058  -1.837  1.00  0.00      S    O
ATOM   2918  H1  TIP3S  66      29.143  13.058  -1.837  1.00  0.00      S     
ATOM   2919  H2  TIP3S  66      27.817  14.004  -1.837  1.00  0.00      S     
ATOM   2920  OH2 TIP3S  67      -5.351   3.557  -9.418  1.00  0.00      S    O
ATOM   2921  H1  TIP3S  67      -4.351   3.557  -9.418  1.00  0.00      S     
ATOM   2922  H2  TIP3S  67      -5.677   4.503  -9.418  1.00  0.00      S     
ATOM   2923  OH2 TIP3S  68      -3.568  19.111   1.547  1.00  0.00      S    O
ATOM   2924  H1  TIP3S  68      -2.568  19.111   1.547  1.00  0.00      S     
ATOM   2925  H2  TIP3S  68      -3.894  20.057   1.547  1.00  0.00      S     
ATOM   2926  OH2 TIP3S  69      25.957  24.026  -9.851  1.00  0.00      S    O
ATOM   2927  H1  TIP3S  69      26.957  24.026  -9.851  1.00  0.00      S     
ATOM   2928  H2  TIP3S  69      25.631  24.972  -9.851  1.00  0.00      S     
ATOM   2929  OH2 TIP3S  70      30.254  17.597  -0.738  1.00  0.00      S    O
ATOM   2930  H1  TIP3S  70      31.254  17.597  -0.738  1.00  0.00      S     
ATOM   2931  H2  TIP3S  70      29.928  18.543  -0.738  1.00  0.00      S     
ATOM   2932  OH2 TIP3S  71      16.034   9.508 -23.430  1.00  0.00      S    O
ATOM   2933  H1  TIP3S  71      17.034   9.508 -23.430  1.00  0.00      S     
ATOM   2934  H2  TIP3S  71      15.708  10.454 -23.430  1.00  0.00      S     
ATOM   2935  OH2 TIP3S  72       1.746   5.584   6.163  1.00  0.00      S    O
ATOM   2936  H1  TIP3S  72       2.746   5.584   6.163  1.00  0.00      S     
ATOM   2937  H2  TIP3S  72       1.420   6.530   6.163  1.00  0.00      S     
ATOM   2938  OH2 TIP3S  73      28.398  27.932   2.893  1.00  0.00      S    O
ATOM   2939  H1  TIP3S  73      29.398  27.932   2.893  1.00  0.00      S     
ATOM   2940  H2  TIP3S  73      28.072  28.878   2.893  1.00  0.00      S     
ATOM   2941  OH2 TIP3S  74      26.339  28.118   1.913  1.00  0.00      S    O
ATOM   2942  H1  TIP3S  74      27.339  28.118   1.913  1.00  0.00      S     
ATOM   2943  H2  TIP3S  74      26.013  29.064   1.913  1.00  0.00      S     
ATOM   2944  OH2 TIP3S  75      14.222  10.859 -23.537  1.00  0.00      S    O
ATOM   2945  H1  TIP3S  75      15.222  10.859 -23.537  1.00  0.00      S     
ATOM   2946  H2  TIP3S  75      13.896  11.805 -23.537  1.00  0.00      S     
ATOM   2947  OH2 TIP3S  76       7.827  24.509 -17.632  1.00  0.00      S    O
ATOM   2948  H1  TIP3S  76       8.827  24.509 -17.632  1.00  0.00      S     
ATOM   2949  H2  TIP3S  76       7.501  25.455 -17.632  1.00  0.00      S     
ATOM   2950  OH2 TIP3S  77      -6.079  27.090 -13.726  1.00  0.00      S    O
ATOM   2951  H1  TIP3S  77      -5.079  27.090 -13.726  1.00  0.00      S     
ATOM   2952  H2  TIP3S  77      -6.405  28.036 -13.726  1.00  0.00      S     
ATOM   2953  OH2 TIP3S  78      -2.979  20.184   7.378  1.00  0.00      S    O
ATOM   2954  H1  TIP3S  78      -1.979  20.184   7.378  1.00  0.00      S     
ATOM   2955  H2  TIP3S  78      -3.305  21.130   7.378  1.00  0.00      S     
ATOM   2956  OH2 TIP3S  79       8.922  22.408  12.311  1.00  0.00      S    O
ATOM   2957  H1  TIP3S  79       9.922  22.408  12.311  1.00  0.00      S     
ATOM   2958  H2  TIP3S  79       8.596  23.354  12.311  1.00  0.00      S     
ATOM   2959  OH2 TIP3S  80       9.655  24.810 -19.215  1.00  0.00      S    O
ATOM   2960  H1  TIP3S  80      10.655  24.810 -19.215  1.00  0.00      S     
ATOM   2961  H2  TIP3S  80       9.329  25.756 -19.215  1.00  0.00      S     
ATOM   2962  OH2 TIP3S  81      15.309  12.798 -21.188  1.00  0.00      S    O
ATOM   2963  H1  TIP3S  81      16.309  12.798 -21.188  1.00  0.00      S     
ATOM   2964  H2  TIP3S  81      14.983  13.744 -21.188  1.00  0.00      S     
ATOM   2965  OH2 TIP3S  82       0.081  25.134  -0.869  1.00  0.00      S    O
ATOM   2966  H1  TIP3S  82       1.081  25.134  -0.869  1.00  0.00      S     
ATOM   2967  H2  TIP3S  82      -0.245  26.080  -0.869  1.00  0.00      S     
ATOM   2968  OH2 TIP3S  83      18.166  33.248  -0.367  1.00  0.00      S    O
ATOM   2969  H1  TIP3S  83      19.166  33.248  -0.367  1.00  0.00      S     
ATOM   2970  H2  TIP3S  83      17.840  34.194  -0.367  1.00  0.00      S     
ATOM   2971  OH2 TIP3S  84      17.873  12.491 -10.198  1.00  0.00      S    O
ATOM   2972  H1  TIP3S  84      18.873  12.491 -10.198  1.00  0.00      S     
ATOM   2973  H2  TIP3S  84      17.547  13.437 -10.198  1.00  0.00      S     
ATOM   2974  OH2 TIP3S  85      17.438  15.917  -6.920  1.00  0.00      S    O
ATOM   2975  H1  TIP3S  85      18.438  15.917  -6.920  1.00  0.00      S     
ATOM   2976  H2  TIP3S  85      17.112  16.863  -6.920  1.00  0.00      S     
ATOM   2977  OH2 TIP3S  86      19.090  14.375  -7.723  1.00  0.00      S    O
ATOM   2978  H1  TIP3S  86      20.090  14.375  -7.723  1.00  0.00      S     
ATOM   2979  H2  TIP3S  86      18.764  15.321  -7.723  1.00  0.00      S     
ATOM   2980  OH2 TIP3S  87      28.108  12.169  -9.498  1.00  0.00      S    O
ATOM   2981  H1  TIP3S  87      29.108  12.169  -9.498  1.00  0.00      S     
ATOM   2982  H2  TIP3S  87      27.782  13.115  -9.498  1.00  0.00      S     
ATOM   2983  OH2 TIP3S  88       2.139   1.925  -4.307  1.00  0.00      S    O
ATOM   2984  H1  TIP3S  88       3.139   1.925  -4.307  1.00  0.00      S     
ATOM   2985  H2  TIP3S  88       1.813   2.871  -4.307  1.00  0.00      S     
ATOM   2986  OH2 TIP3S  89       1.307  13.114  -5.153  1.00  0.00      S    O
ATOM   2987  H1  TIP3S  89       2.307  13.114  -5.153  1.00  0.00      S     
ATOM   2988  H2  TIP3S  89       0.981  14.060  -5.153  1.00  0.00      S     
ATOM   2989  OH2 TIP3S  90      -1.126   5.667   2.111  1.00  0.00      S    O
ATOM   2990  H1  TIP3S  90      -0.126   5.667   2.111  1.00  0.00      S     
ATOM   2991  H2  TIP3S  90      -1.452   6.613   2.111  1.00  0.00      S     
ATOM   2992  OH2 TIP3S  91      13.161  15.470 -13.101  1.00  0.00      S    O
ATOM   2993  H1  TIP3S  91      14.161  15.470 -13.101  1.00  0.00      S     
ATOM   2994  H2  TIP3S  91      12.835  16.416 -13.101  1.00  0.00      S     
ATOM   2995  OH2 TIP3S  92      -0.836   4.280  -7.038  1.00  0.00      S    O
ATOM   2996  H1  TIP3S  92       0.164   4.280  -7.038  1.00  0.00      S     
ATOM   2997  H2  TIP3S  92      -1.162   5.226  -7.038  1.00  0.00      S     
ATOM   2998  OH2 TIP3S  93       0.350   4.448  -4.147  1.00  0.00      S    O
ATOM   2999  H1  TIP3S  93       1.350   4.448  -4.147  1.00  0.00      S     
ATOM   3000  H2  TIP3S  93       0.024   5.394  -4.147  1.00  0.00      S     
ATOM   3001  OH2 TIP3S  94      13.698   6.602 -24.194  1.00  0.00      S    O
ATOM   3002  H1  TIP3S  94      14.698   6.602 -24.194  1.00  0.00      S     
ATOM   3003  H2  TIP3S  94      13.372   7.548 -24.194  1.00  0.00      S     
ATOM   3004  OH2 TIP3S  95      26.215   9.411  -1.015  1.00  0.00      S    O
ATOM   3005  H1  TIP3S  95      27.215   9.411  -1.015  1.00  0.00      S     
ATOM   3006  H2  TIP3S  95      25.889  10.357  -1.015  1.00  0.00      S     
ATOM   3007  OH2 TIP3S  96      13.624   6.319  10.685  1.00  0.00      S    O
ATOM   3008  H1  TIP3S  96      14.624   6.319  10.685  1.00  0.00      S     
ATOM   3009  H2  TIP3S  96      13.298   7.265  10.685  1.00  0.00      S     
ATOM   3010  OH2 TIP3S  97      23.317  26.751   6.447  1.00  0.00      S    O
ATOM   3011  H1  TIP3S  97      24.317  26.751   6.447  1.00  0.00      S     
ATOM   3012  H2  TIP3S  97      22.991  27.697   6.447  1.00  0.00      S     
ATOM   3013  OH2 TIP3S  98      -1.322   3.572  -0.014  1.00  0.00      S    O
ATOM   3014  H1  TIP3S  98      -0.322   3.572  -0.014  1.00  0.00      S     
ATOM   3015  H2  TIP3S  98      -1.648   4.518  -0.014  1.00  0.00      S     
ATOM   3016  OH2 TIP3S  99      12.835  17.183 -21.405  1.00  0.00      S    O
ATOM   3017  H1  TIP3S  99      13.835  17.183 -21.405  1.00  0.00      S     
ATOM   3018  H2  TIP3S  99      12.509  18.129 -21.405  1.00  0.00      S     
ATOM   3019  OH2 TIP3S 100      16.504  32.967   6.849  1.00  0.00      S    O
ATOM   3020  H1  TIP3S 100      17.504  32.967   6.849  1.00  0.00      S     
ATOM   3021  H2  TIP3S 100      16.178  33.913   6.849  1.00  0.00      S     
ATOM   3022  OH2 TIP3S 101       2.394   0.418  -7.063  1.00  0.00      S    O
ATOM   3023  H1  TIP3S 101       3.394   0.418  -7.063  1.00  0.00      S     
ATOM   3024  H2  TIP3S 101       2.068   1.364  -7.063  1.00  0.00      S     
ATOM   3025  OH2 TIP3S 102      -3.336  13.722   6.545  1.00  0.00      S    O
ATOM   3026  H1  TIP3S 102      -2.336  13.722   6.545  1.00  0.00      S     
ATOM   3027  H2  TIP3S 102      -3.662  14.668   6.545  1.00  0.00      S     
ATOM   3028  OH2 TIP3S 103      18.334  10.215 -21.615  1.00  0.00      S    O
ATOM   3029  H1  TIP3S 103      19.334  10.215 -21.615  1.00  0.00      S     
ATOM   3030  H2  TIP3S 103      18.008  11.161 -21.615  1.00  0.00      S     
ATOM   3031  OH2 TIP3S 104      14.143  -1.697  -1.535  1.00  0.00      S    O
ATOM   3032  H1  TIP3S 104      15.143  -1.697  -1.535  1.00  0.00      S     
ATOM   3033  H2  TIP3S 104      13.817  -0.751  -1.535  1.00  0.00      S     
ATOM   3034  OH2 TIP3S 105      18.896  29.143 -10.204  1.00  0.00      S    O
ATOM   3035  H1  TIP3S 105      19.896  29.143 -10.204  1.00  0.00      S     
ATOM   3036  H2  TIP3S 105      18.570  30.089 -10.204  1.00  0.00      S     
ATOM   3037  OH2 TIP3S 106      -2.235  27.069 -12.833  1.00  0.00      S    O
ATOM   3038  H1  TIP3S 106      -1.235  27.069 -12.833  1.00  0.00      S     
ATOM   3039  H2  TIP3S 106      -2.561  28.015 -12.833  1.00  0.00      S     
ATOM   3040  OH2 TIP3S 107      17.413  30.357 -11.418  1.00  0.00      S    O
ATOM   3041  H1  TIP3S 107      18.413  30.357 -11.418  1.00  0.00      S     
ATOM   3042  H2  TIP3S 107      17.087  31.303 -11.418  1.00  0.00      S     
ATOM   3043  OH2 TIP3S 108      -3.231   4.873  -6.615  1.00  0.00      S    O
ATOM   3044  H1  TIP3S 108      -2.231   4.873  -6.615  1.00  0.00      S     
ATOM   3045  H2  TIP3S 108      -3.557   5.819  -6.615  1.00  0.00      S     
ATOM   3046  OH2 TIP3S 109      19.289  21.075 -18.485  1.00  0.00      S    O
ATOM   3047  H1  TIP3S 109      20.289  21.075 -18.485  1.00  0.00      S     
ATOM   3048  H2  TIP3S 109      18.963  22.021 -18.485  1.00  0.00      S     
ATOM   3049  OH2 TIP3S 110      13.922  26.783   8.770  1.00  0.00      S    O
ATOM   3050  H1  TIP3S 110      14.922  26.783   8.770  1.00  0.00      S     
ATOM   3051  H2  TIP3S 110      13.596  27.729   8.770  1.00  0.00      S     
ATOM   3052  OH2 TIP3S 111      -1.540   1.798   2.315  1.00  0.00      S    O
ATOM   3053  H1  TIP3S 111      -0.540   1.798   2.315  1.00  0.00      S     
ATOM   3054  H2  TIP3S 111      -1.866   2.744   2.315  1.00  0.00      S     
ATOM   3055  OH2 TIP3S 112      -5.319  20.951  -0.969  1.00  0.00      S    O
ATOM   3056  H1  TIP3S 112      -4.319  20.951  -0.969  1.00  0.00      S     
ATOM   3057  H2  TIP3S 112      -5.645  21.897  -0.969  1.00  0.00      S     
ATOM   3058  OH2 TIP3S 113      14.165  -3.419 -13.549  1.00  0.00      S    O
ATOM   3059  H1  TIP3S 113      15.165  -3.419 -13.549  1.00  0.00      S     
ATOM   3060  H2  TIP3S 113      13.839  -2.473 -13.549  1.00  0.00      S     
ATOM   3061  OH2 TIP3S 114      22.589  21.671  18.773  1.00  0.00      S    O
ATOM   3062  H1  TIP3S 114      23.589  21.671  18.773  1.00  0.00      S     
ATOM   3063  H2  TIP3S 114      22.263  22.617  18.773  1.00  0.00      S     
ATOM   3064  OH2 TIP3S 115      11.410  -3.218 -14.408  1.00  0.00      S    O
ATOM   3065  H1  TIP3S 115      12.410  -3.218 -14.408  1.00  0.00      S     
ATOM   3066  H2  TIP3S 115      11.084  -2.272 -14.408  1.00  0.00      S     
ATOM   3067  OH2 TIP3S 116      -0.850   3.197   4.961  1.00  0.00      S    O
ATOM   3068  H1  TIP3S 116       0.150   3.197   4.961  1.00  0.00      S     
ATOM   3069  H2  TIP3S 116      -1.176   4.143   4.961  1.00  0.00      S     
ATOM   3070  OH2 TIP3S 117      15.553  32.541  -0.060  1.00  0.00      S    O
ATOM   3071  H1  TIP3S 117      16.553  32.541  -0.060  1.00  0.00      S     
ATOM   3072  H2  TIP3S 117      15.227  33.487  -0.060  1.00  0.00      S     
ATOM   3073  OH2 TIP3S 118      15.895  -0.857 -13.500  1.00  0.00      S    O
ATOM   3074  H1  TIP3S 118      16.895  -0.857 -13.500  1.00  0.00      S     
ATOM   3075  H2  TIP3S 118      15.569   0.089 -13.500  1.00  0.00      S     
ATOM   3076  OH2 TIP3S 119      20.267  15.766   9.231  1.00  0.00      S    O
ATOM   3077  H1  TIP3S 119      21.267  15.766   9.231  1.00  0.00      S     
ATOM   3078  H2  TIP3S 119      19.941  16.712   9.231  1.00  0.00      S     
ATOM   3079  OH2 TIP3S 120      22.519  30.132  -8.057  1.00  0.00      S    O
ATOM   3080  H1  TIP3S 120      23.519  30.132  -8.057  1.00  0.00      S     
ATOM   3081  H2  TIP3S 120      22.193  31.078  -8.057  1.00  0.00      S     
ATOM   3082  OH2 TIP3S 121      -9.165   4.865  -8.475  1.00  0.00      S    O
ATOM   3083  H1  TIP3S 121      -8.165   4.865  -8.475  1.00  0.00      S     
ATOM   3084  H2  TIP3S 121      -9.491   5.811  -8.475  1.00  0.00      S     
ATOM   3085  OH2 TIP3S 122      19.307   2.302 -15.410  1.00  0.00      S    O
ATOM   3086  H1  TIP3S 122      20.307   2.302 -15.410  1.00  0.00      S     
ATOM   3087  H2  TIP3S 122      18.981   3.248 -15.410  1.00  0.00      S     
ATOM   3088  OH2 TIP3S 123      30.720  10.511   3.267  1.00  0.00      S    O
ATOM   3089  H1  TIP3S 123      31.720  10.511   3.267  1.00  0.00      S     
ATOM   3090  H2  TIP3S 123      30.394  11.457   3.267  1.00  0.00      S     
ATOM   3091  OH2 TIP3S 124      19.132  18.403   9.710  1.00  0.00      S    O
ATOM   3092  H1  TIP3S 124      20.132  18.403   9.710  1.00  0.00      S     
ATOM   3093  H2  TIP3S 124      18.806  19.349   9.710  1.00  0.00      S     
ATOM   3094  OH2 TIP3S 125       0.808   3.847  -1.549  1.00  0.00      S    O
ATOM   3095  H1  TIP3S 125       1.808   3.847  -1.549  1.00  0.00      S     
ATOM   3096  H2  TIP3S 125       0.482   4.793  -1.549  1.00  0.00      S     
ATOM   3097  OH2 TIP3S 126       7.638  31.417  -7.537  1.00  0.00      S    O
ATOM   3098  H1  TIP3S 126       8.638  31.417  -7.537  1.00  0.00      S     
ATOM   3099  H2  TIP3S 126       7.312  32.363  -7.537  1.00  0.00      S     
ATOM   3100  OH2 TIP3S 127      24.411  14.511   3.736  1.00  0.00      S    O
ATOM   3101  H1  TIP3S 127      25.411  14.511   3.736  1.00  0.00      S     
ATOM   3102  H2  TIP3S 127      24.085  15.457   3.736  1.00  0.00      S     
ATOM   3103  OH2 TIP3S 128      28.599  29.203  -4.841  1.00  0.00      S    O
ATOM   3104  H1  TIP3S 128      29.599  29.203  -4.841  1.00  0.00      S     
ATOM   3105  H2  TIP3S 128      28.273  30.149  -4.841  1.00  0.00      S     
ATOM   3106  OH2 TIP3S 129       2.919  -1.352  -7.510  1.00  0.00      S    O
ATOM   3107  H1  TIP3S 129       3.919  -1.352  -7.510  1.00  0.00      S     
ATOM   3108  H2  TIP3S 129       2.593  -0.406  -7.510  1.00  0.00      S     
ATOM   3109  OH2 TIP3S 130       1.866  32.296   5.361  1.00  0.00      S    O
ATOM   3110  H1  TIP3S 130       2.866  32.296   5.361  1.00  0.00      S     
ATOM   3111  H2  TIP3S 130       1.540  33.242   5.361  1.00  0.00      S     
ATOM   3112  OH2 TIP3S 131       8.594   4.587  11.940  1.00  0.00      S    O
ATOM   3113  H1  TIP3S 131       9.594   4.587  11.940  1.00  0.00      S     
ATOM   3114  H2  TIP3S 131       8.268   5.533  11.940  1.00  0.00      S     
ATOM   3115  OH2 TIP3S 132      20.647  10.122  10.557  1.00  0.00      S    O
ATOM   3116  H1  TIP3S 132      21.647  10.122  10.557  1.00  0.00      S     
ATOM   3117  H2  TIP3S 132      20.321  11.068  10.557  1.00  0.00      S     
ATOM   3118  OH2 TIP3S 133       1.778  16.091  18.429  1.00  0.00      S    O
ATOM   3119  H1  TIP3S 133       2.778  16.091  18.429  1.00  0.00      S     
ATOM   3120  H2  TIP3S 133       1.452  17.037  18.429  1.00  0.00      S     
ATOM   3121  OH2 TIP3S 134       0.000  18.266  17.029  1.00  0.00      S    O
ATOM   3122  H1  TIP3S 134       1.000  18.266  17.029  1.00  0.00      S     
ATOM   3123  H2  TIP3S 134      -0.326  19.212  17.029  1.00  0.00      S     
ATOM   3124  OH2 TIP3S 135      25.161  30.971  -6.828  1.00  0.00      S    O
ATOM   3125  H1  TIP3S 135      26.161  30.971  -6.828  1.00  0.00      S     
ATOM   3126  H2  TIP3S 135      24.835  31.917  -6.828  1.00  0.00      S     
ATOM   3127  OH2 TIP3W   1      37.691  40.069  19.257  1.00  0.00      WT1  O
ATOM   3128  H1  TIP3W   1      38.509  40.462  19.069  1.00  0.00      WT1  H
ATOM   3129  H2  TIP3W   1      37.961  39.127  19.332  1.00  0.00      WT1  H
ATOM   3130  OH2 TIP3W   2     -18.412  45.917 -30.866  1.00  0.00      WT1  O
ATOM   3131  H1  TIP3W   2     -18.230  45.016 -30.877  1.00  0.00      WT1  H
ATOM   3132  H2  TIP3W   2     -19.249  45.978 -31.282  1.00  0.00      WT1  H
ATOM   3133  OH2 TIP3W   3      -9.796  37.400 -32.338  1.00  0.00      WT1  O
ATOM   3134  H1  TIP3W   3     -10.025  37.422 -31.361  1.00  0.00      WT1  H
ATOM   3135  H2  TIP3W   3     -10.513  37.803 -32.740  1.00  0.00      WT1  H
ATOM   3136  OH2 TIP3W   4      28.850  -8.822 -22.802  1.00  0.00      WT1  O
ATOM   3137  H1  TIP3W   4      29.057  -8.645 -23.765  1.00  0.00      WT1  H
ATOM   3138  H2  TIP3W   4      27.919  -8.538 -22.605  1.00  0.00      WT1  H
ATOM   3139  OH2 TIP3W   5     -18.884  -5.862 -20.290  1.00  0.00      WT1  O
ATOM   3140  H1  TIP3W   5     -19.328  -5.493 -21.093  1.00  0.00      WT1  H
ATOM   3141  H2  TIP3W   5     -19.460  -5.565 -19.567  1.00  0.00      WT1  H
ATOM   3142  OH2 TIP3W   6      39.374  -5.597  21.729  1.00  0.00      WT1  O
ATOM   3143  H1  TIP3W   6      39.917  -6.207  21.081  1.00  0.00      WT1  H
ATOM   3144  H2  TIP3W   6      38.818  -5.039  21.164  1.00  0.00      WT1  H
ATOM   3145  OH2 TIP3W   7     -16.519 -11.068 -15.303  1.00  0.00      WT1  O
ATOM   3146  H1  TIP3W   7     -16.474 -10.720 -14.396  1.00  0.00      WT1  H
ATOM   3147  H2  TIP3W   7     -15.960 -11.856 -15.233  1.00  0.00      WT1  H
ATOM   3148  OH2 TIP3W   8     -17.983 -11.984  -6.307  1.00  0.00      WT1  O
ATOM   3149  H1  TIP3W   8     -18.593 -12.784  -6.214  1.00  0.00      WT1  H
ATOM   3150  H2  TIP3W   8     -18.557 -11.289  -6.772  1.00  0.00      WT1  H
ATOM   3151  OH2 TIP3W   9      38.814  44.672 -23.315  1.00  0.00      WT1  O
ATOM   3152  H1  TIP3W   9      38.958  45.370 -22.607  1.00  0.00      WT1  H
ATOM   3153  H2  TIP3W   9      38.216  44.037 -22.883  1.00  0.00      WT1  H
ATOM   3154  OH2 TIP3W  10      42.380 -15.407 -11.350  1.00  0.00      WT1  O
ATOM   3155  H1  TIP3W  10      41.423 -15.493 -11.065  1.00  0.00      WT1  H
ATOM   3156  H2  TIP3W  10      42.269 -15.273 -12.320  1.00  0.00      WT1  H
ATOM   3157  OH2 TIP3W  11      38.166 -13.527 -31.653  1.00  0.00      WT1  O
ATOM   3158  H1  TIP3W  11      37.575 -13.883 -30.972  1.00  0.00      WT1  H
ATOM   3159  H2  TIP3W  11      38.006 -12.515 -31.513  1.00  0.00      WT1  H
ATOM   3160  OH2 TIP3W  12      37.015  -9.358  -2.071  1.00  0.00      WT1  O
ATOM   3161  H1  TIP3W  12      37.341  -8.625  -2.668  1.00  0.00      WT1  H
ATOM   3162  H2  TIP3W  12      36.825 -10.134  -2.691  1.00  0.00      WT1  H
ATOM   3163  OH2 TIP3W  13      39.646 -14.979  12.389  1.00  0.00      WT1  O
ATOM   3164  H1  TIP3W  13      38.838 -15.463  12.516  1.00  0.00      WT1  H
ATOM   3165  H2  TIP3W  13      39.392 -14.038  12.293  1.00  0.00      WT1  H
ATOM   3166  OH2 TIP3W  15     -21.577  -1.937   2.373  1.00  0.00      WT1  O
ATOM   3167  H1  TIP3W  15     -21.415  -2.681   1.772  1.00  0.00      WT1  H
ATOM   3168  H2  TIP3W  15     -21.933  -2.405   3.166  1.00  0.00      WT1  H
ATOM   3169  OH2 TIP3W  16      37.343 -13.370   6.789  1.00  0.00      WT1  O
ATOM   3170  H1  TIP3W  16      37.158 -13.045   5.913  1.00  0.00      WT1  H
ATOM   3171  H2  TIP3W  16      36.515 -13.108   7.268  1.00  0.00      WT1  H
ATOM   3172  OH2 TIP3W  17     -16.165 -15.570  14.662  1.00  0.00      WT1  O
ATOM   3173  H1  TIP3W  17     -16.246 -15.844  13.730  1.00  0.00      WT1  H
ATOM   3174  H2  TIP3W  17     -15.396 -14.918  14.580  1.00  0.00      WT1  H
ATOM   3175  OH2 TIP3W  18      37.646 -12.233  27.238  1.00  0.00      WT1  O
ATOM   3176  H1  TIP3W  18      38.351 -12.457  27.926  1.00  0.00      WT1  H
ATOM   3177  H2  TIP3W  18      37.709 -11.284  27.186  1.00  0.00      WT1  H
ATOM   3178  OH2 TIP3W  19     -21.628 -11.695  14.037  1.00  0.00      WT1  O
ATOM   3179  H1  TIP3W  19     -21.199 -12.230  14.797  1.00  0.00      WT1  H
ATOM   3180  H2  TIP3W  19     -21.892 -10.858  14.523  1.00  0.00      WT1  H
ATOM   3181  OH2 TIP3W  20     -16.016 -12.902  20.199  1.00  0.00      WT1  O
ATOM   3182  H1  TIP3W  20     -15.629 -13.400  19.412  1.00  0.00      WT1  H
ATOM   3183  H2  TIP3W  20     -15.337 -12.178  20.391  1.00  0.00      WT1  H
ATOM   3184  OH2 TIP3W  21     -17.366   0.752 -24.122  1.00  0.00      WT1  O
ATOM   3185  H1  TIP3W  21     -16.469   1.035 -24.378  1.00  0.00      WT1  H
ATOM   3186  H2  TIP3W  21     -17.215  -0.112 -23.704  1.00  0.00      WT1  H
ATOM   3187  OH2 TIP3W  22      28.344 -11.039 -26.038  1.00  0.00      WT1  O
ATOM   3188  H1  TIP3W  22      27.784 -10.317 -25.705  1.00  0.00      WT1  H
ATOM   3189  H2  TIP3W  22      28.662 -10.624 -26.891  1.00  0.00      WT1  H
ATOM   3190  OH2 TIP3W  23      40.515   2.463 -31.831  1.00  0.00      WT1  O
ATOM   3191  H1  TIP3W  23      40.135   1.752 -31.326  1.00  0.00      WT1  H
ATOM   3192  H2  TIP3W  23      40.090   3.262 -31.458  1.00  0.00      WT1  H
ATOM   3193  OH2 TIP3W  24      40.524  -4.225 -21.969  1.00  0.00      WT1  O
ATOM   3194  H1  TIP3W  24      41.070  -4.892 -22.374  1.00  0.00      WT1  H
ATOM   3195  H2  TIP3W  24      40.610  -3.437 -22.592  1.00  0.00      WT1  H
ATOM   3196  OH2 TIP3W  25      38.855   4.575 -24.886  1.00  0.00      WT1  O
ATOM   3197  H1  TIP3W  25      37.945   4.892 -25.075  1.00  0.00      WT1  H
ATOM   3198  H2  TIP3W  25      38.804   4.519 -23.945  1.00  0.00      WT1  H
ATOM   3199  OH2 TIP3W  26      -8.115 -10.150  -5.638  1.00  0.00      WT1  O
ATOM   3200  H1  TIP3W  26      -9.028 -10.625  -5.662  1.00  0.00      WT1  H
ATOM   3201  H2  TIP3W  26      -7.568 -10.831  -5.221  1.00  0.00      WT1  H
ATOM   3202  OH2 TIP3W  27      40.966  -9.988 -25.213  1.00  0.00      WT1  O
ATOM   3203  H1  TIP3W  27      41.844 -10.511 -25.200  1.00  0.00      WT1  H
ATOM   3204  H2  TIP3W  27      41.254  -9.153 -24.887  1.00  0.00      WT1  H
ATOM   3205  OH2 TIP3W  29     -14.228  -2.133 -14.862  1.00  0.00      WT1  O
ATOM   3206  H1  TIP3W  29     -13.919  -2.596 -14.082  1.00  0.00      WT1  H
ATOM   3207  H2  TIP3W  29     -14.046  -2.828 -15.549  1.00  0.00      WT1  H
ATOM   3208  OH2 TIP3W  30     -11.090  10.082  -4.821  1.00  0.00      WT1  O
ATOM   3209  H1  TIP3W  30     -11.166  10.751  -4.118  1.00  0.00      WT1  H
ATOM   3210  H2  TIP3W  30     -11.933  10.136  -5.258  1.00  0.00      WT1  H
ATOM   3211  OH2 TIP3W  31      42.112  -7.935 -23.963  1.00  0.00      WT1  O
ATOM   3212  H1  TIP3W  31      42.168  -7.154 -24.551  1.00  0.00      WT1  H
ATOM   3213  H2  TIP3W  31      42.329  -7.560 -23.096  1.00  0.00      WT1  H
ATOM   3214  OH2 TIP3W  32      40.672 -10.617  -2.153  1.00  0.00      WT1  O
ATOM   3215  H1  TIP3W  32      40.199 -11.251  -2.592  1.00  0.00      WT1  H
ATOM   3216  H2  TIP3W  32      40.565 -10.901  -1.208  1.00  0.00      WT1  H
ATOM   3217  OH2 TIP3W  33      39.962 -14.261  -0.248  1.00  0.00      WT1  O
ATOM   3218  H1  TIP3W  33      39.265 -14.638   0.357  1.00  0.00      WT1  H
ATOM   3219  H2  TIP3W  33      40.706 -14.259   0.353  1.00  0.00      WT1  H
ATOM   3220  OH2 TIP3W  34     -14.115 -13.775  15.457  1.00  0.00      WT1  O
ATOM   3221  H1  TIP3W  34     -13.513 -13.544  14.699  1.00  0.00      WT1  H
ATOM   3222  H2  TIP3W  34     -14.281 -13.032  15.950  1.00  0.00      WT1  H
ATOM   3223  OH2 TIP3W  35      41.902  -0.404  -1.708  1.00  0.00      WT1  O
ATOM   3224  H1  TIP3W  35      41.145  -0.781  -1.260  1.00  0.00      WT1  H
ATOM   3225  H2  TIP3W  35      42.366  -1.143  -2.109  1.00  0.00      WT1  H
ATOM   3226  OH2 TIP3W  38      36.082  40.912   3.641  1.00  0.00      WT1  O
ATOM   3227  H1  TIP3W  38      35.313  40.605   4.112  1.00  0.00      WT1  H
ATOM   3228  H2  TIP3W  38      35.737  41.033   2.726  1.00  0.00      WT1  H
ATOM   3229  OH2 TIP3W  39      41.599 -12.972  27.882  1.00  0.00      WT1  O
ATOM   3230  H1  TIP3W  39      42.103 -12.130  27.637  1.00  0.00      WT1  H
ATOM   3231  H2  TIP3W  39      40.817 -12.719  28.379  1.00  0.00      WT1  H
ATOM   3232  OH2 TIP3W  42     -19.243  -8.234  25.449  1.00  0.00      WT1  O
ATOM   3233  H1  TIP3W  42     -18.944  -7.715  26.277  1.00  0.00      WT1  H
ATOM   3234  H2  TIP3W  42     -19.826  -8.910  25.771  1.00  0.00      WT1  H
ATOM   3235  OH2 TIP3W  43      34.101   4.678 -26.868  1.00  0.00      WT1  O
ATOM   3236  H1  TIP3W  43      33.639   4.581 -26.066  1.00  0.00      WT1  H
ATOM   3237  H2  TIP3W  43      35.000   4.712 -26.544  1.00  0.00      WT1  H
ATOM   3238  OH2 TIP3W  44     -18.766   0.374 -34.884  1.00  0.00      WT1  O
ATOM   3239  H1  TIP3W  44     -18.771  -0.556 -34.998  1.00  0.00      WT1  H
ATOM   3240  H2  TIP3W  44     -18.024   0.636 -35.413  1.00  0.00      WT1  H
ATOM   3241  OH2 TIP3W  45      38.060  -3.747 -12.227  1.00  0.00      WT1  O
ATOM   3242  H1  TIP3W  45      37.568  -4.571 -12.207  1.00  0.00      WT1  H
ATOM   3243  H2  TIP3W  45      37.541  -3.093 -12.750  1.00  0.00      WT1  H
ATOM   3244  OH2 TIP3W  46     -16.347  -8.953 -17.752  1.00  0.00      WT1  O
ATOM   3245  H1  TIP3W  46     -15.770  -8.597 -17.042  1.00  0.00      WT1  H
ATOM   3246  H2  TIP3W  46     -17.243  -8.882 -17.394  1.00  0.00      WT1  H
ATOM   3247  OH2 TIP3W  47      -6.426  -1.243 -31.617  1.00  0.00      WT1  O
ATOM   3248  H1  TIP3W  47      -6.482  -1.672 -32.468  1.00  0.00      WT1  H
ATOM   3249  H2  TIP3W  47      -5.747  -0.490 -31.749  1.00  0.00      WT1  H
ATOM   3250  OH2 TIP3W  48     -19.802  -7.100 -26.565  1.00  0.00      WT1  O
ATOM   3251  H1  TIP3W  48     -20.442  -7.654 -26.196  1.00  0.00      WT1  H
ATOM   3252  H2  TIP3W  48     -20.388  -6.699 -27.232  1.00  0.00      WT1  H
ATOM   3253  OH2 TIP3W  50      40.363  -2.034 -24.064  1.00  0.00      WT1  O
ATOM   3254  H1  TIP3W  50      40.167  -1.199 -24.552  1.00  0.00      WT1  H
ATOM   3255  H2  TIP3W  50      40.263  -2.708 -24.696  1.00  0.00      WT1  H
ATOM   3256  OH2 TIP3W  52     -18.617   0.251 -14.085  1.00  0.00      WT1  O
ATOM   3257  H1  TIP3W  52     -17.682   0.090 -14.209  1.00  0.00      WT1  H
ATOM   3258  H2  TIP3W  52     -18.897  -0.577 -13.613  1.00  0.00      WT1  H
ATOM   3259  OH2 TIP3W  53     -19.561  -4.782  -8.334  1.00  0.00      WT1  O
ATOM   3260  H1  TIP3W  53     -18.958  -4.976  -9.065  1.00  0.00      WT1  H
ATOM   3261  H2  TIP3W  53     -20.138  -4.169  -8.764  1.00  0.00      WT1  H
ATOM   3262  OH2 TIP3W  55     -18.312  -8.907  -9.113  1.00  0.00      WT1  O
ATOM   3263  H1  TIP3W  55     -17.896  -8.113  -9.536  1.00  0.00      WT1  H
ATOM   3264  H2  TIP3W  55     -18.766  -8.516  -8.382  1.00  0.00      WT1  H
ATOM   3265  OH2 TIP3W  56     -15.380  -8.945   2.387  1.00  0.00      WT1  O
ATOM   3266  H1  TIP3W  56     -15.512  -8.394   3.133  1.00  0.00      WT1  H
ATOM   3267  H2  TIP3W  56     -16.308  -9.188   2.069  1.00  0.00      WT1  H
ATOM   3268  OH2 TIP3W  57      34.543   0.737  -0.272  1.00  0.00      WT1  O
ATOM   3269  H1  TIP3W  57      34.872   0.561  -1.193  1.00  0.00      WT1  H
ATOM   3270  H2  TIP3W  57      34.188   1.632  -0.385  1.00  0.00      WT1  H
ATOM   3271  OH2 TIP3W  58      35.144   4.052  12.038  1.00  0.00      WT1  O
ATOM   3272  H1  TIP3W  58      36.035   4.346  11.901  1.00  0.00      WT1  H
ATOM   3273  H2  TIP3W  58      34.721   4.001  11.127  1.00  0.00      WT1  H
ATOM   3274  OH2 TIP3W  59      39.966  -8.601   6.872  1.00  0.00      WT1  O
ATOM   3275  H1  TIP3W  59      40.135  -9.211   7.626  1.00  0.00      WT1  H
ATOM   3276  H2  TIP3W  59      40.776  -8.668   6.387  1.00  0.00      WT1  H
ATOM   3277  OH2 TIP3W  60      33.589  -2.387  14.593  1.00  0.00      WT1  O
ATOM   3278  H1  TIP3W  60      33.897  -3.244  14.199  1.00  0.00      WT1  H
ATOM   3279  H2  TIP3W  60      32.726  -2.180  14.137  1.00  0.00      WT1  H
ATOM   3280  OH2 TIP3W  61     -18.958  -2.494  25.136  1.00  0.00      WT1  O
ATOM   3281  H1  TIP3W  61     -19.802  -1.922  25.015  1.00  0.00      WT1  H
ATOM   3282  H2  TIP3W  61     -19.232  -3.441  25.250  1.00  0.00      WT1  H
ATOM   3283  OH2 TIP3W  62      30.096  -5.450  27.808  1.00  0.00      WT1  O
ATOM   3284  H1  TIP3W  62      30.135  -4.610  28.347  1.00  0.00      WT1  H
ATOM   3285  H2  TIP3W  62      30.971  -5.609  27.552  1.00  0.00      WT1  H
ATOM   3286  OH2 TIP3W  63      38.575   0.926  21.134  1.00  0.00      WT1  O
ATOM   3287  H1  TIP3W  63      38.311   1.228  21.980  1.00  0.00      WT1  H
ATOM   3288  H2  TIP3W  63      38.026   1.428  20.478  1.00  0.00      WT1  H
ATOM   3289  OH2 TIP3W  64     -11.878  -7.035 -31.208  1.00  0.00      WT1  O
ATOM   3290  H1  TIP3W  64     -11.554  -7.073 -30.262  1.00  0.00      WT1  H
ATOM   3291  H2  TIP3W  64     -12.804  -6.674 -31.119  1.00  0.00      WT1  H
ATOM   3292  OH2 TIP3W  66      28.028  -6.002 -33.569  1.00  0.00      WT1  O
ATOM   3293  H1  TIP3W  66      28.817  -6.309 -33.074  1.00  0.00      WT1  H
ATOM   3294  H2  TIP3W  66      27.267  -6.163 -32.964  1.00  0.00      WT1  H
ATOM   3295  OH2 TIP3W  67     -22.550 -10.277 -21.603  1.00  0.00      WT1  O
ATOM   3296  H1  TIP3W  67     -22.069  -9.954 -22.364  1.00  0.00      WT1  H
ATOM   3297  H2  TIP3W  67     -21.944 -10.163 -20.847  1.00  0.00      WT1  H
ATOM   3298  OH2 TIP3W  68     -12.670  -6.788 -21.278  1.00  0.00      WT1  O
ATOM   3299  H1  TIP3W  68     -12.978  -6.191 -20.597  1.00  0.00      WT1  H
ATOM   3300  H2  TIP3W  68     -12.531  -7.680 -20.905  1.00  0.00      WT1  H
ATOM   3301  OH2 TIP3W  69      36.703 -13.750 -25.737  1.00  0.00      WT1  O
ATOM   3302  H1  TIP3W  69      37.604 -14.107 -25.582  1.00  0.00      WT1  H
ATOM   3303  H2  TIP3W  69      36.794 -12.784 -25.581  1.00  0.00      WT1  H
ATOM   3304  OH2 TIP3W  70      40.605  -9.054 -20.779  1.00  0.00      WT1  O
ATOM   3305  H1  TIP3W  70      39.888  -9.645 -21.038  1.00  0.00      WT1  H
ATOM   3306  H2  TIP3W  70      41.374  -9.433 -21.255  1.00  0.00      WT1  H
ATOM   3307  OH2 TIP3W  71     -14.588  -9.837  -6.741  1.00  0.00      WT1  O
ATOM   3308  H1  TIP3W  71     -14.310 -10.738  -6.595  1.00  0.00      WT1  H
ATOM   3309  H2  TIP3W  71     -14.130  -9.399  -5.957  1.00  0.00      WT1  H
ATOM   3310  OH2 TIP3W  72      40.588  -3.282 -18.159  1.00  0.00      WT1  O
ATOM   3311  H1  TIP3W  72      40.750  -3.164 -17.234  1.00  0.00      WT1  H
ATOM   3312  H2  TIP3W  72      41.506  -3.204 -18.508  1.00  0.00      WT1  H
ATOM   3313  OH2 TIP3W  74      39.749  -7.619 -11.666  1.00  0.00      WT1  O
ATOM   3314  H1  TIP3W  74      39.173  -8.180 -12.166  1.00  0.00      WT1  H
ATOM   3315  H2  TIP3W  74      40.340  -7.300 -12.377  1.00  0.00      WT1  H
ATOM   3316  OH2 TIP3W  75       1.625  -1.673   1.932  1.00  0.00      WT1  O
ATOM   3317  H1  TIP3W  75       0.982  -2.002   1.265  1.00  0.00      WT1  H
ATOM   3318  H2  TIP3W  75       2.510  -1.862   1.488  1.00  0.00      WT1  H
ATOM   3319  OH2 TIP3W  76     -16.236 -10.656  -8.699  1.00  0.00      WT1  O
ATOM   3320  H1  TIP3W  76     -15.912 -10.313  -7.831  1.00  0.00      WT1  H
ATOM   3321  H2  TIP3W  76     -16.989 -10.092  -8.914  1.00  0.00      WT1  H
ATOM   3322  OH2 TIP3W  78     -20.174   0.311  16.006  1.00  0.00      WT1  O
ATOM   3323  H1  TIP3W  78     -20.249  -0.671  16.071  1.00  0.00      WT1  H
ATOM   3324  H2  TIP3W  78     -19.850   0.529  16.949  1.00  0.00      WT1  H
ATOM   3325  OH2 TIP3W  79      42.603   3.805   5.796  1.00  0.00      WT1  O
ATOM   3326  H1  TIP3W  79      43.077   3.434   6.541  1.00  0.00      WT1  H
ATOM   3327  H2  TIP3W  79      43.247   3.628   5.120  1.00  0.00      WT1  H
ATOM   3328  OH2 TIP3W  80      39.587   0.185  13.471  1.00  0.00      WT1  O
ATOM   3329  H1  TIP3W  80      39.852   0.866  12.805  1.00  0.00      WT1  H
ATOM   3330  H2  TIP3W  80      39.996   0.421  14.303  1.00  0.00      WT1  H
ATOM   3331  OH2 TIP3W  81     -17.327   4.308  23.347  1.00  0.00      WT1  O
ATOM   3332  H1  TIP3W  81     -16.551   3.877  22.856  1.00  0.00      WT1  H
ATOM   3333  H2  TIP3W  81     -18.132   3.960  22.932  1.00  0.00      WT1  H
ATOM   3334  OH2 TIP3W  82      37.151  -0.308  16.413  1.00  0.00      WT1  O
ATOM   3335  H1  TIP3W  82      37.606  -1.138  16.397  1.00  0.00      WT1  H
ATOM   3336  H2  TIP3W  82      37.891   0.341  16.427  1.00  0.00      WT1  H
ATOM   3337  OH2 TIP3W  83      39.373   8.240 -35.281  1.00  0.00      WT1  O
ATOM   3338  H1  TIP3W  83      40.249   8.131 -35.679  1.00  0.00      WT1  H
ATOM   3339  H2  TIP3W  83      39.284   9.180 -35.058  1.00  0.00      WT1  H
ATOM   3340  OH2 TIP3W  84      35.507   0.087  26.976  1.00  0.00      WT1  O
ATOM   3341  H1  TIP3W  84      35.393  -0.790  26.660  1.00  0.00      WT1  H
ATOM   3342  H2  TIP3W  84      36.095  -0.048  27.746  1.00  0.00      WT1  H
ATOM   3343  OH2 TIP3W  86      -9.663  13.716 -27.107  1.00  0.00      WT1  O
ATOM   3344  H1  TIP3W  86      -9.974  13.852 -26.219  1.00  0.00      WT1  H
ATOM   3345  H2  TIP3W  86      -8.788  13.393 -26.982  1.00  0.00      WT1  H
ATOM   3346  OH2 TIP3W  87     -20.891  -9.263 -34.251  1.00  0.00      WT1  O
ATOM   3347  H1  TIP3W  87     -20.609 -10.205 -34.213  1.00  0.00      WT1  H
ATOM   3348  H2  TIP3W  87     -21.774  -9.345 -34.711  1.00  0.00      WT1  H
ATOM   3349  OH2 TIP3W  88     -17.731   4.659 -24.955  1.00  0.00      WT1  O
ATOM   3350  H1  TIP3W  88     -17.086   4.838 -24.231  1.00  0.00      WT1  H
ATOM   3351  H2  TIP3W  88     -17.168   4.970 -25.738  1.00  0.00      WT1  H
ATOM   3352  OH2 TIP3W  90      -7.530   4.911 -23.363  1.00  0.00      WT1  O
ATOM   3353  H1  TIP3W  90      -8.330   4.865 -22.902  1.00  0.00      WT1  H
ATOM   3354  H2  TIP3W  90      -7.879   5.113 -24.276  1.00  0.00      WT1  H
ATOM   3355  OH2 TIP3W  91      41.997  -0.486 -22.499  1.00  0.00      WT1  O
ATOM   3356  H1  TIP3W  91      41.508  -1.090 -23.098  1.00  0.00      WT1  H
ATOM   3357  H2  TIP3W  91      41.322  -0.037 -21.916  1.00  0.00      WT1  H
ATOM   3358  OH2 TIP3W  92      36.593   8.437 -11.078  1.00  0.00      WT1  O
ATOM   3359  H1  TIP3W  92      37.432   8.881 -11.110  1.00  0.00      WT1  H
ATOM   3360  H2  TIP3W  92      36.620   7.670 -11.776  1.00  0.00      WT1  H
ATOM   3361  OH2 TIP3W  93      35.880 -13.316 -15.509  1.00  0.00      WT1  O
ATOM   3362  H1  TIP3W  93      34.962 -13.400 -15.189  1.00  0.00      WT1  H
ATOM   3363  H2  TIP3W  93      36.102 -14.200 -15.861  1.00  0.00      WT1  H
ATOM   3364  OH2 TIP3W  94     -21.213 -12.162 -13.380  1.00  0.00      WT1  O
ATOM   3365  H1  TIP3W  94     -21.713 -12.519 -14.107  1.00  0.00      WT1  H
ATOM   3366  H2  TIP3W  94     -20.777 -12.867 -13.056  1.00  0.00      WT1  H
ATOM   3367  OH2 TIP3W  95     -22.067  -0.807 -13.718  1.00  0.00      WT1  O
ATOM   3368  H1  TIP3W  95     -21.908  -0.519 -12.845  1.00  0.00      WT1  H
ATOM   3369  H2  TIP3W  95     -22.240   0.017 -14.219  1.00  0.00      WT1  H
ATOM   3370  OH2 TIP3W  96     -15.585  40.827  -1.127  1.00  0.00      WT1  O
ATOM   3371  H1  TIP3W  96     -15.514  41.380  -1.950  1.00  0.00      WT1  H
ATOM   3372  H2  TIP3W  96     -16.337  40.228  -1.273  1.00  0.00      WT1  H
ATOM   3373  OH2 TIP3W  97      -9.409  -2.149  -2.715  1.00  0.00      WT1  O
ATOM   3374  H1  TIP3W  97      -9.621  -2.391  -1.838  1.00  0.00      WT1  H
ATOM   3375  H2  TIP3W  97      -9.029  -1.282  -2.675  1.00  0.00      WT1  H
ATOM   3376  OH2 TIP3W  98     -10.131   4.651  -4.851  1.00  0.00      WT1  O
ATOM   3377  H1  TIP3W  98     -10.222   4.677  -3.891  1.00  0.00      WT1  H
ATOM   3378  H2  TIP3W  98     -10.271   5.582  -5.131  1.00  0.00      WT1  H
ATOM   3379  OH2 TIP3W  99     -12.597   1.689   5.013  1.00  0.00      WT1  O
ATOM   3380  H1  TIP3W  99     -13.511   1.917   5.173  1.00  0.00      WT1  H
ATOM   3381  H2  TIP3W  99     -12.347   1.019   5.754  1.00  0.00      WT1  H
ATOM   3382  OH2 TIP3W 100      39.792  -0.286   2.111  1.00  0.00      WT1  O
ATOM   3383  H1  TIP3W 100      39.983  -0.767   1.272  1.00  0.00      WT1  H
ATOM   3384  H2  TIP3W 100      39.093   0.294   1.739  1.00  0.00      WT1  H
ATOM   3385  OH2 TIP3W 101      30.392   2.033   7.704  1.00  0.00      WT1  O
ATOM   3386  H1  TIP3W 101      30.391   1.265   7.066  1.00  0.00      WT1  H
ATOM   3387  H2  TIP3W 101      29.655   1.881   8.260  1.00  0.00      WT1  H
ATOM   3388  OH2 TIP3W 102      33.827   5.594  22.132  1.00  0.00      WT1  O
ATOM   3389  H1  TIP3W 102      34.205   5.082  21.366  1.00  0.00      WT1  H
ATOM   3390  H2  TIP3W 102      33.091   6.061  21.739  1.00  0.00      WT1  H
ATOM   3391  OH2 TIP3W 103     -19.200  19.754  20.741  1.00  0.00      WT1  O
ATOM   3392  H1  TIP3W 103     -19.001  19.793  21.688  1.00  0.00      WT1  H
ATOM   3393  H2  TIP3W 103     -19.284  18.786  20.563  1.00  0.00      WT1  H
ATOM   3394  OH2 TIP3W 104     -15.310  10.876  20.091  1.00  0.00      WT1  O
ATOM   3395  H1  TIP3W 104     -15.543  10.108  19.551  1.00  0.00      WT1  H
ATOM   3396  H2  TIP3W 104     -15.729  11.605  19.528  1.00  0.00      WT1  H
ATOM   3397  OH2 TIP3W 105     -17.062   3.271  28.963  1.00  0.00      WT1  O
ATOM   3398  H1  TIP3W 105     -17.331   4.120  29.281  1.00  0.00      WT1  H
ATOM   3399  H2  TIP3W 105     -17.858   2.973  28.502  1.00  0.00      WT1  H
ATOM   3400  OH2 TIP3W 106      37.200   2.272  18.003  1.00  0.00      WT1  O
ATOM   3401  H1  TIP3W 106      37.120   1.263  17.957  1.00  0.00      WT1  H
ATOM   3402  H2  TIP3W 106      36.275   2.565  17.782  1.00  0.00      WT1  H
ATOM   3403  OH2 TIP3W 108     -16.944   7.974 -23.235  1.00  0.00      WT1  O
ATOM   3404  H1  TIP3W 108     -17.712   7.678 -23.649  1.00  0.00      WT1  H
ATOM   3405  H2  TIP3W 108     -16.515   8.392 -23.986  1.00  0.00      WT1  H
ATOM   3406  OH2 TIP3W 109      38.369  -6.011 -28.465  1.00  0.00      WT1  O
ATOM   3407  H1  TIP3W 109      39.263  -5.695 -28.623  1.00  0.00      WT1  H
ATOM   3408  H2  TIP3W 109      37.903  -5.164 -28.566  1.00  0.00      WT1  H
ATOM   3409  OH2 TIP3W 110      30.764   4.771 -14.621  1.00  0.00      WT1  O
ATOM   3410  H1  TIP3W 110      31.590   4.552 -14.080  1.00  0.00      WT1  H
ATOM   3411  H2  TIP3W 110      30.063   5.022 -13.968  1.00  0.00      WT1  H
ATOM   3412  OH2 TIP3W 111     -12.126  -8.340 -33.790  1.00  0.00      WT1  O
ATOM   3413  H1  TIP3W 111     -11.791  -7.543 -34.200  1.00  0.00      WT1  H
ATOM   3414  H2  TIP3W 111     -12.304  -8.055 -32.886  1.00  0.00      WT1  H
ATOM   3415  OH2 TIP3W 112     -13.983   9.740 -23.983  1.00  0.00      WT1  O
ATOM   3416  H1  TIP3W 112     -13.429   9.598 -23.179  1.00  0.00      WT1  H
ATOM   3417  H2  TIP3W 112     -13.747  10.651 -24.267  1.00  0.00      WT1  H
ATOM   3418  OH2 TIP3W 113     -18.283   6.808 -19.929  1.00  0.00      WT1  O
ATOM   3419  H1  TIP3W 113     -18.403   7.736 -20.306  1.00  0.00      WT1  H
ATOM   3420  H2  TIP3W 113     -17.491   6.852 -19.418  1.00  0.00      WT1  H
ATOM   3421  OH2 TIP3W 114      39.135   1.199 -14.506  1.00  0.00      WT1  O
ATOM   3422  H1  TIP3W 114      38.370   0.690 -14.821  1.00  0.00      WT1  H
ATOM   3423  H2  TIP3W 114      39.775   0.502 -14.381  1.00  0.00      WT1  H
ATOM   3424  OH2 TIP3W 115     -18.953  -2.255 -12.611  1.00  0.00      WT1  O
ATOM   3425  H1  TIP3W 115     -19.122  -3.068 -12.132  1.00  0.00      WT1  H
ATOM   3426  H2  TIP3W 115     -17.991  -2.175 -12.533  1.00  0.00      WT1  H
ATOM   3427  OH2 TIP3W 116      -2.600 -13.983 -10.030  1.00  0.00      WT1  O
ATOM   3428  H1  TIP3W 116      -2.138 -14.865 -10.115  1.00  0.00      WT1  H
ATOM   3429  H2  TIP3W 116      -1.885 -13.291 -10.181  1.00  0.00      WT1  H
ATOM   3430  OH2 TIP3W 117      30.302  -0.370 -12.161  1.00  0.00      WT1  O
ATOM   3431  H1  TIP3W 117      29.797  -0.219 -11.339  1.00  0.00      WT1  H
ATOM   3432  H2  TIP3W 117      29.611  -0.705 -12.803  1.00  0.00      WT1  H
ATOM   3433  OH2 TIP3W 118      36.463   4.572  -1.552  1.00  0.00      WT1  O
ATOM   3434  H1  TIP3W 118      36.639   4.615  -2.454  1.00  0.00      WT1  H
ATOM   3435  H2  TIP3W 118      36.871   5.384  -1.249  1.00  0.00      WT1  H
ATOM   3436  OH2 TIP3W 119      39.568   7.259   1.428  1.00  0.00      WT1  O
ATOM   3437  H1  TIP3W 119      40.145   7.861   0.887  1.00  0.00      WT1  H
ATOM   3438  H2  TIP3W 119      40.158   6.825   2.000  1.00  0.00      WT1  H
ATOM   3439  OH2 TIP3W 120      31.397  -5.639  10.947  1.00  0.00      WT1  O
ATOM   3440  H1  TIP3W 120      32.348  -5.908  11.102  1.00  0.00      WT1  H
ATOM   3441  H2  TIP3W 120      30.901  -6.215  11.571  1.00  0.00      WT1  H
ATOM   3442  OH2 TIP3W 121      34.658  -1.931  19.996  1.00  0.00      WT1  O
ATOM   3443  H1  TIP3W 121      33.936  -1.364  20.155  1.00  0.00      WT1  H
ATOM   3444  H2  TIP3W 121      34.735  -1.971  19.047  1.00  0.00      WT1  H
ATOM   3445  OH2 TIP3W 122     -18.474   4.860  14.072  1.00  0.00      WT1  O
ATOM   3446  H1  TIP3W 122     -18.050   5.165  14.867  1.00  0.00      WT1  H
ATOM   3447  H2  TIP3W 122     -19.159   4.145  14.404  1.00  0.00      WT1  H
ATOM   3448  OH2 TIP3W 123       0.965  -4.905   6.590  1.00  0.00      WT1  O
ATOM   3449  H1  TIP3W 123       0.135  -5.372   6.700  1.00  0.00      WT1  H
ATOM   3450  H2  TIP3W 123       1.458  -5.438   7.167  1.00  0.00      WT1  H
ATOM   3451  OH2 TIP3W 124      -8.539  -4.269  22.444  1.00  0.00      WT1  O
ATOM   3452  H1  TIP3W 124      -7.802  -4.900  22.581  1.00  0.00      WT1  H
ATOM   3453  H2  TIP3W 124      -9.299  -4.887  22.501  1.00  0.00      WT1  H
ATOM   3454  OH2 TIP3W 125       0.020  -9.702 -32.716  1.00  0.00      WT1  O
ATOM   3455  H1  TIP3W 125      -0.847 -10.099 -32.364  1.00  0.00      WT1  H
ATOM   3456  H2  TIP3W 125       0.399 -10.285 -33.336  1.00  0.00      WT1  H
ATOM   3457  OH2 TIP3W 126      -9.409  -2.636  26.230  1.00  0.00      WT1  O
ATOM   3458  H1  TIP3W 126      -8.682  -1.906  26.119  1.00  0.00      WT1  H
ATOM   3459  H2  TIP3W 126      -9.812  -2.669  25.327  1.00  0.00      WT1  H
ATOM   3460  OH2 TIP3W 127      -9.367   1.663  26.930  1.00  0.00      WT1  O
ATOM   3461  H1  TIP3W 127      -8.815   1.711  26.096  1.00  0.00      WT1  H
ATOM   3462  H2  TIP3W 127     -10.222   1.352  26.571  1.00  0.00      WT1  H
ATOM   3463  OH2 TIP3W 128     -19.534   9.840  27.497  1.00  0.00      WT1  O
ATOM   3464  H1  TIP3W 128     -20.462  10.178  27.557  1.00  0.00      WT1  H
ATOM   3465  H2  TIP3W 128     -19.072  10.595  27.714  1.00  0.00      WT1  H
ATOM   3466  OH2 TIP3W 129     -14.770  12.402 -15.553  1.00  0.00      WT1  O
ATOM   3467  H1  TIP3W 129     -13.897  12.290 -15.080  1.00  0.00      WT1  H
ATOM   3468  H2  TIP3W 129     -14.883  13.351 -15.750  1.00  0.00      WT1  H
ATOM   3469  OH2 TIP3W 130     -11.626 -10.579 -35.176  1.00  0.00      WT1  O
ATOM   3470  H1  TIP3W 130     -11.414 -11.175 -34.440  1.00  0.00      WT1  H
ATOM   3471  H2  TIP3W 130     -11.895  -9.732 -34.701  1.00  0.00      WT1  H
ATOM   3472  OH2 TIP3W 132      42.585   9.013 -23.734  1.00  0.00      WT1  O
ATOM   3473  H1  TIP3W 132      42.989   9.146 -24.598  1.00  0.00      WT1  H
ATOM   3474  H2  TIP3W 132      41.764   8.530 -23.994  1.00  0.00      WT1  H
ATOM   3475  OH2 TIP3W 133     -13.905 -11.630 -16.916  1.00  0.00      WT1  O
ATOM   3476  H1  TIP3W 133     -14.588 -12.333 -16.868  1.00  0.00      WT1  H
ATOM   3477  H2  TIP3W 133     -14.509 -10.880 -17.041  1.00  0.00      WT1  H
ATOM   3478  OH2 TIP3W 134     -14.171   1.375 -12.919  1.00  0.00      WT1  O
ATOM   3479  H1  TIP3W 134     -15.036   1.396 -12.499  1.00  0.00      WT1  H
ATOM   3480  H2  TIP3W 134     -14.121   2.319 -13.185  1.00  0.00      WT1  H
ATOM   3481  OH2 TIP3W 135     -18.210  -4.556 -10.923  1.00  0.00      WT1  O
ATOM   3482  H1  TIP3W 135     -17.710  -5.247 -10.516  1.00  0.00      WT1  H
ATOM   3483  H2  TIP3W 135     -17.649  -3.796 -10.616  1.00  0.00      WT1  H
ATOM   3484  OH2 TIP3W 136      39.172   6.694  -4.633  1.00  0.00      WT1  O
ATOM   3485  H1  TIP3W 136      39.483   5.841  -4.357  1.00  0.00      WT1  H
ATOM   3486  H2  TIP3W 136      39.202   6.609  -5.700  1.00  0.00      WT1  H
ATOM   3487  OH2 TIP3W 137     -20.882  -0.269  -7.028  1.00  0.00      WT1  O
ATOM   3488  H1  TIP3W 137     -20.432   0.006  -6.220  1.00  0.00      WT1  H
ATOM   3489  H2  TIP3W 137     -21.789  -0.427  -6.726  1.00  0.00      WT1  H
ATOM   3490  OH2 TIP3W 138      25.500  -4.373  13.538  1.00  0.00      WT1  O
ATOM   3491  H1  TIP3W 138      26.047  -5.003  14.038  1.00  0.00      WT1  H
ATOM   3492  H2  TIP3W 138      24.617  -4.535  13.902  1.00  0.00      WT1  H
ATOM   3493  OH2 TIP3W 139      38.314   2.458  -0.321  1.00  0.00      WT1  O
ATOM   3494  H1  TIP3W 139      37.690   2.916  -0.851  1.00  0.00      WT1  H
ATOM   3495  H2  TIP3W 139      37.716   2.082   0.445  1.00  0.00      WT1  H
ATOM   3496  OH2 TIP3W 140      36.972   2.112   6.230  1.00  0.00      WT1  O
ATOM   3497  H1  TIP3W 140      37.354   2.107   5.362  1.00  0.00      WT1  H
ATOM   3498  H2  TIP3W 140      37.727   2.145   6.843  1.00  0.00      WT1  H
ATOM   3499  OH2 TIP3W 141     -13.581  -3.884  28.261  1.00  0.00      WT1  O
ATOM   3500  H1  TIP3W 141     -12.691  -4.024  28.622  1.00  0.00      WT1  H
ATOM   3501  H2  TIP3W 141     -14.031  -4.765  28.335  1.00  0.00      WT1  H
ATOM   3502  OH2 TIP3W 142      31.239  -3.844  -1.731  1.00  0.00      WT1  O
ATOM   3503  H1  TIP3W 142      31.247  -4.164  -2.691  1.00  0.00      WT1  H
ATOM   3504  H2  TIP3W 142      30.531  -3.181  -1.732  1.00  0.00      WT1  H
ATOM   3505  OH2 TIP3W 143      30.906 -12.725  13.534  1.00  0.00      WT1  O
ATOM   3506  H1  TIP3W 143      30.073 -12.156  13.521  1.00  0.00      WT1  H
ATOM   3507  H2  TIP3W 143      31.442 -12.433  12.771  1.00  0.00      WT1  H
ATOM   3508  OH2 TIP3W 144      42.676   4.459 -28.914  1.00  0.00      WT1  O
ATOM   3509  H1  TIP3W 144      42.329   5.379 -29.051  1.00  0.00      WT1  H
ATOM   3510  H2  TIP3W 144      43.128   4.284 -29.735  1.00  0.00      WT1  H
ATOM   3511  OH2 TIP3W 145      -6.082  12.145 -34.013  1.00  0.00      WT1  O
ATOM   3512  H1  TIP3W 145      -5.698  11.286 -33.695  1.00  0.00      WT1  H
ATOM   3513  H2  TIP3W 145      -7.019  11.912 -34.106  1.00  0.00      WT1  H
ATOM   3514  OH2 TIP3W 146     -14.176  16.970 -27.458  1.00  0.00      WT1  O
ATOM   3515  H1  TIP3W 146     -13.452  16.339 -27.460  1.00  0.00      WT1  H
ATOM   3516  H2  TIP3W 146     -13.745  17.851 -27.626  1.00  0.00      WT1  H
ATOM   3517  OH2 TIP3W 147     -14.870   0.521  24.873  1.00  0.00      WT1  O
ATOM   3518  H1  TIP3W 147     -15.818   0.677  24.889  1.00  0.00      WT1  H
ATOM   3519  H2  TIP3W 147     -14.570   1.025  25.690  1.00  0.00      WT1  H
ATOM   3520  OH2 TIP3W 148     -16.531  -8.460  20.915  1.00  0.00      WT1  O
ATOM   3521  H1  TIP3W 148     -16.887  -7.982  21.684  1.00  0.00      WT1  H
ATOM   3522  H2  TIP3W 148     -16.395  -7.836  20.276  1.00  0.00      WT1  H
ATOM   3523  OH2 TIP3W 149     -21.750   9.140 -30.671  1.00  0.00      WT1  O
ATOM   3524  H1  TIP3W 149     -21.973  10.121 -30.689  1.00  0.00      WT1  H
ATOM   3525  H2  TIP3W 149     -20.757   9.219 -30.749  1.00  0.00      WT1  H
ATOM   3526  OH2 TIP3W 150     -18.253   1.830 -29.025  1.00  0.00      WT1  O
ATOM   3527  H1  TIP3W 150     -19.249   1.859 -28.872  1.00  0.00      WT1  H
ATOM   3528  H2  TIP3W 150     -18.019   2.811 -29.270  1.00  0.00      WT1  H
ATOM   3529  OH2 TIP3W 151      42.583  -3.665 -20.194  1.00  0.00      WT1  O
ATOM   3530  H1  TIP3W 151      42.105  -4.543 -20.240  1.00  0.00      WT1  H
ATOM   3531  H2  TIP3W 151      42.656  -3.327 -21.139  1.00  0.00      WT1  H
ATOM   3532  OH2 TIP3W 152     -13.660  -2.967 -30.873  1.00  0.00      WT1  O
ATOM   3533  H1  TIP3W 152     -14.433  -3.466 -30.751  1.00  0.00      WT1  H
ATOM   3534  H2  TIP3W 152     -13.210  -3.387 -31.658  1.00  0.00      WT1  H
ATOM   3535  OH2 TIP3W 153     -19.844   5.025 -11.690  1.00  0.00      WT1  O
ATOM   3536  H1  TIP3W 153     -19.963   5.001 -12.638  1.00  0.00      WT1  H
ATOM   3537  H2  TIP3W 153     -19.429   5.891 -11.645  1.00  0.00      WT1  H
ATOM   3538  OH2 TIP3W 154      41.145   5.591 -34.379  1.00  0.00      WT1  O
ATOM   3539  H1  TIP3W 154      41.714   4.923 -34.691  1.00  0.00      WT1  H
ATOM   3540  H2  TIP3W 154      40.271   5.227 -34.550  1.00  0.00      WT1  H
ATOM   3541  OH2 TIP3W 155     -20.124  -3.213  -5.707  1.00  0.00      WT1  O
ATOM   3542  H1  TIP3W 155     -19.833  -3.871  -6.364  1.00  0.00      WT1  H
ATOM   3543  H2  TIP3W 155     -19.970  -2.402  -6.186  1.00  0.00      WT1  H
ATOM   3544  OH2 TIP3W 157      39.153   9.769  -4.965  1.00  0.00      WT1  O
ATOM   3545  H1  TIP3W 157      38.495   9.708  -5.680  1.00  0.00      WT1  H
ATOM   3546  H2  TIP3W 157      38.943   8.964  -4.427  1.00  0.00      WT1  H
ATOM   3547  OH2 TIP3W 159      35.490   3.929   9.089  1.00  0.00      WT1  O
ATOM   3548  H1  TIP3W 159      35.075   4.784   8.924  1.00  0.00      WT1  H
ATOM   3549  H2  TIP3W 159      34.850   3.372   8.747  1.00  0.00      WT1  H
ATOM   3550  OH2 TIP3W 161      38.642  -1.970   3.853  1.00  0.00      WT1  O
ATOM   3551  H1  TIP3W 161      38.841  -2.766   3.320  1.00  0.00      WT1  H
ATOM   3552  H2  TIP3W 161      39.202  -1.310   3.399  1.00  0.00      WT1  H
ATOM   3553  OH2 TIP3W 162      -8.779   1.652  10.920  1.00  0.00      WT1  O
ATOM   3554  H1  TIP3W 162      -9.723   1.780  11.030  1.00  0.00      WT1  H
ATOM   3555  H2  TIP3W 162      -8.509   1.204  11.781  1.00  0.00      WT1  H
ATOM   3556  OH2 TIP3W 163     -11.860  19.907   6.950  1.00  0.00      WT1  O
ATOM   3557  H1  TIP3W 163     -11.763  19.657   6.043  1.00  0.00      WT1  H
ATOM   3558  H2  TIP3W 163     -11.849  19.089   7.449  1.00  0.00      WT1  H
ATOM   3559  OH2 TIP3W 164      40.100  12.361   3.128  1.00  0.00      WT1  O
ATOM   3560  H1  TIP3W 164      40.329  13.132   2.650  1.00  0.00      WT1  H
ATOM   3561  H2  TIP3W 164      39.840  12.609   4.044  1.00  0.00      WT1  H
ATOM   3562  OH2 TIP3W 165     -19.059  -7.936  17.614  1.00  0.00      WT1  O
ATOM   3563  H1  TIP3W 165     -18.113  -7.601  17.487  1.00  0.00      WT1  H
ATOM   3564  H2  TIP3W 165     -19.610  -7.203  17.265  1.00  0.00      WT1  H
ATOM   3565  OH2 TIP3W 166      23.383   2.769  20.706  1.00  0.00      WT1  O
ATOM   3566  H1  TIP3W 166      22.426   2.519  20.809  1.00  0.00      WT1  H
ATOM   3567  H2  TIP3W 166      23.280   3.708  20.528  1.00  0.00      WT1  H
ATOM   3568  OH2 TIP3W 167     -20.378   2.524 -33.982  1.00  0.00      WT1  O
ATOM   3569  H1  TIP3W 167     -19.920   1.684 -33.991  1.00  0.00      WT1  H
ATOM   3570  H2  TIP3W 167     -19.621   3.176 -33.913  1.00  0.00      WT1  H
ATOM   3571  OH2 TIP3W 168      -9.039  23.028  27.929  1.00  0.00      WT1  O
ATOM   3572  H1  TIP3W 168      -9.109  22.184  27.409  1.00  0.00      WT1  H
ATOM   3573  H2  TIP3W 168      -8.237  23.358  27.549  1.00  0.00      WT1  H
ATOM   3574  OH2 TIP3W 169     -14.662  10.864  22.880  1.00  0.00      WT1  O
ATOM   3575  H1  TIP3W 169     -13.859  11.367  23.094  1.00  0.00      WT1  H
ATOM   3576  H2  TIP3W 169     -14.723  10.835  21.925  1.00  0.00      WT1  H
ATOM   3577  OH2 TIP3W 170      31.804  22.460 -21.888  1.00  0.00      WT1  O
ATOM   3578  H1  TIP3W 170      30.971  21.925 -21.664  1.00  0.00      WT1  H
ATOM   3579  H2  TIP3W 170      32.495  21.915 -21.540  1.00  0.00      WT1  H
ATOM   3580  OH2 TIP3W 171      42.055  10.296 -20.224  1.00  0.00      WT1  O
ATOM   3581  H1  TIP3W 171      42.363   9.498 -19.706  1.00  0.00      WT1  H
ATOM   3582  H2  TIP3W 171      41.128  10.052 -20.461  1.00  0.00      WT1  H
ATOM   3583  OH2 TIP3W 172      -9.277  16.128  27.816  1.00  0.00      WT1  O
ATOM   3584  H1  TIP3W 172      -9.623  17.041  28.003  1.00  0.00      WT1  H
ATOM   3585  H2  TIP3W 172      -8.446  16.184  28.269  1.00  0.00      WT1  H
ATOM   3586  OH2 TIP3W 173      38.472  20.186 -19.137  1.00  0.00      WT1  O
ATOM   3587  H1  TIP3W 173      37.931  20.277 -18.309  1.00  0.00      WT1  H
ATOM   3588  H2  TIP3W 173      38.330  20.972 -19.670  1.00  0.00      WT1  H
ATOM   3589  OH2 TIP3W 174     -20.740  24.684 -31.700  1.00  0.00      WT1  O
ATOM   3590  H1  TIP3W 174     -20.323  25.597 -31.800  1.00  0.00      WT1  H
ATOM   3591  H2  TIP3W 174     -20.848  24.573 -30.758  1.00  0.00      WT1  H
ATOM   3592  OH2 TIP3W 176      29.976   7.173  -1.788  1.00  0.00      WT1  O
ATOM   3593  H1  TIP3W 176      29.492   6.362  -1.493  1.00  0.00      WT1  H
ATOM   3594  H2  TIP3W 176      29.305   7.864  -1.674  1.00  0.00      WT1  H
ATOM   3595  OH2 TIP3W 177     -17.504  -6.898   0.384  1.00  0.00      WT1  O
ATOM   3596  H1  TIP3W 177     -17.488  -6.055   0.865  1.00  0.00      WT1  H
ATOM   3597  H2  TIP3W 177     -17.930  -6.720  -0.451  1.00  0.00      WT1  H
ATOM   3598  OH2 TIP3W 178     -17.734  20.914 -18.407  1.00  0.00      WT1  O
ATOM   3599  H1  TIP3W 178     -18.406  20.276 -18.727  1.00  0.00      WT1  H
ATOM   3600  H2  TIP3W 178     -17.568  20.656 -17.509  1.00  0.00      WT1  H
ATOM   3601  OH2 TIP3W 179     -12.966  19.361   0.069  1.00  0.00      WT1  O
ATOM   3602  H1  TIP3W 179     -12.599  19.882   0.815  1.00  0.00      WT1  H
ATOM   3603  H2  TIP3W 179     -12.289  19.567  -0.663  1.00  0.00      WT1  H
ATOM   3604  OH2 TIP3W 180     -10.162  11.363   1.166  1.00  0.00      WT1  O
ATOM   3605  H1  TIP3W 180     -10.707  12.169   1.099  1.00  0.00      WT1  H
ATOM   3606  H2  TIP3W 180     -10.507  10.976   1.981  1.00  0.00      WT1  H
ATOM   3607  OH2 TIP3W 181      40.236  21.514   6.605  1.00  0.00      WT1  O
ATOM   3608  H1  TIP3W 181      39.398  21.256   7.069  1.00  0.00      WT1  H
ATOM   3609  H2  TIP3W 181      39.984  21.879   5.782  1.00  0.00      WT1  H
ATOM   3610  OH2 TIP3W 182      38.371   9.236   7.308  1.00  0.00      WT1  O
ATOM   3611  H1  TIP3W 182      38.137   9.088   8.202  1.00  0.00      WT1  H
ATOM   3612  H2  TIP3W 182      38.217   8.391   6.854  1.00  0.00      WT1  H
ATOM   3613  OH2 TIP3W 183      37.021   6.987   0.340  1.00  0.00      WT1  O
ATOM   3614  H1  TIP3W 183      38.021   7.097   0.488  1.00  0.00      WT1  H
ATOM   3615  H2  TIP3W 183      37.021   6.932  -0.662  1.00  0.00      WT1  H
ATOM   3616  OH2 TIP3W 184      38.876   8.441  14.046  1.00  0.00      WT1  O
ATOM   3617  H1  TIP3W 184      39.317   7.812  14.608  1.00  0.00      WT1  H
ATOM   3618  H2  TIP3W 184      38.598   9.153  14.649  1.00  0.00      WT1  H
ATOM   3619  OH2 TIP3W 185      33.146  17.882  10.311  1.00  0.00      WT1  O
ATOM   3620  H1  TIP3W 185      33.776  17.460   9.728  1.00  0.00      WT1  H
ATOM   3621  H2  TIP3W 185      32.664  17.082  10.734  1.00  0.00      WT1  H
ATOM   3622  OH2 TIP3W 186      17.363   3.090  17.299  1.00  0.00      WT1  O
ATOM   3623  H1  TIP3W 186      17.124   3.071  16.343  1.00  0.00      WT1  H
ATOM   3624  H2  TIP3W 186      16.481   2.955  17.691  1.00  0.00      WT1  H
ATOM   3625  OH2 TIP3W 187      40.197   1.827  24.300  1.00  0.00      WT1  O
ATOM   3626  H1  TIP3W 187      39.873   2.363  24.997  1.00  0.00      WT1  H
ATOM   3627  H2  TIP3W 187      39.484   1.099  24.191  1.00  0.00      WT1  H
ATOM   3628  OH2 TIP3W 188      32.373   5.076  19.070  1.00  0.00      WT1  O
ATOM   3629  H1  TIP3W 188      31.953   5.743  19.590  1.00  0.00      WT1  H
ATOM   3630  H2  TIP3W 188      32.016   4.244  19.447  1.00  0.00      WT1  H
ATOM   3631  OH2 TIP3W 190     -13.218  27.362 -30.191  1.00  0.00      WT1  O
ATOM   3632  H1  TIP3W 190     -12.697  26.750 -30.773  1.00  0.00      WT1  H
ATOM   3633  H2  TIP3W 190     -13.882  27.649 -30.829  1.00  0.00      WT1  H
ATOM   3634  OH2 TIP3W 191     -21.221  20.198 -33.493  1.00  0.00      WT1  O
ATOM   3635  H1  TIP3W 191     -22.187  20.187 -33.231  1.00  0.00      WT1  H
ATOM   3636  H2  TIP3W 191     -20.880  19.340 -33.161  1.00  0.00      WT1  H
ATOM   3637  OH2 TIP3W 192      32.872   8.309 -23.535  1.00  0.00      WT1  O
ATOM   3638  H1  TIP3W 192      33.566   8.795 -23.025  1.00  0.00      WT1  H
ATOM   3639  H2  TIP3W 192      32.470   8.970 -24.105  1.00  0.00      WT1  H
ATOM   3640  OH2 TIP3W 193      32.692  14.557 -18.951  1.00  0.00      WT1  O
ATOM   3641  H1  TIP3W 193      32.673  15.101 -19.763  1.00  0.00      WT1  H
ATOM   3642  H2  TIP3W 193      33.586  14.735 -18.669  1.00  0.00      WT1  H
ATOM   3643  OH2 TIP3W 195     -19.636  15.969 -27.216  1.00  0.00      WT1  O
ATOM   3644  H1  TIP3W 195     -18.779  16.443 -27.178  1.00  0.00      WT1  H
ATOM   3645  H2  TIP3W 195     -20.327  16.635 -27.166  1.00  0.00      WT1  H
ATOM   3646  OH2 TIP3W 196     -19.692  25.034 -24.239  1.00  0.00      WT1  O
ATOM   3647  H1  TIP3W 196     -20.183  25.369 -23.442  1.00  0.00      WT1  H
ATOM   3648  H2  TIP3W 196     -20.151  25.430 -24.993  1.00  0.00      WT1  H
ATOM   3649  OH2 TIP3W 198     -16.473  17.412 -10.597  1.00  0.00      WT1  O
ATOM   3650  H1  TIP3W 198     -16.069  17.993  -9.929  1.00  0.00      WT1  H
ATOM   3651  H2  TIP3W 198     -17.370  17.847 -10.698  1.00  0.00      WT1  H
ATOM   3652  OH2 TIP3W 199      36.761  22.856 -16.257  1.00  0.00      WT1  O
ATOM   3653  H1  TIP3W 199      36.935  23.469 -15.498  1.00  0.00      WT1  H
ATOM   3654  H2  TIP3W 199      35.828  23.015 -16.448  1.00  0.00      WT1  H
ATOM   3655  OH2 TIP3W 200     -11.858   0.833  25.837  1.00  0.00      WT1  O
ATOM   3656  H1  TIP3W 200     -12.307   1.306  26.604  1.00  0.00      WT1  H
ATOM   3657  H2  TIP3W 200     -12.099  -0.062  26.051  1.00  0.00      WT1  H
ATOM   3658  OH2 TIP3W 201     -19.030  13.750  -8.919  1.00  0.00      WT1  O
ATOM   3659  H1  TIP3W 201     -19.573  13.295  -8.159  1.00  0.00      WT1  H
ATOM   3660  H2  TIP3W 201     -19.662  14.306  -9.307  1.00  0.00      WT1  H
ATOM   3661  OH2 TIP3W 202      -7.208  18.794  -3.463  1.00  0.00      WT1  O
ATOM   3662  H1  TIP3W 202      -7.026  19.601  -3.034  1.00  0.00      WT1  H
ATOM   3663  H2  TIP3W 202      -7.639  19.081  -4.310  1.00  0.00      WT1  H
ATOM   3664  OH2 TIP3W 203      34.391  13.934   0.801  1.00  0.00      WT1  O
ATOM   3665  H1  TIP3W 203      33.662  14.063   0.142  1.00  0.00      WT1  H
ATOM   3666  H2  TIP3W 203      34.120  13.109   1.303  1.00  0.00      WT1  H
ATOM   3667  OH2 TIP3W 204      38.070   8.440   4.380  1.00  0.00      WT1  O
ATOM   3668  H1  TIP3W 204      38.223   7.493   4.578  1.00  0.00      WT1  H
ATOM   3669  H2  TIP3W 204      37.197   8.387   3.893  1.00  0.00      WT1  H
ATOM   3670  OH2 TIP3W 205     -18.114  23.362   9.994  1.00  0.00      WT1  O
ATOM   3671  H1  TIP3W 205     -18.720  22.811  10.520  1.00  0.00      WT1  H
ATOM   3672  H2  TIP3W 205     -17.764  22.719   9.360  1.00  0.00      WT1  H
ATOM   3673  OH2 TIP3W 206     -12.127  26.052  12.720  1.00  0.00      WT1  O
ATOM   3674  H1  TIP3W 206     -12.124  25.054  12.561  1.00  0.00      WT1  H
ATOM   3675  H2  TIP3W 206     -11.357  26.231  13.242  1.00  0.00      WT1  H
ATOM   3676  OH2 TIP3W 207     -16.449  31.322  20.268  1.00  0.00      WT1  O
ATOM   3677  H1  TIP3W 207     -16.072  32.021  20.894  1.00  0.00      WT1  H
ATOM   3678  H2  TIP3W 207     -16.598  30.566  20.879  1.00  0.00      WT1  H
ATOM   3679  OH2 TIP3W 208      28.879  25.985  11.348  1.00  0.00      WT1  O
ATOM   3680  H1  TIP3W 208      29.720  25.900  11.768  1.00  0.00      WT1  H
ATOM   3681  H2  TIP3W 208      28.843  25.123  10.808  1.00  0.00      WT1  H
ATOM   3682  OH2 TIP3W 209      38.907  30.782  26.213  1.00  0.00      WT1  O
ATOM   3683  H1  TIP3W 209      39.511  30.079  25.846  1.00  0.00      WT1  H
ATOM   3684  H2  TIP3W 209      39.342  31.607  25.975  1.00  0.00      WT1  H
ATOM   3685  OH2 TIP3W 210     -10.593  11.461  28.868  1.00  0.00      WT1  O
ATOM   3686  H1  TIP3W 210     -11.017  11.236  29.683  1.00  0.00      WT1  H
ATOM   3687  H2  TIP3W 210     -10.073  12.270  29.165  1.00  0.00      WT1  H
ATOM   3688  OH2 TIP3W 211      33.647  20.746  18.886  1.00  0.00      WT1  O
ATOM   3689  H1  TIP3W 211      34.210  20.349  19.626  1.00  0.00      WT1  H
ATOM   3690  H2  TIP3W 211      34.054  21.647  18.754  1.00  0.00      WT1  H
ATOM   3691  OH2 TIP3W 212     -13.488  14.502 -18.498  1.00  0.00      WT1  O
ATOM   3692  H1  TIP3W 212     -12.656  14.248 -18.113  1.00  0.00      WT1  H
ATOM   3693  H2  TIP3W 212     -14.054  14.687 -17.703  1.00  0.00      WT1  H
ATOM   3694  OH2 TIP3W 213     -22.153  26.788  25.809  1.00  0.00      WT1  O
ATOM   3695  H1  TIP3W 213     -22.233  25.847  26.067  1.00  0.00      WT1  H
ATOM   3696  H2  TIP3W 213     -22.160  26.769  24.862  1.00  0.00      WT1  H
ATOM   3697  OH2 TIP3W 214      41.962  20.680 -19.904  1.00  0.00      WT1  O
ATOM   3698  H1  TIP3W 214      41.588  21.600 -19.930  1.00  0.00      WT1  H
ATOM   3699  H2  TIP3W 214      42.776  20.797 -20.397  1.00  0.00      WT1  H
ATOM   3700  OH2 TIP3W 215      34.450   9.621  -9.944  1.00  0.00      WT1  O
ATOM   3701  H1  TIP3W 215      35.028   8.959 -10.302  1.00  0.00      WT1  H
ATOM   3702  H2  TIP3W 215      34.484  10.289 -10.589  1.00  0.00      WT1  H
ATOM   3703  OH2 TIP3W 216      28.845  41.800  29.115  1.00  0.00      WT1  O
ATOM   3704  H1  TIP3W 216      29.132  42.657  28.661  1.00  0.00      WT1  H
ATOM   3705  H2  TIP3W 216      28.073  42.056  29.567  1.00  0.00      WT1  H
ATOM   3706  OH2 TIP3W 217      37.469  24.554 -27.557  1.00  0.00      WT1  O
ATOM   3707  H1  TIP3W 217      36.877  23.858 -27.203  1.00  0.00      WT1  H
ATOM   3708  H2  TIP3W 217      37.993  24.711 -26.783  1.00  0.00      WT1  H
ATOM   3709  OH2 TIP3W 219      37.341  19.335  -4.815  1.00  0.00      WT1  O
ATOM   3710  H1  TIP3W 219      37.242  19.152  -3.894  1.00  0.00      WT1  H
ATOM   3711  H2  TIP3W 219      36.484  19.673  -5.101  1.00  0.00      WT1  H
ATOM   3712  OH2 TIP3W 221      31.071  13.534  -7.842  1.00  0.00      WT1  O
ATOM   3713  H1  TIP3W 221      31.454  13.490  -6.981  1.00  0.00      WT1  H
ATOM   3714  H2  TIP3W 221      31.341  12.703  -8.306  1.00  0.00      WT1  H
ATOM   3715  OH2 TIP3W 223      42.028   9.838   3.008  1.00  0.00      WT1  O
ATOM   3716  H1  TIP3W 223      41.583   9.349   3.781  1.00  0.00      WT1  H
ATOM   3717  H2  TIP3W 223      41.376   9.634   2.278  1.00  0.00      WT1  H
ATOM   3718  OH2 TIP3W 224       1.616  35.608  -7.449  1.00  0.00      WT1  O
ATOM   3719  H1  TIP3W 224       2.287  35.034  -7.001  1.00  0.00      WT1  H
ATOM   3720  H2  TIP3W 224       0.939  34.947  -7.592  1.00  0.00      WT1  H
ATOM   3721  OH2 TIP3W 225     -20.423   5.496   9.426  1.00  0.00      WT1  O
ATOM   3722  H1  TIP3W 225     -20.023   6.339   9.717  1.00  0.00      WT1  H
ATOM   3723  H2  TIP3W 225     -21.162   5.465  10.040  1.00  0.00      WT1  H
ATOM   3724  OH2 TIP3W 226     -15.185  20.989  15.924  1.00  0.00      WT1  O
ATOM   3725  H1  TIP3W 226     -15.469  20.296  15.294  1.00  0.00      WT1  H
ATOM   3726  H2  TIP3W 226     -16.007  21.317  16.226  1.00  0.00      WT1  H
ATOM   3727  OH2 TIP3W 227     -18.961  16.941  27.758  1.00  0.00      WT1  O
ATOM   3728  H1  TIP3W 227     -18.879  17.148  28.731  1.00  0.00      WT1  H
ATOM   3729  H2  TIP3W 227     -18.117  17.120  27.509  1.00  0.00      WT1  H
ATOM   3730  OH2 TIP3W 228      30.910  35.910  19.304  1.00  0.00      WT1  O
ATOM   3731  H1  TIP3W 228      31.628  36.391  18.904  1.00  0.00      WT1  H
ATOM   3732  H2  TIP3W 228      30.144  36.330  18.982  1.00  0.00      WT1  H
ATOM   3733  OH2 TIP3W 229      37.541  21.289  20.065  1.00  0.00      WT1  O
ATOM   3734  H1  TIP3W 229      36.926  21.844  19.542  1.00  0.00      WT1  H
ATOM   3735  H2  TIP3W 229      37.503  20.414  19.534  1.00  0.00      WT1  H
ATOM   3736  OH2 TIP3W 230      39.133  17.414  16.547  1.00  0.00      WT1  O
ATOM   3737  H1  TIP3W 230      38.713  18.167  17.068  1.00  0.00      WT1  H
ATOM   3738  H2  TIP3W 230      39.830  17.165  17.146  1.00  0.00      WT1  H
ATOM   3739  OH2 TIP3W 231     -10.880  17.207   5.281  1.00  0.00      WT1  O
ATOM   3740  H1  TIP3W 231     -11.395  16.391   5.377  1.00  0.00      WT1  H
ATOM   3741  H2  TIP3W 231     -10.443  17.351   6.128  1.00  0.00      WT1  H
ATOM   3742  OH2 TIP3W 232     -10.287   5.941  15.692  1.00  0.00      WT1  O
ATOM   3743  H1  TIP3W 232      -9.899   5.183  15.175  1.00  0.00      WT1  H
ATOM   3744  H2  TIP3W 232      -9.588   6.603  15.671  1.00  0.00      WT1  H
ATOM   3745  OH2 TIP3W 233      37.600  18.890 -24.552  1.00  0.00      WT1  O
ATOM   3746  H1  TIP3W 233      37.128  19.802 -24.590  1.00  0.00      WT1  H
ATOM   3747  H2  TIP3W 233      37.537  18.612 -23.643  1.00  0.00      WT1  H
ATOM   3748  OH2 TIP3W 234     -20.243  14.334  26.700  1.00  0.00      WT1  O
ATOM   3749  H1  TIP3W 234     -19.819  15.161  27.090  1.00  0.00      WT1  H
ATOM   3750  H2  TIP3W 234     -19.556  13.680  26.860  1.00  0.00      WT1  H
ATOM   3751  OH2 TIP3W 236      39.430   4.060 -22.157  1.00  0.00      WT1  O
ATOM   3752  H1  TIP3W 236      39.729   3.336 -21.607  1.00  0.00      WT1  H
ATOM   3753  H2  TIP3W 236      39.692   4.913 -21.664  1.00  0.00      WT1  H
ATOM   3754  OH2 TIP3W 237     -21.987  13.308 -34.611  1.00  0.00      WT1  O
ATOM   3755  H1  TIP3W 237     -21.089  13.618 -34.458  1.00  0.00      WT1  H
ATOM   3756  H2  TIP3W 237     -21.966  12.391 -34.406  1.00  0.00      WT1  H
ATOM   3757  OH2 TIP3W 238      -8.813  17.572   1.344  1.00  0.00      WT1  O
ATOM   3758  H1  TIP3W 238      -9.210  17.420   0.469  1.00  0.00      WT1  H
ATOM   3759  H2  TIP3W 238      -9.423  17.019   1.869  1.00  0.00      WT1  H
ATOM   3760  OH2 TIP3W 239      -8.940   1.736 -17.572  1.00  0.00      WT1  O
ATOM   3761  H1  TIP3W 239      -8.808   1.470 -16.686  1.00  0.00      WT1  H
ATOM   3762  H2  TIP3W 239      -8.026   1.887 -17.847  1.00  0.00      WT1  H
ATOM   3763  OH2 TIP3W 240      40.471  17.426   1.714  1.00  0.00      WT1  O
ATOM   3764  H1  TIP3W 240      40.100  17.960   0.939  1.00  0.00      WT1  H
ATOM   3765  H2  TIP3W 240      40.532  18.059   2.457  1.00  0.00      WT1  H
ATOM   3766  OH2 TIP3W 241      37.666   6.244  -9.458  1.00  0.00      WT1  O
ATOM   3767  H1  TIP3W 241      36.954   5.752  -9.153  1.00  0.00      WT1  H
ATOM   3768  H2  TIP3W 241      37.216   6.993  -9.882  1.00  0.00      WT1  H
ATOM   3769  OH2 TIP3W 242     -12.437  33.997  -6.870  1.00  0.00      WT1  O
ATOM   3770  H1  TIP3W 242     -11.939  33.264  -7.208  1.00  0.00      WT1  H
ATOM   3771  H2  TIP3W 242     -12.050  34.148  -6.039  1.00  0.00      WT1  H
ATOM   3772  OH2 TIP3W 243      37.520  25.351   9.512  1.00  0.00      WT1  O
ATOM   3773  H1  TIP3W 243      37.910  26.167   9.755  1.00  0.00      WT1  H
ATOM   3774  H2  TIP3W 243      36.713  25.657   9.032  1.00  0.00      WT1  H
ATOM   3775  OH2 TIP3W 244      26.436  35.328 -15.140  1.00  0.00      WT1  O
ATOM   3776  H1  TIP3W 244      25.778  35.036 -14.485  1.00  0.00      WT1  H
ATOM   3777  H2  TIP3W 244      26.553  36.207 -14.806  1.00  0.00      WT1  H
ATOM   3778  OH2 TIP3W 245      36.771  11.543 -12.512  1.00  0.00      WT1  O
ATOM   3779  H1  TIP3W 245      37.413  10.765 -12.427  1.00  0.00      WT1  H
ATOM   3780  H2  TIP3W 245      37.352  12.306 -12.299  1.00  0.00      WT1  H
ATOM   3781  OH2 TIP3W 247     -13.292  22.519  20.113  1.00  0.00      WT1  O
ATOM   3782  H1  TIP3W 247     -13.236  22.224  19.210  1.00  0.00      WT1  H
ATOM   3783  H2  TIP3W 247     -14.246  22.492  20.339  1.00  0.00      WT1  H
ATOM   3784  OH2 TIP3W 248     -20.382  29.454  17.641  1.00  0.00      WT1  O
ATOM   3785  H1  TIP3W 248     -20.188  29.058  16.802  1.00  0.00      WT1  H
ATOM   3786  H2  TIP3W 248     -19.554  29.863  17.840  1.00  0.00      WT1  H
ATOM   3787  OH2 TIP3W 249      42.236  28.218  21.912  1.00  0.00      WT1  O
ATOM   3788  H1  TIP3W 249      42.004  28.900  21.171  1.00  0.00      WT1  H
ATOM   3789  H2  TIP3W 249      42.712  28.689  22.631  1.00  0.00      WT1  H
ATOM   3790  OH2 TIP3W 250     -20.576  21.016  18.157  1.00  0.00      WT1  O
ATOM   3791  H1  TIP3W 250     -20.776  20.313  18.795  1.00  0.00      WT1  H
ATOM   3792  H2  TIP3W 250     -20.098  21.683  18.705  1.00  0.00      WT1  H
ATOM   3793  OH2 TIP3W 251     -17.341  34.494  11.519  1.00  0.00      WT1  O
ATOM   3794  H1  TIP3W 251     -16.391  34.370  11.297  1.00  0.00      WT1  H
ATOM   3795  H2  TIP3W 251     -17.298  34.607  12.484  1.00  0.00      WT1  H
ATOM   3796  OH2 TIP3W 252     -12.694  22.450 -30.638  1.00  0.00      WT1  O
ATOM   3797  H1  TIP3W 252     -13.466  22.188 -30.202  1.00  0.00      WT1  H
ATOM   3798  H2  TIP3W 252     -12.267  23.059 -30.111  1.00  0.00      WT1  H
ATOM   3799  OH2 TIP3W 253     -12.470  18.730 -24.260  1.00  0.00      WT1  O
ATOM   3800  H1  TIP3W 253     -12.344  19.179 -23.399  1.00  0.00      WT1  H
ATOM   3801  H2  TIP3W 253     -13.104  19.344 -24.649  1.00  0.00      WT1  H
ATOM   3802  OH2 TIP3W 254      -2.878  22.183  27.724  1.00  0.00      WT1  O
ATOM   3803  H1  TIP3W 254      -2.736  22.908  28.369  1.00  0.00      WT1  H
ATOM   3804  H2  TIP3W 254      -3.672  22.564  27.270  1.00  0.00      WT1  H
ATOM   3805  OH2 TIP3W 255     -15.318  29.684 -33.999  1.00  0.00      WT1  O
ATOM   3806  H1  TIP3W 255     -14.735  29.311 -34.666  1.00  0.00      WT1  H
ATOM   3807  H2  TIP3W 255     -14.741  30.358 -33.637  1.00  0.00      WT1  H
ATOM   3808  OH2 TIP3W 256      35.173  12.252 -23.979  1.00  0.00      WT1  O
ATOM   3809  H1  TIP3W 256      35.945  12.628 -24.424  1.00  0.00      WT1  H
ATOM   3810  H2  TIP3W 256      35.531  11.525 -23.484  1.00  0.00      WT1  H
ATOM   3811  OH2 TIP3W 257     -16.667  19.268 -28.631  1.00  0.00      WT1  O
ATOM   3812  H1  TIP3W 257     -17.043  19.905 -29.303  1.00  0.00      WT1  H
ATOM   3813  H2  TIP3W 257     -15.750  19.135 -28.882  1.00  0.00      WT1  H
ATOM   3814  OH2 TIP3W 258     -12.232  27.853 -26.289  1.00  0.00      WT1  O
ATOM   3815  H1  TIP3W 258     -12.266  27.778 -25.295  1.00  0.00      WT1  H
ATOM   3816  H2  TIP3W 258     -12.832  28.651 -26.479  1.00  0.00      WT1  H
ATOM   3817  OH2 TIP3W 259     -13.067  28.900  -7.665  1.00  0.00      WT1  O
ATOM   3818  H1  TIP3W 259     -13.590  28.619  -8.469  1.00  0.00      WT1  H
ATOM   3819  H2  TIP3W 259     -13.438  29.725  -7.532  1.00  0.00      WT1  H
ATOM   3820  OH2 TIP3W 261     -21.265   8.188 -12.457  1.00  0.00      WT1  O
ATOM   3821  H1  TIP3W 261     -21.317   7.980 -11.463  1.00  0.00      WT1  H
ATOM   3822  H2  TIP3W 261     -20.464   8.765 -12.555  1.00  0.00      WT1  H
ATOM   3823  OH2 TIP3W 264      40.278  37.648 -12.741  1.00  0.00      WT1  O
ATOM   3824  H1  TIP3W 264      39.825  38.113 -12.010  1.00  0.00      WT1  H
ATOM   3825  H2  TIP3W 264      39.822  36.842 -12.820  1.00  0.00      WT1  H
ATOM   3826  OH2 TIP3W 265      38.507  24.247  16.966  1.00  0.00      WT1  O
ATOM   3827  H1  TIP3W 265      38.216  24.687  16.151  1.00  0.00      WT1  H
ATOM   3828  H2  TIP3W 265      38.263  24.912  17.730  1.00  0.00      WT1  H
ATOM   3829  OH2 TIP3W 266      26.897  32.106   4.047  1.00  0.00      WT1  O
ATOM   3830  H1  TIP3W 266      27.748  31.651   4.229  1.00  0.00      WT1  H
ATOM   3831  H2  TIP3W 266      26.305  31.714   4.791  1.00  0.00      WT1  H
ATOM   3832  OH2 TIP3W 267     -18.949  29.468   6.245  1.00  0.00      WT1  O
ATOM   3833  H1  TIP3W 267     -18.193  29.956   5.846  1.00  0.00      WT1  H
ATOM   3834  H2  TIP3W 267     -19.392  30.214   6.725  1.00  0.00      WT1  H
ATOM   3835  OH2 TIP3W 268     -21.115   8.346  18.261  1.00  0.00      WT1  O
ATOM   3836  H1  TIP3W 268     -21.876   8.722  17.734  1.00  0.00      WT1  H
ATOM   3837  H2  TIP3W 268     -20.505   8.172  17.599  1.00  0.00      WT1  H
ATOM   3838  OH2 TIP3W 269     -16.339  34.352  14.010  1.00  0.00      WT1  O
ATOM   3839  H1  TIP3W 269     -16.390  33.540  14.546  1.00  0.00      WT1  H
ATOM   3840  H2  TIP3W 269     -15.412  34.350  13.763  1.00  0.00      WT1  H
ATOM   3841  OH2 TIP3W 270      35.076   7.491  15.934  1.00  0.00      WT1  O
ATOM   3842  H1  TIP3W 270      34.701   7.227  16.749  1.00  0.00      WT1  H
ATOM   3843  H2  TIP3W 270      34.582   8.345  15.735  1.00  0.00      WT1  H
ATOM   3844  OH2 TIP3W 271      40.830  28.676   7.531  1.00  0.00      WT1  O
ATOM   3845  H1  TIP3W 271      41.317  28.002   8.044  1.00  0.00      WT1  H
ATOM   3846  H2  TIP3W 271      41.641  29.006   7.054  1.00  0.00      WT1  H
ATOM   3847  OH2 TIP3W 272      36.359  10.974  20.910  1.00  0.00      WT1  O
ATOM   3848  H1  TIP3W 272      35.806  10.530  20.241  1.00  0.00      WT1  H
ATOM   3849  H2  TIP3W 272      35.703  11.090  21.602  1.00  0.00      WT1  H
ATOM   3850  OH2 TIP3W 273      34.898  22.673 -35.893  1.00  0.00      WT1  O
ATOM   3851  H1  TIP3W 273      34.698  23.329 -35.226  1.00  0.00      WT1  H
ATOM   3852  H2  TIP3W 273      35.857  22.546 -35.798  1.00  0.00      WT1  H
ATOM   3853  OH2 TIP3W 274      40.232  25.022  20.773  1.00  0.00      WT1  O
ATOM   3854  H1  TIP3W 274      40.529  25.399  21.598  1.00  0.00      WT1  H
ATOM   3855  H2  TIP3W 274      40.990  24.603  20.320  1.00  0.00      WT1  H
ATOM   3856  OH2 TIP3W 275      36.398  23.781  23.385  1.00  0.00      WT1  O
ATOM   3857  H1  TIP3W 275      35.556  24.293  23.405  1.00  0.00      WT1  H
ATOM   3858  H2  TIP3W 275      36.858  24.141  24.136  1.00  0.00      WT1  H
ATOM   3859  OH2 TIP3W 276      37.403  33.648  27.233  1.00  0.00      WT1  O
ATOM   3860  H1  TIP3W 276      36.643  33.436  27.640  1.00  0.00      WT1  H
ATOM   3861  H2  TIP3W 276      37.218  33.852  26.317  1.00  0.00      WT1  H
ATOM   3862  OH2 TIP3W 277      35.906  30.497  26.896  1.00  0.00      WT1  O
ATOM   3863  H1  TIP3W 277      35.754  31.299  27.477  1.00  0.00      WT1  H
ATOM   3864  H2  TIP3W 277      36.879  30.247  26.976  1.00  0.00      WT1  H
ATOM   3865  OH2 TIP3W 278      31.843  22.131 -32.932  1.00  0.00      WT1  O
ATOM   3866  H1  TIP3W 278      32.010  22.619 -32.131  1.00  0.00      WT1  H
ATOM   3867  H2  TIP3W 278      31.838  22.867 -33.600  1.00  0.00      WT1  H
ATOM   3868  OH2 TIP3W 279      36.216  18.065 -20.734  1.00  0.00      WT1  O
ATOM   3869  H1  TIP3W 279      37.039  18.300 -21.301  1.00  0.00      WT1  H
ATOM   3870  H2  TIP3W 279      35.554  17.821 -21.460  1.00  0.00      WT1  H
ATOM   3871  OH2 TIP3W 280      33.993  27.569 -25.129  1.00  0.00      WT1  O
ATOM   3872  H1  TIP3W 280      34.496  27.115 -24.474  1.00  0.00      WT1  H
ATOM   3873  H2  TIP3W 280      33.043  27.375 -24.941  1.00  0.00      WT1  H
ATOM   3874  OH2 TIP3W 281     -15.970  21.836  -8.794  1.00  0.00      WT1  O
ATOM   3875  H1  TIP3W 281     -15.712  20.960  -8.979  1.00  0.00      WT1  H
ATOM   3876  H2  TIP3W 281     -15.369  22.098  -8.054  1.00  0.00      WT1  H
ATOM   3877  OH2 TIP3W 282      25.846  10.891 -14.346  1.00  0.00      WT1  O
ATOM   3878  H1  TIP3W 282      25.523  10.380 -13.608  1.00  0.00      WT1  H
ATOM   3879  H2  TIP3W 282      26.714  11.216 -13.988  1.00  0.00      WT1  H
ATOM   3880  OH2 TIP3W 283     -19.267  38.042  -0.615  1.00  0.00      WT1  O
ATOM   3881  H1  TIP3W 283     -18.870  38.861  -0.228  1.00  0.00      WT1  H
ATOM   3882  H2  TIP3W 283     -18.504  37.601  -1.066  1.00  0.00      WT1  H
ATOM   3883  OH2 TIP3W 284     -14.896  25.068   1.180  1.00  0.00      WT1  O
ATOM   3884  H1  TIP3W 284     -14.172  24.401   1.238  1.00  0.00      WT1  H
ATOM   3885  H2  TIP3W 284     -14.443  25.848   0.959  1.00  0.00      WT1  H
ATOM   3886  OH2 TIP3W 285     -17.331  30.105  -9.832  1.00  0.00      WT1  O
ATOM   3887  H1  TIP3W 285     -17.599  29.675  -8.991  1.00  0.00      WT1  H
ATOM   3888  H2  TIP3W 285     -16.620  29.548 -10.191  1.00  0.00      WT1  H
ATOM   3889  OH2 TIP3W 286      37.273  24.910  14.422  1.00  0.00      WT1  O
ATOM   3890  H1  TIP3W 286      36.601  24.613  15.058  1.00  0.00      WT1  H
ATOM   3891  H2  TIP3W 286      36.912  25.697  14.022  1.00  0.00      WT1  H
ATOM   3892  OH2 TIP3W 287      40.396  11.258  13.297  1.00  0.00      WT1  O
ATOM   3893  H1  TIP3W 287      40.968  11.687  12.699  1.00  0.00      WT1  H
ATOM   3894  H2  TIP3W 287      40.577  10.312  13.111  1.00  0.00      WT1  H
ATOM   3895  OH2 TIP3W 288      34.737  18.981  14.678  1.00  0.00      WT1  O
ATOM   3896  H1  TIP3W 288      35.041  18.561  15.531  1.00  0.00      WT1  H
ATOM   3897  H2  TIP3W 288      33.822  18.684  14.495  1.00  0.00      WT1  H
ATOM   3898  OH2 TIP3W 289      41.556  23.620  17.511  1.00  0.00      WT1  O
ATOM   3899  H1  TIP3W 289      42.136  24.305  17.150  1.00  0.00      WT1  H
ATOM   3900  H2  TIP3W 289      40.685  23.906  17.276  1.00  0.00      WT1  H
ATOM   3901  OH2 TIP3W 290      41.637   5.396  14.580  1.00  0.00      WT1  O
ATOM   3902  H1  TIP3W 290      42.476   5.944  14.600  1.00  0.00      WT1  H
ATOM   3903  H2  TIP3W 290      41.213   5.515  15.452  1.00  0.00      WT1  H
ATOM   3904  OH2 TIP3W 292     -21.711  25.375  16.712  1.00  0.00      WT1  O
ATOM   3905  H1  TIP3W 292     -20.852  24.954  16.997  1.00  0.00      WT1  H
ATOM   3906  H2  TIP3W 292     -21.768  26.107  17.349  1.00  0.00      WT1  H
ATOM   3907  OH2 TIP3W 293      41.815  38.781  23.781  1.00  0.00      WT1  O
ATOM   3908  H1  TIP3W 293      41.149  39.134  24.439  1.00  0.00      WT1  H
ATOM   3909  H2  TIP3W 293      41.414  39.218  23.017  1.00  0.00      WT1  H
ATOM   3910  OH2 TIP3W 294      37.442  27.627  16.844  1.00  0.00      WT1  O
ATOM   3911  H1  TIP3W 294      37.493  28.106  17.686  1.00  0.00      WT1  H
ATOM   3912  H2  TIP3W 294      36.584  27.317  16.727  1.00  0.00      WT1  H
ATOM   3913  OH2 TIP3W 295     -14.468  16.932 -20.370  1.00  0.00      WT1  O
ATOM   3914  H1  TIP3W 295     -15.409  17.011 -20.413  1.00  0.00      WT1  H
ATOM   3915  H2  TIP3W 295     -14.275  16.290 -19.697  1.00  0.00      WT1  H
ATOM   3916  OH2 TIP3W 296      42.159  41.013 -25.729  1.00  0.00      WT1  O
ATOM   3917  H1  TIP3W 296      41.745  41.213 -26.544  1.00  0.00      WT1  H
ATOM   3918  H2  TIP3W 296      42.409  41.881 -25.420  1.00  0.00      WT1  H
ATOM   3919  OH2 TIP3W 297      27.547  25.342 -29.593  1.00  0.00      WT1  O
ATOM   3920  H1  TIP3W 297      28.283  25.909 -29.411  1.00  0.00      WT1  H
ATOM   3921  H2  TIP3W 297      26.849  25.624 -28.991  1.00  0.00      WT1  H
ATOM   3922  OH2 TIP3W 298      36.113  18.460 -12.723  1.00  0.00      WT1  O
ATOM   3923  H1  TIP3W 298      35.442  18.604 -13.409  1.00  0.00      WT1  H
ATOM   3924  H2  TIP3W 298      35.585  18.527 -11.915  1.00  0.00      WT1  H
ATOM   3925  OH2 TIP3W 299      34.056  30.599 -25.151  1.00  0.00      WT1  O
ATOM   3926  H1  TIP3W 299      34.176  29.696 -24.736  1.00  0.00      WT1  H
ATOM   3927  H2  TIP3W 299      33.649  30.392 -25.994  1.00  0.00      WT1  H
ATOM   3928  OH2 TIP3W 300      28.077  20.632 -29.216  1.00  0.00      WT1  O
ATOM   3929  H1  TIP3W 300      28.840  20.731 -29.852  1.00  0.00      WT1  H
ATOM   3930  H2  TIP3W 300      27.312  20.486 -29.821  1.00  0.00      WT1  H
ATOM   3931  OH2 TIP3W 301      38.212  31.835 -13.844  1.00  0.00      WT1  O
ATOM   3932  H1  TIP3W 301      37.768  31.184 -14.431  1.00  0.00      WT1  H
ATOM   3933  H2  TIP3W 301      38.416  32.638 -14.339  1.00  0.00      WT1  H
ATOM   3934  OH2 TIP3W 302     -12.646  28.924 -16.931  1.00  0.00      WT1  O
ATOM   3935  H1  TIP3W 302     -12.863  28.582 -17.810  1.00  0.00      WT1  H
ATOM   3936  H2  TIP3W 302     -11.673  28.800 -16.903  1.00  0.00      WT1  H
ATOM   3937  OH2 TIP3W 303     -20.374  34.382 -14.856  1.00  0.00      WT1  O
ATOM   3938  H1  TIP3W 303     -19.475  34.028 -14.784  1.00  0.00      WT1  H
ATOM   3939  H2  TIP3W 303     -20.439  34.656 -15.752  1.00  0.00      WT1  H
ATOM   3940  OH2 TIP3W 304      33.823  18.787  -7.563  1.00  0.00      WT1  O
ATOM   3941  H1  TIP3W 304      34.390  19.348  -7.032  1.00  0.00      WT1  H
ATOM   3942  H2  TIP3W 304      33.011  19.328  -7.511  1.00  0.00      WT1  H
ATOM   3943  OH2 TIP3W 305      -8.291  35.635 -10.893  1.00  0.00      WT1  O
ATOM   3944  H1  TIP3W 305      -9.076  35.123 -10.762  1.00  0.00      WT1  H
ATOM   3945  H2  TIP3W 305      -8.162  35.859  -9.969  1.00  0.00      WT1  H
ATOM   3946  OH2 TIP3W 306     -19.666  31.975  -0.874  1.00  0.00      WT1  O
ATOM   3947  H1  TIP3W 306     -19.410  32.644  -0.191  1.00  0.00      WT1  H
ATOM   3948  H2  TIP3W 306     -20.560  31.692  -0.697  1.00  0.00      WT1  H
ATOM   3949  OH2 TIP3W 307     -18.028  40.386   0.624  1.00  0.00      WT1  O
ATOM   3950  H1  TIP3W 307     -18.312  39.769   1.295  1.00  0.00      WT1  H
ATOM   3951  H2  TIP3W 307     -17.137  40.487   0.866  1.00  0.00      WT1  H
ATOM   3952  OH2 TIP3W 308      29.338  16.857  11.458  1.00  0.00      WT1  O
ATOM   3953  H1  TIP3W 308      29.496  17.632  10.930  1.00  0.00      WT1  H
ATOM   3954  H2  TIP3W 308      28.822  16.216  10.835  1.00  0.00      WT1  H
ATOM   3955  OH2 TIP3W 309     -20.543  36.077   2.622  1.00  0.00      WT1  O
ATOM   3956  H1  TIP3W 309     -21.165  36.728   2.887  1.00  0.00      WT1  H
ATOM   3957  H2  TIP3W 309     -19.969  35.902   3.457  1.00  0.00      WT1  H
ATOM   3958  OH2 TIP3W 310      13.555  40.510  13.504  1.00  0.00      WT1  O
ATOM   3959  H1  TIP3W 310      13.561  39.552  13.756  1.00  0.00      WT1  H
ATOM   3960  H2  TIP3W 310      14.212  40.505  12.687  1.00  0.00      WT1  H
ATOM   3961  OH2 TIP3W 311     -17.339  32.126  15.041  1.00  0.00      WT1  O
ATOM   3962  H1  TIP3W 311     -17.549  31.892  14.087  1.00  0.00      WT1  H
ATOM   3963  H2  TIP3W 311     -16.679  31.479  15.365  1.00  0.00      WT1  H
ATOM   3964  OH2 TIP3W 312      31.925  22.892  21.233  1.00  0.00      WT1  O
ATOM   3965  H1  TIP3W 312      31.314  23.520  21.526  1.00  0.00      WT1  H
ATOM   3966  H2  TIP3W 312      31.931  22.116  21.799  1.00  0.00      WT1  H
ATOM   3967  OH2 TIP3W 313     -20.061  15.737  24.023  1.00  0.00      WT1  O
ATOM   3968  H1  TIP3W 313     -20.623  15.505  23.321  1.00  0.00      WT1  H
ATOM   3969  H2  TIP3W 313     -20.061  14.950  24.567  1.00  0.00      WT1  H
ATOM   3970  OH2 TIP3W 314     -21.119  29.462  23.459  1.00  0.00      WT1  O
ATOM   3971  H1  TIP3W 314     -20.853  29.688  24.308  1.00  0.00      WT1  H
ATOM   3972  H2  TIP3W 314     -20.323  29.804  22.964  1.00  0.00      WT1  H
ATOM   3973  OH2 TIP3W 316       0.794  29.542 -30.903  1.00  0.00      WT1  O
ATOM   3974  H1  TIP3W 316       0.103  29.439 -31.540  1.00  0.00      WT1  H
ATOM   3975  H2  TIP3W 316       1.189  28.621 -30.780  1.00  0.00      WT1  H
ATOM   3976  OH2 TIP3W 317     -15.233  36.281 -18.351  1.00  0.00      WT1  O
ATOM   3977  H1  TIP3W 317     -14.898  37.034 -18.901  1.00  0.00      WT1  H
ATOM   3978  H2  TIP3W 317     -15.254  36.707 -17.423  1.00  0.00      WT1  H
ATOM   3979  OH2 TIP3W 318      38.654  27.821  28.163  1.00  0.00      WT1  O
ATOM   3980  H1  TIP3W 318      38.102  27.141  27.722  1.00  0.00      WT1  H
ATOM   3981  H2  TIP3W 318      39.147  27.339  28.833  1.00  0.00      WT1  H
ATOM   3982  OH2 TIP3W 319      39.522  32.537 -31.993  1.00  0.00      WT1  O
ATOM   3983  H1  TIP3W 319      40.397  32.234 -32.210  1.00  0.00      WT1  H
ATOM   3984  H2  TIP3W 319      39.666  33.482 -32.047  1.00  0.00      WT1  H
ATOM   3985  OH2 TIP3W 320      33.942  19.284 -15.136  1.00  0.00      WT1  O
ATOM   3986  H1  TIP3W 320      33.725  19.656 -15.993  1.00  0.00      WT1  H
ATOM   3987  H2  TIP3W 320      33.566  18.418 -15.239  1.00  0.00      WT1  H
ATOM   3988  OH2 TIP3W 321      35.643  32.532 -24.426  1.00  0.00      WT1  O
ATOM   3989  H1  TIP3W 321      35.305  31.931 -25.068  1.00  0.00      WT1  H
ATOM   3990  H2  TIP3W 321      35.727  31.904 -23.639  1.00  0.00      WT1  H
ATOM   3991  OH2 TIP3W 322     -10.270  28.740 -22.565  1.00  0.00      WT1  O
ATOM   3992  H1  TIP3W 322     -10.905  28.793 -21.848  1.00  0.00      WT1  H
ATOM   3993  H2  TIP3W 322      -9.384  28.527 -22.184  1.00  0.00      WT1  H
ATOM   3994  OH2 TIP3W 324      40.286  35.529  -9.307  1.00  0.00      WT1  O
ATOM   3995  H1  TIP3W 324      39.934  35.455  -8.372  1.00  0.00      WT1  H
ATOM   3996  H2  TIP3W 324      41.240  35.350  -9.224  1.00  0.00      WT1  H
ATOM   3997  OH2 TIP3W 325     -19.822  32.652  -4.382  1.00  0.00      WT1  O
ATOM   3998  H1  TIP3W 325     -19.352  32.181  -3.707  1.00  0.00      WT1  H
ATOM   3999  H2  TIP3W 325     -19.661  32.114  -5.186  1.00  0.00      WT1  H
ATOM   4000  OH2 TIP3W 327     -17.659  21.828   7.654  1.00  0.00      WT1  O
ATOM   4001  H1  TIP3W 327     -17.650  20.858   7.756  1.00  0.00      WT1  H
ATOM   4002  H2  TIP3W 327     -17.623  22.005   6.698  1.00  0.00      WT1  H
ATOM   4003  OH2 TIP3W 328     -21.794  26.398  11.055  1.00  0.00      WT1  O
ATOM   4004  H1  TIP3W 328     -21.482  25.681  11.650  1.00  0.00      WT1  H
ATOM   4005  H2  TIP3W 328     -21.069  26.328  10.412  1.00  0.00      WT1  H
ATOM   4006  OH2 TIP3W 329     -21.950  36.956   4.893  1.00  0.00      WT1  O
ATOM   4007  H1  TIP3W 329     -21.093  37.305   5.200  1.00  0.00      WT1  H
ATOM   4008  H2  TIP3W 329     -22.540  37.798   4.913  1.00  0.00      WT1  H
ATOM   4009  OH2 TIP3W 330      37.476  35.785  15.660  1.00  0.00      WT1  O
ATOM   4010  H1  TIP3W 330      38.130  36.448  16.012  1.00  0.00      WT1  H
ATOM   4011  H2  TIP3W 330      36.882  35.589  16.384  1.00  0.00      WT1  H
ATOM   4012  OH2 TIP3W 331      42.499  42.622  15.324  1.00  0.00      WT1  O
ATOM   4013  H1  TIP3W 331      43.266  42.036  15.361  1.00  0.00      WT1  H
ATOM   4014  H2  TIP3W 331      41.834  41.998  15.151  1.00  0.00      WT1  H
ATOM   4015  OH2 TIP3W 332     -14.781  31.120   8.991  1.00  0.00      WT1  O
ATOM   4016  H1  TIP3W 332     -15.334  30.363   8.794  1.00  0.00      WT1  H
ATOM   4017  H2  TIP3W 332     -14.040  30.677   9.479  1.00  0.00      WT1  H
ATOM   4018  OH2 TIP3W 333      36.045  18.083  12.245  1.00  0.00      WT1  O
ATOM   4019  H1  TIP3W 333      35.135  17.966  12.490  1.00  0.00      WT1  H
ATOM   4020  H2  TIP3W 333      36.416  18.535  13.040  1.00  0.00      WT1  H
ATOM   4021  OH2 TIP3W 334      41.698  44.443 -27.178  1.00  0.00      WT1  O
ATOM   4022  H1  TIP3W 334      41.076  43.789 -26.758  1.00  0.00      WT1  H
ATOM   4023  H2  TIP3W 334      41.122  45.239 -27.384  1.00  0.00      WT1  H
ATOM   4024  OH2 TIP3W 335     -13.946  42.514 -34.795  1.00  0.00      WT1  O
ATOM   4025  H1  TIP3W 335     -13.611  43.437 -34.717  1.00  0.00      WT1  H
ATOM   4026  H2  TIP3W 335     -13.761  42.358 -35.709  1.00  0.00      WT1  H
ATOM   4027  OH2 TIP3W 336     -19.379  19.220  15.216  1.00  0.00      WT1  O
ATOM   4028  H1  TIP3W 336     -18.458  19.010  15.335  1.00  0.00      WT1  H
ATOM   4029  H2  TIP3W 336     -19.791  18.393  14.942  1.00  0.00      WT1  H
ATOM   4030  OH2 TIP3W 337      39.203  24.408 -30.147  1.00  0.00      WT1  O
ATOM   4031  H1  TIP3W 337      39.958  25.131 -30.032  1.00  0.00      WT1  H
ATOM   4032  H2  TIP3W 337      38.799  24.375 -29.235  1.00  0.00      WT1  H
ATOM   4033  OH2 TIP3W 338     -18.909  29.524 -29.961  1.00  0.00      WT1  O
ATOM   4034  H1  TIP3W 338     -18.826  30.196 -29.308  1.00  0.00      WT1  H
ATOM   4035  H2  TIP3W 338     -18.103  29.013 -29.889  1.00  0.00      WT1  H
ATOM   4036  OH2 TIP3W 339      42.032  28.395 -21.078  1.00  0.00      WT1  O
ATOM   4037  H1  TIP3W 339      42.856  28.164 -20.612  1.00  0.00      WT1  H
ATOM   4038  H2  TIP3W 339      42.343  28.503 -22.005  1.00  0.00      WT1  H
ATOM   4039  OH2 TIP3W 340      33.236  19.990 -17.617  1.00  0.00      WT1  O
ATOM   4040  H1  TIP3W 340      33.443  20.923 -17.685  1.00  0.00      WT1  H
ATOM   4041  H2  TIP3W 340      32.597  19.825 -18.390  1.00  0.00      WT1  H
ATOM   4042  OH2 TIP3W 341      31.146  37.551 -28.995  1.00  0.00      WT1  O
ATOM   4043  H1  TIP3W 341      31.183  38.266 -29.734  1.00  0.00      WT1  H
ATOM   4044  H2  TIP3W 341      31.442  38.175 -28.261  1.00  0.00      WT1  H
ATOM   4045  OH2 TIP3W 342      31.073  40.352 -11.662  1.00  0.00      WT1  O
ATOM   4046  H1  TIP3W 342      30.604  39.577 -11.410  1.00  0.00      WT1  H
ATOM   4047  H2  TIP3W 342      31.813  40.519 -11.045  1.00  0.00      WT1  H
ATOM   4048  OH2 TIP3W 343      40.968  33.552 -13.223  1.00  0.00      WT1  O
ATOM   4049  H1  TIP3W 343      40.177  33.598 -13.760  1.00  0.00      WT1  H
ATOM   4050  H2  TIP3W 343      40.756  34.193 -12.536  1.00  0.00      WT1  H
ATOM   4051  OH2 TIP3W 344     -20.946  31.390 -30.854  1.00  0.00      WT1  O
ATOM   4052  H1  TIP3W 344     -20.480  30.536 -31.017  1.00  0.00      WT1  H
ATOM   4053  H2  TIP3W 344     -20.235  32.028 -30.881  1.00  0.00      WT1  H
ATOM   4054  OH2 TIP3W 345      37.261  42.984  -4.320  1.00  0.00      WT1  O
ATOM   4055  H1  TIP3W 345      37.464  42.076  -4.049  1.00  0.00      WT1  H
ATOM   4056  H2  TIP3W 345      36.823  43.333  -3.507  1.00  0.00      WT1  H
ATOM   4057  OH2 TIP3W 346      19.593  36.988 -14.971  1.00  0.00      WT1  O
ATOM   4058  H1  TIP3W 346      19.285  37.497 -14.217  1.00  0.00      WT1  H
ATOM   4059  H2  TIP3W 346      20.487  36.731 -14.655  1.00  0.00      WT1  H
ATOM   4060  OH2 TIP3W 347     -19.821  38.553   5.854  1.00  0.00      WT1  O
ATOM   4061  H1  TIP3W 347     -20.007  38.909   6.775  1.00  0.00      WT1  H
ATOM   4062  H2  TIP3W 347     -19.530  39.396   5.412  1.00  0.00      WT1  H
ATOM   4063  OH2 TIP3W 349     -16.571  41.902   7.500  1.00  0.00      WT1  O
ATOM   4064  H1  TIP3W 349     -17.024  41.663   8.328  1.00  0.00      WT1  H
ATOM   4065  H2  TIP3W 349     -16.300  40.974   7.144  1.00  0.00      WT1  H
ATOM   4066  OH2 TIP3W 350      42.756  38.243   9.150  1.00  0.00      WT1  O
ATOM   4067  H1  TIP3W 350      42.975  39.135   9.191  1.00  0.00      WT1  H
ATOM   4068  H2  TIP3W 350      43.213  37.836   9.906  1.00  0.00      WT1  H
ATOM   4069  OH2 TIP3W 351      35.993  30.986  17.002  1.00  0.00      WT1  O
ATOM   4070  H1  TIP3W 351      36.159  30.033  17.195  1.00  0.00      WT1  H
ATOM   4071  H2  TIP3W 351      36.564  31.213  16.255  1.00  0.00      WT1  H
ATOM   4072  OH2 TIP3W 352     -20.407  39.718  18.444  1.00  0.00      WT1  O
ATOM   4073  H1  TIP3W 352     -20.698  39.498  19.321  1.00  0.00      WT1  H
ATOM   4074  H2  TIP3W 352     -19.843  40.463  18.649  1.00  0.00      WT1  H
ATOM   4075  OH2 TIP3W 354      25.187  40.185  26.587  1.00  0.00      WT1  O
ATOM   4076  H1  TIP3W 354      24.882  41.048  27.040  1.00  0.00      WT1  H
ATOM   4077  H2  TIP3W 354      25.937  40.416  26.009  1.00  0.00      WT1  H
ATOM   4078  OH2 TIP3W 355      34.108  32.430  19.339  1.00  0.00      WT1  O
ATOM   4079  H1  TIP3W 355      34.721  32.635  18.645  1.00  0.00      WT1  H
ATOM   4080  H2  TIP3W 355      34.195  31.460  19.421  1.00  0.00      WT1  H
ATOM   4081  OH2 TIP3W 356     -11.180  41.822  23.468  1.00  0.00      WT1  O
ATOM   4082  H1  TIP3W 356     -11.729  41.074  23.733  1.00  0.00      WT1  H
ATOM   4083  H2  TIP3W 356     -10.305  41.688  23.878  1.00  0.00      WT1  H
ATOM   4084  OH2 TIP3W 357      35.661  22.571  18.326  1.00  0.00      WT1  O
ATOM   4085  H1  TIP3W 357      35.785  23.510  18.183  1.00  0.00      WT1  H
ATOM   4086  H2  TIP3W 357      35.813  22.187  17.438  1.00  0.00      WT1  H
ATOM   4087  OH2 TIP3W 358      32.605  45.372  28.244  1.00  0.00      WT1  O
ATOM   4088  H1  TIP3W 358      33.241  45.566  27.567  1.00  0.00      WT1  H
ATOM   4089  H2  TIP3W 358      33.116  44.883  28.882  1.00  0.00      WT1  H
ATOM   4090  OH2 TIP3W 359     -20.147  32.849  28.583  1.00  0.00      WT1  O
ATOM   4091  H1  TIP3W 359     -20.703  33.464  28.076  1.00  0.00      WT1  H
ATOM   4092  H2  TIP3W 359     -19.373  32.748  28.035  1.00  0.00      WT1  H
ATOM   4093  OH2 TIP3W 360      34.087 -15.051  28.211  1.00  0.00      WT1  O
ATOM   4094  H1  TIP3W 360      33.699 -14.916  27.330  1.00  0.00      WT1  H
ATOM   4095  H2  TIP3W 360      33.384 -15.685  28.539  1.00  0.00      WT1  H
ATOM   4096  OH2 TIP3W 361      19.919  28.776 -27.478  1.00  0.00      WT1  O
ATOM   4097  H1  TIP3W 361      20.343  29.407 -26.823  1.00  0.00      WT1  H
ATOM   4098  H2  TIP3W 361      19.067  29.160 -27.619  1.00  0.00      WT1  H
ATOM   4099  OH2 TIP3W 362     -10.478  45.316 -22.032  1.00  0.00      WT1  O
ATOM   4100  H1  TIP3W 362     -10.990  44.557 -21.855  1.00  0.00      WT1  H
ATOM   4101  H2  TIP3W 362     -10.039  45.436 -21.148  1.00  0.00      WT1  H
ATOM   4102  OH2 TIP3W 363      42.606  34.056  -9.977  1.00  0.00      WT1  O
ATOM   4103  H1  TIP3W 363      43.467  34.045  -9.512  1.00  0.00      WT1  H
ATOM   4104  H2  TIP3W 363      42.902  34.181 -10.876  1.00  0.00      WT1  H
ATOM   4105  OH2 TIP3W 364      -8.118  43.517 -31.703  1.00  0.00      WT1  O
ATOM   4106  H1  TIP3W 364      -8.567  42.611 -31.767  1.00  0.00      WT1  H
ATOM   4107  H2  TIP3W 364      -7.682  43.543 -32.513  1.00  0.00      WT1  H
ATOM   4108  OH2 TIP3W 365     -16.187 -13.270  -8.135  1.00  0.00      WT1  O
ATOM   4109  H1  TIP3W 365     -16.753 -12.507  -8.345  1.00  0.00      WT1  H
ATOM   4110  H2  TIP3W 365     -15.377 -12.889  -7.791  1.00  0.00      WT1  H
ATOM   4111  OH2 TIP3W 367      -9.006  17.893   7.244  1.00  0.00      WT1  O
ATOM   4112  H1  TIP3W 367      -9.414  18.289   8.033  1.00  0.00      WT1  H
ATOM   4113  H2  TIP3W 367      -8.496  17.198   7.650  1.00  0.00      WT1  H
ATOM   4114  OH2 TIP3W 368     -17.779  28.317  -7.863  1.00  0.00      WT1  O
ATOM   4115  H1  TIP3W 368     -18.206  27.449  -7.682  1.00  0.00      WT1  H
ATOM   4116  H2  TIP3W 368     -16.897  28.236  -7.461  1.00  0.00      WT1  H
ATOM   4117  OH2 TIP3W 369     -16.421  28.303   3.189  1.00  0.00      WT1  O
ATOM   4118  H1  TIP3W 369     -17.061  27.919   3.840  1.00  0.00      WT1  H
ATOM   4119  H2  TIP3W 369     -16.978  28.839   2.578  1.00  0.00      WT1  H
ATOM   4120  OH2 TIP3W 370      41.358  15.120   7.675  1.00  0.00      WT1  O
ATOM   4121  H1  TIP3W 370      41.535  15.583   8.488  1.00  0.00      WT1  H
ATOM   4122  H2  TIP3W 370      42.142  14.522   7.649  1.00  0.00      WT1  H
ATOM   4123  OH2 TIP3W 371     -16.569  36.538   2.808  1.00  0.00      WT1  O
ATOM   4124  H1  TIP3W 371     -17.332  37.091   3.002  1.00  0.00      WT1  H
ATOM   4125  H2  TIP3W 371     -16.207  36.464   3.719  1.00  0.00      WT1  H
ATOM   4126  OH2 TIP3W 372     -18.524  40.891   4.492  1.00  0.00      WT1  O
ATOM   4127  H1  TIP3W 372     -17.996  40.246   3.968  1.00  0.00      WT1  H
ATOM   4128  H2  TIP3W 372     -18.179  41.729   4.220  1.00  0.00      WT1  H
ATOM   4129  OH2 TIP3W 373      37.264  38.074   5.303  1.00  0.00      WT1  O
ATOM   4130  H1  TIP3W 373      36.468  37.728   4.879  1.00  0.00      WT1  H
ATOM   4131  H2  TIP3W 373      37.930  37.377   5.145  1.00  0.00      WT1  H
ATOM   4132  OH2 TIP3W 374      40.160  36.133  17.670  1.00  0.00      WT1  O
ATOM   4133  H1  TIP3W 374      40.672  35.329  17.674  1.00  0.00      WT1  H
ATOM   4134  H2  TIP3W 374      40.748  36.701  17.096  1.00  0.00      WT1  H
ATOM   4135  OH2 TIP3W 377      35.064  40.181  18.604  1.00  0.00      WT1  O
ATOM   4136  H1  TIP3W 377      36.083  40.128  18.765  1.00  0.00      WT1  H
ATOM   4137  H2  TIP3W 377      35.026  40.573  17.721  1.00  0.00      WT1  H
ATOM   4138  OH2 TIP3W 378      -3.329  39.366 -33.745  1.00  0.00      WT1  O
ATOM   4139  H1  TIP3W 378      -3.875  38.964 -32.990  1.00  0.00      WT1  H
ATOM   4140  H2  TIP3W 378      -2.621  39.840 -33.272  1.00  0.00      WT1  H
ATOM   4141  OH2 TIP3W 379     -18.048   0.088  25.363  1.00  0.00      WT1  O
ATOM   4142  H1  TIP3W 379     -18.050  -0.929  25.547  1.00  0.00      WT1  H
ATOM   4143  H2  TIP3W 379     -18.843   0.163  24.766  1.00  0.00      WT1  H
ATOM   4144  OH2 TIP3W 380     -15.717  39.398  23.727  1.00  0.00      WT1  O
ATOM   4145  H1  TIP3W 380     -15.424  40.322  23.843  1.00  0.00      WT1  H
ATOM   4146  H2  TIP3W 380     -16.277  39.170  24.447  1.00  0.00      WT1  H
ATOM   4147  OH2 TIP3W 381      38.450  38.856 -23.723  1.00  0.00      WT1  O
ATOM   4148  H1  TIP3W 381      37.877  38.945 -22.952  1.00  0.00      WT1  H
ATOM   4149  H2  TIP3W 381      38.178  38.022 -24.020  1.00  0.00      WT1  H
ATOM   4150  OH2 TIP3W 382      31.758  45.220  25.450  1.00  0.00      WT1  O
ATOM   4151  H1  TIP3W 382      31.185  44.634  24.938  1.00  0.00      WT1  H
ATOM   4152  H2  TIP3W 382      31.226  46.037  25.591  1.00  0.00      WT1  H
ATOM   4153  OH2 TIP3W 383      39.926  43.038 -25.824  1.00  0.00      WT1  O
ATOM   4154  H1  TIP3W 383      39.684  43.399 -24.903  1.00  0.00      WT1  H
ATOM   4155  H2  TIP3W 383      39.412  42.192 -25.910  1.00  0.00      WT1  H
ATOM   4156  OH2 TIP3W 384     -17.586  37.013 -25.289  1.00  0.00      WT1  O
ATOM   4157  H1  TIP3W 384     -18.162  36.465 -24.745  1.00  0.00      WT1  H
ATOM   4158  H2  TIP3W 384     -18.258  37.581 -25.694  1.00  0.00      WT1  H
ATOM   4159  OH2 TIP3W 385      41.435  38.065 -19.552  1.00  0.00      WT1  O
ATOM   4160  H1  TIP3W 385      40.542  38.008 -20.018  1.00  0.00      WT1  H
ATOM   4161  H2  TIP3W 385      41.300  38.074 -18.594  1.00  0.00      WT1  H
ATOM   4162  OH2 TIP3W 386      36.467  31.558  -8.763  1.00  0.00      WT1  O
ATOM   4163  H1  TIP3W 386      36.963  31.049  -9.448  1.00  0.00      WT1  H
ATOM   4164  H2  TIP3W 386      37.170  32.200  -8.563  1.00  0.00      WT1  H
ATOM   4165  OH2 TIP3W 387      -9.155  42.449 -14.847  1.00  0.00      WT1  O
ATOM   4166  H1  TIP3W 387      -9.051  41.497 -14.895  1.00  0.00      WT1  H
ATOM   4167  H2  TIP3W 387      -9.697  42.655 -14.106  1.00  0.00      WT1  H
ATOM   4168  OH2 TIP3W 388     -14.935  34.599  -7.348  1.00  0.00      WT1  O
ATOM   4169  H1  TIP3W 388     -15.552  34.152  -6.759  1.00  0.00      WT1  H
ATOM   4170  H2  TIP3W 388     -14.127  34.192  -7.071  1.00  0.00      WT1  H
ATOM   4171  OH2 TIP3W 389     -21.130  43.177  -0.934  1.00  0.00      WT1  O
ATOM   4172  H1  TIP3W 389     -21.848  42.783  -1.374  1.00  0.00      WT1  H
ATOM   4173  H2  TIP3W 389     -20.271  42.758  -1.299  1.00  0.00      WT1  H
ATOM   4174  OH2 TIP3W 390     -16.989  43.385  -1.908  1.00  0.00      WT1  O
ATOM   4175  H1  TIP3W 390     -16.028  43.440  -2.060  1.00  0.00      WT1  H
ATOM   4176  H2  TIP3W 390     -16.994  43.100  -1.002  1.00  0.00      WT1  H
ATOM   4177  OH2 TIP3W 391     -21.206  30.406   8.940  1.00  0.00      WT1  O
ATOM   4178  H1  TIP3W 391     -20.424  29.989   9.401  1.00  0.00      WT1  H
ATOM   4179  H2  TIP3W 391     -21.940  30.323   9.591  1.00  0.00      WT1  H
ATOM   4180  OH2 TIP3W 393     -15.604  35.509   0.541  1.00  0.00      WT1  O
ATOM   4181  H1  TIP3W 393     -15.771  36.093   1.295  1.00  0.00      WT1  H
ATOM   4182  H2  TIP3W 393     -14.703  35.280   0.796  1.00  0.00      WT1  H
ATOM   4183  OH2 TIP3W 394      34.256  41.641   7.321  1.00  0.00      WT1  O
ATOM   4184  H1  TIP3W 394      33.818  41.929   6.457  1.00  0.00      WT1  H
ATOM   4185  H2  TIP3W 394      33.390  41.641   7.846  1.00  0.00      WT1  H
ATOM   4186  OH2 TIP3W 396      30.470  43.514  27.645  1.00  0.00      WT1  O
ATOM   4187  H1  TIP3W 396      31.292  42.902  27.971  1.00  0.00      WT1  H
ATOM   4188  H2  TIP3W 396      30.881  44.354  27.564  1.00  0.00      WT1  H
ATOM   4189  OH2 TIP3W 397     -14.776  34.477   8.919  1.00  0.00      WT1  O
ATOM   4190  H1  TIP3W 397     -14.894  34.226   9.877  1.00  0.00      WT1  H
ATOM   4191  H2  TIP3W 397     -14.240  35.271   9.007  1.00  0.00      WT1  H
ATOM   4192  OH2 TIP3W 399     -18.836  39.431  27.735  1.00  0.00      WT1  O
ATOM   4193  H1  TIP3W 399     -18.874  39.280  28.698  1.00  0.00      WT1  H
ATOM   4194  H2  TIP3W 399     -19.353  38.764  27.339  1.00  0.00      WT1  H
ATOM   4195  OH2 TIP3W 400     -17.854 -10.875  21.152  1.00  0.00      WT1  O
ATOM   4196  H1  TIP3W 400     -17.198 -11.616  20.994  1.00  0.00      WT1  H
ATOM   4197  H2  TIP3W 400     -17.305 -10.110  21.356  1.00  0.00      WT1  H
ATOM   4198  OH2 TIP3W 401     -21.033  37.376 -24.315  1.00  0.00      WT1  O
ATOM   4199  H1  TIP3W 401     -21.659  37.651 -25.070  1.00  0.00      WT1  H
ATOM   4200  H2  TIP3W 401     -21.578  37.529 -23.508  1.00  0.00      WT1  H
ATOM   4201  OH2 TIP3W 402      -2.217  25.944  22.623  1.00  0.00      WT1  O
ATOM   4202  H1  TIP3W 402      -1.868  26.509  21.888  1.00  0.00      WT1  H
ATOM   4203  H2  TIP3W 402      -2.580  26.603  23.185  1.00  0.00      WT1  H
ATOM   4204  OH2 TIP3W 403     -10.888  33.578 -31.869  1.00  0.00      WT1  O
ATOM   4205  H1  TIP3W 403     -10.876  32.670 -31.624  1.00  0.00      WT1  H
ATOM   4206  H2  TIP3W 403     -10.149  33.920 -31.437  1.00  0.00      WT1  H
ATOM   4207  OH2 TIP3W 405      42.261  44.868 -13.264  1.00  0.00      WT1  O
ATOM   4208  H1  TIP3W 405      42.069  45.797 -13.481  1.00  0.00      WT1  H
ATOM   4209  H2  TIP3W 405      42.256  44.807 -12.306  1.00  0.00      WT1  H
ATOM   4210  OH2 TIP3W 406      40.848  44.472 -17.979  1.00  0.00      WT1  O
ATOM   4211  H1  TIP3W 406      41.554  44.008 -18.405  1.00  0.00      WT1  H
ATOM   4212  H2  TIP3W 406      40.112  44.362 -18.585  1.00  0.00      WT1  H
ATOM   4213  OH2 TIP3W 407      38.298 -11.737 -16.256  1.00  0.00      WT1  O
ATOM   4214  H1  TIP3W 407      37.522 -11.944 -15.790  1.00  0.00      WT1  H
ATOM   4215  H2  TIP3W 407      38.907 -11.565 -15.497  1.00  0.00      WT1  H
ATOM   4216  OH2 TIP3W 409     -18.734  32.203 -11.234  1.00  0.00      WT1  O
ATOM   4217  H1  TIP3W 409     -18.585  31.663 -10.471  1.00  0.00      WT1  H
ATOM   4218  H2  TIP3W 409     -18.439  33.042 -10.936  1.00  0.00      WT1  H
ATOM   4219  OH2 TIP3W 410      22.176  35.875  -5.687  1.00  0.00      WT1  O
ATOM   4220  H1  TIP3W 410      23.124  36.109  -5.465  1.00  0.00      WT1  H
ATOM   4221  H2  TIP3W 410      22.120  35.936  -6.685  1.00  0.00      WT1  H
ATOM   4222  OH2 TIP3W 411     -13.213  -9.206  -4.293  1.00  0.00      WT1  O
ATOM   4223  H1  TIP3W 411     -13.648  -8.708  -3.560  1.00  0.00      WT1  H
ATOM   4224  H2  TIP3W 411     -13.148 -10.106  -3.972  1.00  0.00      WT1  H
ATOM   4225  OH2 TIP3W 412      38.352  -9.081 -13.846  1.00  0.00      WT1  O
ATOM   4226  H1  TIP3W 412      37.790  -9.857 -13.848  1.00  0.00      WT1  H
ATOM   4227  H2  TIP3W 412      37.781  -8.377 -13.481  1.00  0.00      WT1  H
ATOM   4228  OH2 TIP3W 413      40.801  -7.461  20.454  1.00  0.00      WT1  O
ATOM   4229  H1  TIP3W 413      40.656  -8.148  21.086  1.00  0.00      WT1  H
ATOM   4230  H2  TIP3W 413      41.736  -7.268  20.668  1.00  0.00      WT1  H
ATOM   4231  OH2 TIP3W 415      37.264  40.513  15.258  1.00  0.00      WT1  O
ATOM   4232  H1  TIP3W 415      37.431  40.988  14.445  1.00  0.00      WT1  H
ATOM   4233  H2  TIP3W 415      38.162  40.225  15.497  1.00  0.00      WT1  H
ATOM   4234  OH2 TIP3W 417     -18.756  -4.389  21.168  1.00  0.00      WT1  O
ATOM   4235  H1  TIP3W 417     -18.727  -3.571  20.675  1.00  0.00      WT1  H
ATOM   4236  H2  TIP3W 417     -19.106  -5.072  20.592  1.00  0.00      WT1  H
ATOM   4237  OH2 TIP3W 418     -20.583  40.888  15.235  1.00  0.00      WT1  O
ATOM   4238  H1  TIP3W 418     -20.253  40.276  16.023  1.00  0.00      WT1  H
ATOM   4239  H2  TIP3W 418     -20.028  41.718  15.319  1.00  0.00      WT1  H
ATOM   4240  OH2 TIP3W 420      42.682  39.842 -32.342  1.00  0.00      WT1  O
ATOM   4241  H1  TIP3W 420      42.315  40.141 -33.223  1.00  0.00      WT1  H
ATOM   4242  H2  TIP3W 420      43.556  39.478 -32.448  1.00  0.00      WT1  H
ATOM   4243  OH2 TIP3W 421      37.697 -14.725  23.495  1.00  0.00      WT1  O
ATOM   4244  H1  TIP3W 421      37.250 -15.222  22.753  1.00  0.00      WT1  H
ATOM   4245  H2  TIP3W 421      37.509 -15.323  24.290  1.00  0.00      WT1  H
ATOM   4246  OH2 TIP3W 422     -17.657  43.175  28.129  1.00  0.00      WT1  O
ATOM   4247  H1  TIP3W 422     -17.121  42.674  27.501  1.00  0.00      WT1  H
ATOM   4248  H2  TIP3W 422     -17.844  44.033  27.586  1.00  0.00      WT1  H
ATOM   4249  OH2 TIP3W 423      34.161  38.645  23.918  1.00  0.00      WT1  O
ATOM   4250  H1  TIP3W 423      33.613  37.983  23.472  1.00  0.00      WT1  H
ATOM   4251  H2  TIP3W 423      34.145  39.415  23.279  1.00  0.00      WT1  H
ATOM   4252  OH2 TIP3W 424      -7.138  -9.375 -33.693  1.00  0.00      WT1  O
ATOM   4253  H1  TIP3W 424      -6.328  -9.086 -34.066  1.00  0.00      WT1  H
ATOM   4254  H2  TIP3W 424      -7.744  -9.244 -34.523  1.00  0.00      WT1  H
ATOM   4255  OH2 TIP3W 425     -22.028  37.282 -30.923  1.00  0.00      WT1  O
ATOM   4256  H1  TIP3W 425     -22.173  38.250 -31.055  1.00  0.00      WT1  H
ATOM   4257  H2  TIP3W 425     -21.108  37.194 -30.825  1.00  0.00      WT1  H
ATOM   4258  OH2 TIP3W 427     -17.651  40.275 -24.768  1.00  0.00      WT1  O
ATOM   4259  H1  TIP3W 427     -17.802  41.138 -25.203  1.00  0.00      WT1  H
ATOM   4260  H2  TIP3W 427     -16.817  40.395 -24.336  1.00  0.00      WT1  H
ATOM   4261  OH2 TIP3W 428      37.355  45.825  -8.462  1.00  0.00      WT1  O
ATOM   4262  H1  TIP3W 428      36.425  46.135  -8.377  1.00  0.00      WT1  H
ATOM   4263  H2  TIP3W 428      37.261  44.830  -8.584  1.00  0.00      WT1  H
ATOM   4264  OH2 TIP3W 429      40.341 -14.024  -4.066  1.00  0.00      WT1  O
ATOM   4265  H1  TIP3W 429      40.774 -14.702  -3.569  1.00  0.00      WT1  H
ATOM   4266  H2  TIP3W 429      39.655 -13.688  -3.451  1.00  0.00      WT1  H
ATOM   4267  OH2 TIP3W 430      35.149  -8.066 -13.892  1.00  0.00      WT1  O
ATOM   4268  H1  TIP3W 430      35.439  -8.928 -14.100  1.00  0.00      WT1  H
ATOM   4269  H2  TIP3W 430      35.259  -7.610 -14.767  1.00  0.00      WT1  H
ATOM   4270  OH2 TIP3W 431     -19.949  44.848  -9.995  1.00  0.00      WT1  O
ATOM   4271  H1  TIP3W 431     -19.209  44.703  -9.364  1.00  0.00      WT1  H
ATOM   4272  H2  TIP3W 431     -19.759  45.685 -10.439  1.00  0.00      WT1  H
ATOM   4273  OH2 TIP3W 432     -14.981 -12.146  -2.099  1.00  0.00      WT1  O
ATOM   4274  H1  TIP3W 432     -15.586 -11.540  -2.700  1.00  0.00      WT1  H
ATOM   4275  H2  TIP3W 432     -15.106 -11.849  -1.166  1.00  0.00      WT1  H
ATOM   4276  OH2 TIP3W 433     -20.047  38.705  -7.049  1.00  0.00      WT1  O
ATOM   4277  H1  TIP3W 433     -20.279  39.444  -7.493  1.00  0.00      WT1  H
ATOM   4278  H2  TIP3W 433     -19.932  39.039  -6.150  1.00  0.00      WT1  H
ATOM   4279  OH2 TIP3W 434      32.815 -12.451  11.237  1.00  0.00      WT1  O
ATOM   4280  H1  TIP3W 434      33.468 -13.096  11.729  1.00  0.00      WT1  H
ATOM   4281  H2  TIP3W 434      33.294 -11.609  11.317  1.00  0.00      WT1  H
ATOM   4282  OH2 TIP3W 435      41.505  42.788   3.101  1.00  0.00      WT1  O
ATOM   4283  H1  TIP3W 435      40.726  42.246   3.115  1.00  0.00      WT1  H
ATOM   4284  H2  TIP3W 435      42.197  42.287   3.544  1.00  0.00      WT1  H
ATOM   4285  OH2 TIP3W 436      37.463   3.421  26.765  1.00  0.00      WT1  O
ATOM   4286  H1  TIP3W 436      37.962   3.032  27.505  1.00  0.00      WT1  H
ATOM   4287  H2  TIP3W 436      38.134   3.815  26.137  1.00  0.00      WT1  H
ATOM   4288  OH2 TIP3W 437     -10.756  10.178  14.094  1.00  0.00      WT1  O
ATOM   4289  H1  TIP3W 437     -10.689  10.347  13.169  1.00  0.00      WT1  H
ATOM   4290  H2  TIP3W 437     -11.533   9.563  14.140  1.00  0.00      WT1  H
ATOM   4291  OH2 TIP3W 438      20.706  -8.388  11.261  1.00  0.00      WT1  O
ATOM   4292  H1  TIP3W 438      20.177  -8.946  11.856  1.00  0.00      WT1  H
ATOM   4293  H2  TIP3W 438      21.375  -8.036  11.853  1.00  0.00      WT1  H
ATOM   4294  OH2 TIP3W 440      41.760 -11.792  20.380  1.00  0.00      WT1  O
ATOM   4295  H1  TIP3W 440      40.855 -11.474  20.300  1.00  0.00      WT1  H
ATOM   4296  H2  TIP3W 440      41.744 -12.565  20.912  1.00  0.00      WT1  H
ATOM   4297  OH2 TIP3W 441      42.144 -13.552  22.454  1.00  0.00      WT1  O
ATOM   4298  H1  TIP3W 441      41.823 -13.506  23.416  1.00  0.00      WT1  H
ATOM   4299  H2  TIP3W 441      43.132 -13.314  22.529  1.00  0.00      WT1  H
ATOM   4300  OH2 TIP3W 442      25.356  -0.666  11.227  1.00  0.00      WT1  O
ATOM   4301  H1  TIP3W 442      25.390  -0.650  10.296  1.00  0.00      WT1  H
ATOM   4302  H2  TIP3W 442      24.444  -1.041  11.371  1.00  0.00      WT1  H
ATOM   4303  OH2 TIP3W 443     -12.617  -3.068 -26.003  1.00  0.00      WT1  O
ATOM   4304  H1  TIP3W 443     -12.843  -3.846 -26.560  1.00  0.00      WT1  H
ATOM   4305  H2  TIP3W 443     -13.080  -3.178 -25.176  1.00  0.00      WT1  H
ATOM   4306  OH2 TIP3W 444      42.107  -0.172 -29.254  1.00  0.00      WT1  O
ATOM   4307  H1  TIP3W 444      41.285  -0.372 -29.715  1.00  0.00      WT1  H
ATOM   4308  H2  TIP3W 444      41.909   0.618 -28.663  1.00  0.00      WT1  H
ATOM   4309  OH2 TIP3W 446     -17.440  32.345 -24.234  1.00  0.00      WT1  O
ATOM   4310  H1  TIP3W 446     -17.115  31.420 -24.143  1.00  0.00      WT1  H
ATOM   4311  H2  TIP3W 446     -16.861  32.976 -23.770  1.00  0.00      WT1  H
ATOM   4312  OH2 TIP3W 447      39.435 -12.242 -36.171  1.00  0.00      WT1  O
ATOM   4313  H1  TIP3W 447      39.340 -12.997 -35.534  1.00  0.00      WT1  H
ATOM   4314  H2  TIP3W 447      39.302 -11.471 -35.565  1.00  0.00      WT1  H
ATOM   4315  OH2 TIP3W 450     -15.492 -13.870 -16.364  1.00  0.00      WT1  O
ATOM   4316  H1  TIP3W 450     -14.902 -14.325 -15.666  1.00  0.00      WT1  H
ATOM   4317  H2  TIP3W 450     -16.404 -14.148 -16.159  1.00  0.00      WT1  H
ATOM   4318  OH2 TIP3W 451      42.426 -12.569  -5.629  1.00  0.00      WT1  O
ATOM   4319  H1  TIP3W 451      41.746 -12.899  -5.001  1.00  0.00      WT1  H
ATOM   4320  H2  TIP3W 451      41.934 -11.930  -6.174  1.00  0.00      WT1  H
ATOM   4321  OH2 TIP3W 452     -11.657   3.381   2.870  1.00  0.00      WT1  O
ATOM   4322  H1  TIP3W 452     -12.185   2.824   3.475  1.00  0.00      WT1  H
ATOM   4323  H2  TIP3W 452     -10.766   3.014   3.035  1.00  0.00      WT1  H
ATOM   4324  OH2 TIP3W 453      36.687 -11.276   3.987  1.00  0.00      WT1  O
ATOM   4325  H1  TIP3W 453      36.172 -10.832   3.361  1.00  0.00      WT1  H
ATOM   4326  H2  TIP3W 453      37.471 -10.727   4.113  1.00  0.00      WT1  H
ATOM   4327  OH2 TIP3W 454      40.436  43.158  -1.172  1.00  0.00      WT1  O
ATOM   4328  H1  TIP3W 454      40.241  44.106  -0.897  1.00  0.00      WT1  H
ATOM   4329  H2  TIP3W 454      40.404  43.278  -2.169  1.00  0.00      WT1  H
ATOM   4330  OH2 TIP3W 455      37.356  -7.123   2.292  1.00  0.00      WT1  O
ATOM   4331  H1  TIP3W 455      36.940  -6.841   1.494  1.00  0.00      WT1  H
ATOM   4332  H2  TIP3W 455      37.722  -8.004   2.019  1.00  0.00      WT1  H
ATOM   4333  OH2 TIP3W 456      -6.975  45.010  13.791  1.00  0.00      WT1  O
ATOM   4334  H1  TIP3W 456      -7.852  44.650  13.595  1.00  0.00      WT1  H
ATOM   4335  H2  TIP3W 456      -6.860  44.706  14.724  1.00  0.00      WT1  H
ATOM   4336  OH2 TIP3W 457     -12.595  -1.164  12.539  1.00  0.00      WT1  O
ATOM   4337  H1  TIP3W 457     -12.494  -1.769  11.778  1.00  0.00      WT1  H
ATOM   4338  H2  TIP3W 457     -13.445  -0.748  12.324  1.00  0.00      WT1  H
ATOM   4339  OH2 TIP3W 458      39.007  -5.394   5.598  1.00  0.00      WT1  O
ATOM   4340  H1  TIP3W 458      39.173  -4.569   5.145  1.00  0.00      WT1  H
ATOM   4341  H2  TIP3W 458      38.082  -5.431   5.650  1.00  0.00      WT1  H
ATOM   4342  OH2 TIP3W 459      33.782  -6.947  11.355  1.00  0.00      WT1  O
ATOM   4343  H1  TIP3W 459      34.410  -6.278  10.906  1.00  0.00      WT1  H
ATOM   4344  H2  TIP3W 459      33.880  -6.777  12.306  1.00  0.00      WT1  H
ATOM   4345  OH2 TIP3W 460     -18.379  41.243 -35.318  1.00  0.00      WT1  O
ATOM   4346  H1  TIP3W 460     -18.219  41.857 -36.027  1.00  0.00      WT1  H
ATOM   4347  H2  TIP3W 460     -17.523  40.934 -34.919  1.00  0.00      WT1  H
ATOM   4348  OH2 TIP3W 461     -13.344  -9.648  23.139  1.00  0.00      WT1  O
ATOM   4349  H1  TIP3W 461     -13.096  -9.995  23.982  1.00  0.00      WT1  H
ATOM   4350  H2  TIP3W 461     -13.949  -8.899  23.360  1.00  0.00      WT1  H
ATOM   4351  OH2 TIP3W 462     -20.628 -12.967  16.369  1.00  0.00      WT1  O
ATOM   4352  H1  TIP3W 462     -20.589 -12.446  17.185  1.00  0.00      WT1  H
ATOM   4353  H2  TIP3W 462     -21.019 -13.818  16.667  1.00  0.00      WT1  H
ATOM   4354  OH2 TIP3W 463     -17.349  -0.085  28.071  1.00  0.00      WT1  O
ATOM   4355  H1  TIP3W 463     -17.116   0.453  27.284  1.00  0.00      WT1  H
ATOM   4356  H2  TIP3W 463     -18.243  -0.416  27.934  1.00  0.00      WT1  H
ATOM   4357  OH2 TIP3W 464      -2.152  44.158  12.893  1.00  0.00      WT1  O
ATOM   4358  H1  TIP3W 464      -2.776  43.758  12.202  1.00  0.00      WT1  H
ATOM   4359  H2  TIP3W 464      -2.587  44.991  13.160  1.00  0.00      WT1  H
ATOM   4360  OH2 TIP3W 465      -8.661 -14.025 -33.202  1.00  0.00      WT1  O
ATOM   4361  H1  TIP3W 465      -8.354 -13.263 -32.772  1.00  0.00      WT1  H
ATOM   4362  H2  TIP3W 465      -9.340 -14.367 -32.616  1.00  0.00      WT1  H
ATOM   4363  OH2 TIP3W 466     -13.729  -5.363 -27.367  1.00  0.00      WT1  O
ATOM   4364  H1  TIP3W 466     -14.369  -5.191 -28.046  1.00  0.00      WT1  H
ATOM   4365  H2  TIP3W 466     -14.163  -5.883 -26.660  1.00  0.00      WT1  H
ATOM   4366  OH2 TIP3W 467      35.505 -10.592 -24.435  1.00  0.00      WT1  O
ATOM   4367  H1  TIP3W 467      35.760  -9.842 -23.989  1.00  0.00      WT1  H
ATOM   4368  H2  TIP3W 467      36.077 -11.212 -24.048  1.00  0.00      WT1  H
ATOM   4369  OH2 TIP3W 468     -12.888  36.423 -32.863  1.00  0.00      WT1  O
ATOM   4370  H1  TIP3W 468     -12.349  35.835 -33.375  1.00  0.00      WT1  H
ATOM   4371  H2  TIP3W 468     -13.145  35.915 -32.084  1.00  0.00      WT1  H
ATOM   4372  OH2 TIP3W 469     -13.474  -3.977 -23.460  1.00  0.00      WT1  O
ATOM   4373  H1  TIP3W 469     -14.324  -4.383 -23.201  1.00  0.00      WT1  H
ATOM   4374  H2  TIP3W 469     -13.040  -3.750 -22.634  1.00  0.00      WT1  H
ATOM   4375  OH2 TIP3W 470     -19.427  43.157 -16.384  1.00  0.00      WT1  O
ATOM   4376  H1  TIP3W 470     -20.218  42.835 -16.020  1.00  0.00      WT1  H
ATOM   4377  H2  TIP3W 470     -19.735  43.440 -17.292  1.00  0.00      WT1  H
ATOM   4378  OH2 TIP3W 472     -21.637  42.951 -25.959  1.00  0.00      WT1  O
ATOM   4379  H1  TIP3W 472     -22.206  43.345 -26.607  1.00  0.00      WT1  H
ATOM   4380  H2  TIP3W 472     -21.295  42.151 -26.398  1.00  0.00      WT1  H
ATOM   4381  OH2 TIP3W 473      41.882  -6.860  -3.527  1.00  0.00      WT1  O
ATOM   4382  H1  TIP3W 473      41.606  -6.076  -3.037  1.00  0.00      WT1  H
ATOM   4383  H2  TIP3W 473      41.091  -7.135  -4.106  1.00  0.00      WT1  H
ATOM   4384  OH2 TIP3W 474      42.073 -10.500  -7.923  1.00  0.00      WT1  O
ATOM   4385  H1  TIP3W 474      42.256 -10.007  -8.773  1.00  0.00      WT1  H
ATOM   4386  H2  TIP3W 474      41.340 -10.016  -7.521  1.00  0.00      WT1  H
ATOM   4387  OH2 TIP3W 475      36.544  44.744   1.864  1.00  0.00      WT1  O
ATOM   4388  H1  TIP3W 475      36.063  45.128   1.067  1.00  0.00      WT1  H
ATOM   4389  H2  TIP3W 475      36.026  45.071   2.697  1.00  0.00      WT1  H
ATOM   4390  OH2 TIP3W 477      40.968  43.676  10.547  1.00  0.00      WT1  O
ATOM   4391  H1  TIP3W 477      40.369  44.413  10.402  1.00  0.00      WT1  H
ATOM   4392  H2  TIP3W 477      40.822  43.135   9.780  1.00  0.00      WT1  H
ATOM   4393  OH2 TIP3W 478      38.325   4.240 -35.151  1.00  0.00      WT1  O
ATOM   4394  H1  TIP3W 478      38.298   3.349 -35.608  1.00  0.00      WT1  H
ATOM   4395  H2  TIP3W 478      38.119   4.824 -35.903  1.00  0.00      WT1  H
ATOM   4396  OH2 TIP3W 479     -14.183   1.214  12.242  1.00  0.00      WT1  O
ATOM   4397  H1  TIP3W 479     -14.569   1.077  11.381  1.00  0.00      WT1  H
ATOM   4398  H2  TIP3W 479     -14.788   1.944  12.591  1.00  0.00      WT1  H
ATOM   4399  OH2 TIP3W 480     -20.755  41.402   1.590  1.00  0.00      WT1  O
ATOM   4400  H1  TIP3W 480     -21.384  41.893   1.039  1.00  0.00      WT1  H
ATOM   4401  H2  TIP3W 480     -19.911  41.590   1.215  1.00  0.00      WT1  H
ATOM   4402  OH2 TIP3W 481     -17.722  46.447   0.353  1.00  0.00      WT1  O
ATOM   4403  H1  TIP3W 481     -17.233  46.017  -0.354  1.00  0.00      WT1  H
ATOM   4404  H2  TIP3W 481     -18.609  45.945   0.244  1.00  0.00      WT1  H
ATOM   4405  OH2 TIP3W 482     -16.307  44.121  25.179  1.00  0.00      WT1  O
ATOM   4406  H1  TIP3W 482     -15.717  44.802  24.874  1.00  0.00      WT1  H
ATOM   4407  H2  TIP3W 482     -17.028  44.655  25.696  1.00  0.00      WT1  H
ATOM   4408  OH2 TIP3W 483     -12.206  43.668 -29.232  1.00  0.00      WT1  O
ATOM   4409  H1  TIP3W 483     -11.395  44.149 -29.300  1.00  0.00      WT1  H
ATOM   4410  H2  TIP3W 483     -11.983  42.913 -28.746  1.00  0.00      WT1  H
ATOM   4411  OH2 TIP3W 484     -12.270 -15.304 -34.141  1.00  0.00      WT1  O
ATOM   4412  H1  TIP3W 484     -12.185 -14.985 -33.178  1.00  0.00      WT1  H
ATOM   4413  H2  TIP3W 484     -12.809 -14.621 -34.527  1.00  0.00      WT1  H
ATOM   4414  OH2 TIP3W 485     -17.934  -7.819 -28.417  1.00  0.00      WT1  O
ATOM   4415  H1  TIP3W 485     -17.147  -8.025 -27.880  1.00  0.00      WT1  H
ATOM   4416  H2  TIP3W 485     -18.550  -7.486 -27.772  1.00  0.00      WT1  H
ATOM   4417  OH2 TIP3W 486     -19.149 -11.257 -26.379  1.00  0.00      WT1  O
ATOM   4418  H1  TIP3W 486     -19.443 -10.672 -27.097  1.00  0.00      WT1  H
ATOM   4419  H2  TIP3W 486     -18.735 -11.971 -26.867  1.00  0.00      WT1  H
ATOM   4420  OH2 TIP3W 487      -4.756   0.597  24.806  1.00  0.00      WT1  O
ATOM   4421  H1  TIP3W 487      -4.255  -0.214  25.004  1.00  0.00      WT1  H
ATOM   4422  H2  TIP3W 487      -5.039   0.557  23.860  1.00  0.00      WT1  H
ATOM   4423  OH2 TIP3W 488      27.886 -12.677 -16.734  1.00  0.00      WT1  O
ATOM   4424  H1  TIP3W 488      26.925 -12.771 -17.020  1.00  0.00      WT1  H
ATOM   4425  H2  TIP3W 488      28.035 -13.343 -16.009  1.00  0.00      WT1  H
ATOM   4426  OH2 TIP3W 489     -19.276  -8.479 -16.869  1.00  0.00      WT1  O
ATOM   4427  H1  TIP3W 489     -19.780  -8.953 -16.230  1.00  0.00      WT1  H
ATOM   4428  H2  TIP3W 489     -18.948  -7.656 -16.441  1.00  0.00      WT1  H
ATOM   4429  OH2 TIP3W 490     -19.661 -10.900  -3.581  1.00  0.00      WT1  O
ATOM   4430  H1  TIP3W 490     -20.292 -11.424  -3.044  1.00  0.00      WT1  H
ATOM   4431  H2  TIP3W 490     -20.249 -10.434  -4.174  1.00  0.00      WT1  H
ATOM   4432  OH2 TIP3W 491     -20.712  -7.679  -7.532  1.00  0.00      WT1  O
ATOM   4433  H1  TIP3W 491     -20.872  -7.900  -8.447  1.00  0.00      WT1  H
ATOM   4434  H2  TIP3W 491     -20.718  -6.733  -7.461  1.00  0.00      WT1  H
ATOM   4435  OH2 TIP3W 492      41.401   3.375 -26.001  1.00  0.00      WT1  O
ATOM   4436  H1  TIP3W 492      40.558   3.804 -25.651  1.00  0.00      WT1  H
ATOM   4437  H2  TIP3W 492      41.677   3.953 -26.698  1.00  0.00      WT1  H
ATOM   4438  OH2 TIP3W 493     -12.852  -2.851  10.250  1.00  0.00      WT1  O
ATOM   4439  H1  TIP3W 493     -12.040  -2.789   9.818  1.00  0.00      WT1  H
ATOM   4440  H2  TIP3W 493     -12.771  -3.751  10.561  1.00  0.00      WT1  H
ATOM   4441  OH2 TIP3W 494     -21.815   1.958   0.896  1.00  0.00      WT1  O
ATOM   4442  H1  TIP3W 494     -22.093   2.848   1.158  1.00  0.00      WT1  H
ATOM   4443  H2  TIP3W 494     -21.686   2.005  -0.047  1.00  0.00      WT1  H
ATOM   4444  OH2 TIP3W 495     -12.574  -8.069 -11.246  1.00  0.00      WT1  O
ATOM   4445  H1  TIP3W 495     -12.963  -8.318 -10.349  1.00  0.00      WT1  H
ATOM   4446  H2  TIP3W 495     -12.116  -7.288 -11.007  1.00  0.00      WT1  H
ATOM   4447  OH2 TIP3W 497      -2.077   2.218  17.542  1.00  0.00      WT1  O
ATOM   4448  H1  TIP3W 497      -2.110   3.240  17.348  1.00  0.00      WT1  H
ATOM   4449  H2  TIP3W 497      -2.711   1.813  16.919  1.00  0.00      WT1  H
ATOM   4450  OH2 TIP3W 499      38.149  -9.159   4.704  1.00  0.00      WT1  O
ATOM   4451  H1  TIP3W 499      38.864  -8.824   5.272  1.00  0.00      WT1  H
ATOM   4452  H2  TIP3W 499      37.954  -8.443   4.076  1.00  0.00      WT1  H
ATOM   4453  OH2 TIP3W 500      -1.787   0.274  12.178  1.00  0.00      WT1  O
ATOM   4454  H1  TIP3W 500      -1.730   0.214  11.196  1.00  0.00      WT1  H
ATOM   4455  H2  TIP3W 500      -0.957  -0.087  12.505  1.00  0.00      WT1  H
ATOM   4456  OH2 TIP3W 501     -21.655 -11.470  18.525  1.00  0.00      WT1  O
ATOM   4457  H1  TIP3W 501     -21.230 -10.601  18.558  1.00  0.00      WT1  H
ATOM   4458  H2  TIP3W 501     -22.362 -11.368  19.150  1.00  0.00      WT1  H
ATOM   4459  OH2 TIP3W 502     -20.700  -5.237  25.557  1.00  0.00      WT1  O
ATOM   4460  H1  TIP3W 502     -19.920  -5.829  25.659  1.00  0.00      WT1  H
ATOM   4461  H2  TIP3W 502     -20.977  -4.959  26.462  1.00  0.00      WT1  H
ATOM   4462  OH2 TIP3W 503     -19.433  -5.619 -23.036  1.00  0.00      WT1  O
ATOM   4463  H1  TIP3W 503     -18.954  -5.044 -23.682  1.00  0.00      WT1  H
ATOM   4464  H2  TIP3W 503     -19.112  -6.514 -23.232  1.00  0.00      WT1  H
ATOM   4465  OH2 TIP3W 504      32.708  -5.717  26.775  1.00  0.00      WT1  O
ATOM   4466  H1  TIP3W 504      33.221  -5.876  25.990  1.00  0.00      WT1  H
ATOM   4467  H2  TIP3W 504      32.650  -4.708  26.805  1.00  0.00      WT1  H
ATOM   4468  OH2 TIP3W 505      42.510   0.174  28.492  1.00  0.00      WT1  O
ATOM   4469  H1  TIP3W 505      42.449  -0.143  29.441  1.00  0.00      WT1  H
ATOM   4470  H2  TIP3W 505      42.036  -0.459  28.007  1.00  0.00      WT1  H
ATOM   4471  OH2 TIP3W 506     -20.174 -10.138 -19.941  1.00  0.00      WT1  O
ATOM   4472  H1  TIP3W 506     -20.395  -9.783 -19.095  1.00  0.00      WT1  H
ATOM   4473  H2  TIP3W 506     -19.251  -9.912 -20.068  1.00  0.00      WT1  H
ATOM   4474  OH2 TIP3W 507     -16.170   6.327 -33.875  1.00  0.00      WT1  O
ATOM   4475  H1  TIP3W 507     -17.002   6.091 -34.347  1.00  0.00      WT1  H
ATOM   4476  H2  TIP3W 507     -15.693   5.528 -34.002  1.00  0.00      WT1  H
ATOM   4477  OH2 TIP3W 508       9.252  -3.188 -29.142  1.00  0.00      WT1  O
ATOM   4478  H1  TIP3W 508       8.991  -2.302 -29.463  1.00  0.00      WT1  H
ATOM   4479  H2  TIP3W 508       9.739  -3.014 -28.327  1.00  0.00      WT1  H
ATOM   4480  OH2 TIP3W 509     -18.535 -12.039 -16.776  1.00  0.00      WT1  O
ATOM   4481  H1  TIP3W 509     -19.410 -11.902 -17.062  1.00  0.00      WT1  H
ATOM   4482  H2  TIP3W 509     -17.970 -11.217 -16.899  1.00  0.00      WT1  H
ATOM   4483  OH2 TIP3W 510      32.533 -15.038  -9.688  1.00  0.00      WT1  O
ATOM   4484  H1  TIP3W 510      32.992 -15.646 -10.175  1.00  0.00      WT1  H
ATOM   4485  H2  TIP3W 510      33.202 -14.737  -9.121  1.00  0.00      WT1  H
ATOM   4486  OH2 TIP3W 511     -20.208   4.528 -14.563  1.00  0.00      WT1  O
ATOM   4487  H1  TIP3W 511     -19.620   4.877 -15.249  1.00  0.00      WT1  H
ATOM   4488  H2  TIP3W 511     -21.085   4.604 -15.056  1.00  0.00      WT1  H
ATOM   4489  OH2 TIP3W 512      -1.939  -2.328 -25.128  1.00  0.00      WT1  O
ATOM   4490  H1  TIP3W 512      -1.813  -1.985 -25.976  1.00  0.00      WT1  H
ATOM   4491  H2  TIP3W 512      -2.933  -2.128 -24.944  1.00  0.00      WT1  H
ATOM   4492  OH2 TIP3W 513      42.631   9.556 -16.510  1.00  0.00      WT1  O
ATOM   4493  H1  TIP3W 513      42.267  10.135 -15.848  1.00  0.00      WT1  H
ATOM   4494  H2  TIP3W 513      42.725   8.657 -15.997  1.00  0.00      WT1  H
ATOM   4495  OH2 TIP3W 514     -11.060 -10.396  -1.348  1.00  0.00      WT1  O
ATOM   4496  H1  TIP3W 514     -11.389 -10.740  -2.154  1.00  0.00      WT1  H
ATOM   4497  H2  TIP3W 514     -11.166  -9.465  -1.335  1.00  0.00      WT1  H
ATOM   4498  OH2 TIP3W 515     -20.765  -6.426 -11.679  1.00  0.00      WT1  O
ATOM   4499  H1  TIP3W 515     -20.420  -6.369 -12.548  1.00  0.00      WT1  H
ATOM   4500  H2  TIP3W 515     -20.692  -5.538 -11.407  1.00  0.00      WT1  H
ATOM   4501  OH2 TIP3W 516     -18.425 -14.074  -3.433  1.00  0.00      WT1  O
ATOM   4502  H1  TIP3W 516     -18.722 -13.672  -4.205  1.00  0.00      WT1  H
ATOM   4503  H2  TIP3W 516     -17.822 -13.382  -3.096  1.00  0.00      WT1  H
ATOM   4504  OH2 TIP3W 517      -8.026  -5.412 -16.057  1.00  0.00      WT1  O
ATOM   4505  H1  TIP3W 517      -8.390  -6.211 -15.691  1.00  0.00      WT1  H
ATOM   4506  H2  TIP3W 517      -8.086  -5.524 -17.000  1.00  0.00      WT1  H
ATOM   4507  OH2 TIP3W 518     -12.063  -6.202  17.298  1.00  0.00      WT1  O
ATOM   4508  H1  TIP3W 518     -12.517  -6.594  18.025  1.00  0.00      WT1  H
ATOM   4509  H2  TIP3W 518     -11.805  -6.946  16.772  1.00  0.00      WT1  H
ATOM   4510  OH2 TIP3W 519      39.848  -5.311   9.415  1.00  0.00      WT1  O
ATOM   4511  H1  TIP3W 519      39.757  -6.047   8.754  1.00  0.00      WT1  H
ATOM   4512  H2  TIP3W 519      39.213  -4.663   9.180  1.00  0.00      WT1  H
ATOM   4513  OH2 TIP3W 522     -11.271  -3.531  20.259  1.00  0.00      WT1  O
ATOM   4514  H1  TIP3W 522     -11.190  -4.225  20.947  1.00  0.00      WT1  H
ATOM   4515  H2  TIP3W 522     -10.894  -3.950  19.455  1.00  0.00      WT1  H
ATOM   4516  OH2 TIP3W 523     -12.352   4.146  26.495  1.00  0.00      WT1  O
ATOM   4517  H1  TIP3W 523     -12.153   5.081  26.762  1.00  0.00      WT1  H
ATOM   4518  H2  TIP3W 523     -13.240   4.205  26.322  1.00  0.00      WT1  H
ATOM   4519  OH2 TIP3W 524     -10.908   3.535  28.796  1.00  0.00      WT1  O
ATOM   4520  H1  TIP3W 524     -11.621   3.723  28.099  1.00  0.00      WT1  H
ATOM   4521  H2  TIP3W 524     -10.099   3.569  28.248  1.00  0.00      WT1  H
ATOM   4522  OH2 TIP3W 525     -14.587 -10.488  20.484  1.00  0.00      WT1  O
ATOM   4523  H1  TIP3W 525     -14.157 -10.333  21.295  1.00  0.00      WT1  H
ATOM   4524  H2  TIP3W 525     -15.267  -9.801  20.483  1.00  0.00      WT1  H
ATOM   4525  OH2 TIP3W 526     -21.305  -1.051  24.824  1.00  0.00      WT1  O
ATOM   4526  H1  TIP3W 526     -21.476  -0.081  24.965  1.00  0.00      WT1  H
ATOM   4527  H2  TIP3W 526     -21.952  -1.474  25.356  1.00  0.00      WT1  H
ATOM   4528  OH2 TIP3W 527     -12.660  -1.948  26.399  1.00  0.00      WT1  O
ATOM   4529  H1  TIP3W 527     -12.079  -1.706  27.144  1.00  0.00      WT1  H
ATOM   4530  H2  TIP3W 527     -12.974  -2.791  26.710  1.00  0.00      WT1  H
ATOM   4531  OH2 TIP3W 529     -13.676  12.493 -30.615  1.00  0.00      WT1  O
ATOM   4532  H1  TIP3W 529     -13.325  11.633 -30.836  1.00  0.00      WT1  H
ATOM   4533  H2  TIP3W 529     -13.762  12.454 -29.661  1.00  0.00      WT1  H
ATOM   4534  OH2 TIP3W 530      37.880   0.065 -25.080  1.00  0.00      WT1  O
ATOM   4535  H1  TIP3W 530      37.811   0.549 -24.278  1.00  0.00      WT1  H
ATOM   4536  H2  TIP3W 530      38.748   0.234 -25.401  1.00  0.00      WT1  H
ATOM   4537  OH2 TIP3W 531      40.402  16.834 -12.538  1.00  0.00      WT1  O
ATOM   4538  H1  TIP3W 531      40.933  16.072 -12.717  1.00  0.00      WT1  H
ATOM   4539  H2  TIP3W 531      39.868  16.860 -13.394  1.00  0.00      WT1  H
ATOM   4540  OH2 TIP3W 532      40.440   6.062 -19.262  1.00  0.00      WT1  O
ATOM   4541  H1  TIP3W 532      41.385   5.940 -19.674  1.00  0.00      WT1  H
ATOM   4542  H2  TIP3W 532      40.666   5.878 -18.335  1.00  0.00      WT1  H
ATOM   4543  OH2 TIP3W 533     -16.979  -1.140 -17.104  1.00  0.00      WT1  O
ATOM   4544  H1  TIP3W 533     -16.593  -0.605 -16.386  1.00  0.00      WT1  H
ATOM   4545  H2  TIP3W 533     -16.683  -0.531 -17.863  1.00  0.00      WT1  H
ATOM   4546  OH2 TIP3W 534      -6.269  -8.590 -13.413  1.00  0.00      WT1  O
ATOM   4547  H1  TIP3W 534      -6.912  -7.886 -13.745  1.00  0.00      WT1  H
ATOM   4548  H2  TIP3W 534      -6.579  -9.384 -13.815  1.00  0.00      WT1  H
ATOM   4549  OH2 TIP3W 536      31.182  -3.701   6.860  1.00  0.00      WT1  O
ATOM   4550  H1  TIP3W 536      31.872  -4.264   7.214  1.00  0.00      WT1  H
ATOM   4551  H2  TIP3W 536      31.409  -3.639   5.881  1.00  0.00      WT1  H
ATOM   4552  OH2 TIP3W 538     -12.447 -15.103   2.917  1.00  0.00      WT1  O
ATOM   4553  H1  TIP3W 538     -13.064 -14.494   2.437  1.00  0.00      WT1  H
ATOM   4554  H2  TIP3W 538     -11.920 -14.526   3.511  1.00  0.00      WT1  H
ATOM   4555  OH2 TIP3W 539     -14.605   4.667  17.774  1.00  0.00      WT1  O
ATOM   4556  H1  TIP3W 539     -14.832   4.249  18.580  1.00  0.00      WT1  H
ATOM   4557  H2  TIP3W 539     -14.008   5.417  18.055  1.00  0.00      WT1  H
ATOM   4558  OH2 TIP3W 540     -21.810   4.703   1.230  1.00  0.00      WT1  O
ATOM   4559  H1  TIP3W 540     -22.389   5.258   0.661  1.00  0.00      WT1  H
ATOM   4560  H2  TIP3W 540     -21.020   4.466   0.643  1.00  0.00      WT1  H
ATOM   4561  OH2 TIP3W 541     -20.545  -2.690  12.459  1.00  0.00      WT1  O
ATOM   4562  H1  TIP3W 541     -20.919  -2.811  11.559  1.00  0.00      WT1  H
ATOM   4563  H2  TIP3W 541     -20.470  -1.743  12.461  1.00  0.00      WT1  H
ATOM   4564  OH2 TIP3W 542      40.788   8.219  16.622  1.00  0.00      WT1  O
ATOM   4565  H1  TIP3W 542      40.369   8.814  17.245  1.00  0.00      WT1  H
ATOM   4566  H2  TIP3W 542      40.690   7.353  16.968  1.00  0.00      WT1  H
ATOM   4567  OH2 TIP3W 543     -17.094  -2.847 -31.605  1.00  0.00      WT1  O
ATOM   4568  H1  TIP3W 543     -16.879  -2.925 -32.582  1.00  0.00      WT1  H
ATOM   4569  H2  TIP3W 543     -17.653  -2.050 -31.537  1.00  0.00      WT1  H
ATOM   4570  OH2 TIP3W 544     -13.583   1.063  19.524  1.00  0.00      WT1  O
ATOM   4571  H1  TIP3W 544     -12.910   0.403  19.421  1.00  0.00      WT1  H
ATOM   4572  H2  TIP3W 544     -13.539   1.225  20.464  1.00  0.00      WT1  H
ATOM   4573  OH2 TIP3W 545     -20.028  42.705  19.074  1.00  0.00      WT1  O
ATOM   4574  H1  TIP3W 545     -20.540  43.459  19.308  1.00  0.00      WT1  H
ATOM   4575  H2  TIP3W 545     -19.120  42.844  19.387  1.00  0.00      WT1  H
ATOM   4576  OH2 TIP3W 546      42.337  -1.305  20.019  1.00  0.00      WT1  O
ATOM   4577  H1  TIP3W 546      41.658  -1.443  20.663  1.00  0.00      WT1  H
ATOM   4578  H2  TIP3W 546      43.007  -1.827  20.472  1.00  0.00      WT1  H
ATOM   4579  OH2 TIP3W 547      36.450  13.773 -20.940  1.00  0.00      WT1  O
ATOM   4580  H1  TIP3W 547      37.136  13.401 -20.409  1.00  0.00      WT1  H
ATOM   4581  H2  TIP3W 547      36.904  14.466 -21.480  1.00  0.00      WT1  H
ATOM   4582  OH2 TIP3W 549       5.297  -6.076 -17.021  1.00  0.00      WT1  O
ATOM   4583  H1  TIP3W 549       4.618  -6.224 -16.331  1.00  0.00      WT1  H
ATOM   4584  H2  TIP3W 549       4.851  -5.525 -17.705  1.00  0.00      WT1  H
ATOM   4585  OH2 TIP3W 550     -18.000 -14.574 -15.864  1.00  0.00      WT1  O
ATOM   4586  H1  TIP3W 550     -18.278 -13.750 -16.241  1.00  0.00      WT1  H
ATOM   4587  H2  TIP3W 550     -18.317 -15.143 -16.623  1.00  0.00      WT1  H
ATOM   4588  OH2 TIP3W 551     -17.958   9.322 -20.994  1.00  0.00      WT1  O
ATOM   4589  H1  TIP3W 551     -18.914   9.556 -20.998  1.00  0.00      WT1  H
ATOM   4590  H2  TIP3W 551     -17.794   8.953 -21.882  1.00  0.00      WT1  H
ATOM   4591  OH2 TIP3W 552     -11.586 -15.457  -8.530  1.00  0.00      WT1  O
ATOM   4592  H1  TIP3W 552     -11.717 -14.521  -8.719  1.00  0.00      WT1  H
ATOM   4593  H2  TIP3W 552     -11.994 -15.852  -9.311  1.00  0.00      WT1  H
ATOM   4594  OH2 TIP3W 553     -15.972  -2.952  -6.503  1.00  0.00      WT1  O
ATOM   4595  H1  TIP3W 553     -16.122  -2.058  -6.222  1.00  0.00      WT1  H
ATOM   4596  H2  TIP3W 553     -16.123  -3.445  -5.713  1.00  0.00      WT1  H
ATOM   4597  OH2 TIP3W 554     -17.392  -2.200 -28.240  1.00  0.00      WT1  O
ATOM   4598  H1  TIP3W 554     -16.504  -2.522 -27.987  1.00  0.00      WT1  H
ATOM   4599  H2  TIP3W 554     -17.544  -1.451 -27.666  1.00  0.00      WT1  H
ATOM   4600  OH2 TIP3W 555     -21.064  -8.190  -4.356  1.00  0.00      WT1  O
ATOM   4601  H1  TIP3W 555     -21.774  -7.621  -3.999  1.00  0.00      WT1  H
ATOM   4602  H2  TIP3W 555     -21.009  -7.901  -5.273  1.00  0.00      WT1  H
ATOM   4603  OH2 TIP3W 556     -19.204  11.143   8.175  1.00  0.00      WT1  O
ATOM   4604  H1  TIP3W 556     -18.705  11.311   9.031  1.00  0.00      WT1  H
ATOM   4605  H2  TIP3W 556     -19.739  10.391   8.467  1.00  0.00      WT1  H
ATOM   4606  OH2 TIP3W 558     -12.162  -9.558 -17.366  1.00  0.00      WT1  O
ATOM   4607  H1  TIP3W 558     -11.864  -9.460 -16.463  1.00  0.00      WT1  H
ATOM   4608  H2  TIP3W 558     -12.708 -10.355 -17.273  1.00  0.00      WT1  H
ATOM   4609  OH2 TIP3W 559      42.501  -0.566  12.753  1.00  0.00      WT1  O
ATOM   4610  H1  TIP3W 559      42.609  -0.477  13.728  1.00  0.00      WT1  H
ATOM   4611  H2  TIP3W 559      42.094   0.291  12.575  1.00  0.00      WT1  H
ATOM   4612  OH2 TIP3W 560      41.785   1.331  19.357  1.00  0.00      WT1  O
ATOM   4613  H1  TIP3W 560      40.923   1.509  19.826  1.00  0.00      WT1  H
ATOM   4614  H2  TIP3W 560      41.710   0.368  19.277  1.00  0.00      WT1  H
ATOM   4615  OH2 TIP3W 561      37.419  -3.348  10.765  1.00  0.00      WT1  O
ATOM   4616  H1  TIP3W 561      37.756  -2.781  10.119  1.00  0.00      WT1  H
ATOM   4617  H2  TIP3W 561      37.349  -2.770  11.568  1.00  0.00      WT1  H
ATOM   4618  OH2 TIP3W 562     -20.874   5.998 -35.159  1.00  0.00      WT1  O
ATOM   4619  H1  TIP3W 562     -21.280   5.336 -34.602  1.00  0.00      WT1  H
ATOM   4620  H2  TIP3W 562     -21.054   6.865 -34.701  1.00  0.00      WT1  H
ATOM   4621  OH2 TIP3W 563      37.719   3.572  -5.634  1.00  0.00      WT1  O
ATOM   4622  H1  TIP3W 563      38.232   4.346  -5.916  1.00  0.00      WT1  H
ATOM   4623  H2  TIP3W 563      37.221   3.428  -6.418  1.00  0.00      WT1  H
ATOM   4624  OH2 TIP3W 564     -18.775  15.103  18.406  1.00  0.00      WT1  O
ATOM   4625  H1  TIP3W 564     -18.930  14.973  19.332  1.00  0.00      WT1  H
ATOM   4626  H2  TIP3W 564     -19.488  15.677  18.243  1.00  0.00      WT1  H
ATOM   4627  OH2 TIP3W 565      42.063  -6.175  11.833  1.00  0.00      WT1  O
ATOM   4628  H1  TIP3W 565      41.882  -5.214  11.893  1.00  0.00      WT1  H
ATOM   4629  H2  TIP3W 565      41.484  -6.474  11.072  1.00  0.00      WT1  H
ATOM   4630  OH2 TIP3W 567      40.510  18.944  19.605  1.00  0.00      WT1  O
ATOM   4631  H1  TIP3W 567      39.676  18.457  19.415  1.00  0.00      WT1  H
ATOM   4632  H2  TIP3W 567      40.534  19.592  18.882  1.00  0.00      WT1  H
ATOM   4633  OH2 TIP3W 568     -12.922   5.603 -33.194  1.00  0.00      WT1  O
ATOM   4634  H1  TIP3W 568     -12.951   6.527 -33.551  1.00  0.00      WT1  H
ATOM   4635  H2  TIP3W 568     -13.265   5.010 -33.882  1.00  0.00      WT1  H
ATOM   4636  OH2 TIP3W 569      40.582   6.100  20.530  1.00  0.00      WT1  O
ATOM   4637  H1  TIP3W 569      41.542   5.989  20.483  1.00  0.00      WT1  H
ATOM   4638  H2  TIP3W 569      40.186   5.738  19.794  1.00  0.00      WT1  H
ATOM   4639  OH2 TIP3W 570     -21.797  18.100 -23.271  1.00  0.00      WT1  O
ATOM   4640  H1  TIP3W 570     -21.174  18.256 -22.538  1.00  0.00      WT1  H
ATOM   4641  H2  TIP3W 570     -22.221  17.277 -22.965  1.00  0.00      WT1  H
ATOM   4642  OH2 TIP3W 571     -16.100  -3.521  24.680  1.00  0.00      WT1  O
ATOM   4643  H1  TIP3W 571     -15.555  -3.150  23.931  1.00  0.00      WT1  H
ATOM   4644  H2  TIP3W 571     -16.965  -3.022  24.673  1.00  0.00      WT1  H
ATOM   4645  OH2 TIP3W 572      37.320  13.560 -24.999  1.00  0.00      WT1  O
ATOM   4646  H1  TIP3W 572      38.057  13.721 -25.584  1.00  0.00      WT1  H
ATOM   4647  H2  TIP3W 572      37.466  14.117 -24.220  1.00  0.00      WT1  H
ATOM   4648  OH2 TIP3W 573     -18.161  13.479 -15.074  1.00  0.00      WT1  O
ATOM   4649  H1  TIP3W 573     -18.789  12.855 -14.683  1.00  0.00      WT1  H
ATOM   4650  H2  TIP3W 573     -17.958  13.100 -15.986  1.00  0.00      WT1  H
ATOM   4651  OH2 TIP3W 574      39.768  -0.094 -18.793  1.00  0.00      WT1  O
ATOM   4652  H1  TIP3W 574      40.444  -0.198 -18.146  1.00  0.00      WT1  H
ATOM   4653  H2  TIP3W 574      39.010   0.315 -18.294  1.00  0.00      WT1  H
ATOM   4654  OH2 TIP3W 575     -20.208  -5.373 -33.570  1.00  0.00      WT1  O
ATOM   4655  H1  TIP3W 575     -20.430  -5.191 -32.641  1.00  0.00      WT1  H
ATOM   4656  H2  TIP3W 575     -19.605  -6.153 -33.577  1.00  0.00      WT1  H
ATOM   4657  OH2 TIP3W 576     -19.970  11.691 -14.131  1.00  0.00      WT1  O
ATOM   4658  H1  TIP3W 576     -20.726  11.390 -13.584  1.00  0.00      WT1  H
ATOM   4659  H2  TIP3W 576     -20.411  11.929 -14.967  1.00  0.00      WT1  H
ATOM   4660  OH2 TIP3W 577      41.498   9.001   0.009  1.00  0.00      WT1  O
ATOM   4661  H1  TIP3W 577      41.633   9.954   0.089  1.00  0.00      WT1  H
ATOM   4662  H2  TIP3W 577      41.743   8.729  -0.883  1.00  0.00      WT1  H
ATOM   4663  OH2 TIP3W 578     -19.933  12.103   1.626  1.00  0.00      WT1  O
ATOM   4664  H1  TIP3W 578     -20.083  13.050   1.417  1.00  0.00      WT1  H
ATOM   4665  H2  TIP3W 578     -20.581  11.812   2.306  1.00  0.00      WT1  H
ATOM   4666  OH2 TIP3W 579     -14.429  -8.054  -2.089  1.00  0.00      WT1  O
ATOM   4667  H1  TIP3W 579     -14.269  -8.405  -1.155  1.00  0.00      WT1  H
ATOM   4668  H2  TIP3W 579     -13.823  -7.310  -2.194  1.00  0.00      WT1  H
ATOM   4669  OH2 TIP3W 580      -9.167  -6.175  -6.741  1.00  0.00      WT1  O
ATOM   4670  H1  TIP3W 580      -8.696  -5.553  -6.132  1.00  0.00      WT1  H
ATOM   4671  H2  TIP3W 580      -9.953  -6.431  -6.229  1.00  0.00      WT1  H
ATOM   4672  OH2 TIP3W 581     -17.398  -6.063  13.902  1.00  0.00      WT1  O
ATOM   4673  H1  TIP3W 581     -16.532  -5.891  13.395  1.00  0.00      WT1  H
ATOM   4674  H2  TIP3W 581     -17.988  -5.701  13.216  1.00  0.00      WT1  H
ATOM   4675  OH2 TIP3W 582      42.186 -13.937  11.339  1.00  0.00      WT1  O
ATOM   4676  H1  TIP3W 582      42.751 -14.204  12.134  1.00  0.00      WT1  H
ATOM   4677  H2  TIP3W 582      41.341 -14.369  11.579  1.00  0.00      WT1  H
ATOM   4678  OH2 TIP3W 583      42.647   2.457  15.531  1.00  0.00      WT1  O
ATOM   4679  H1  TIP3W 583      43.162   2.867  14.802  1.00  0.00      WT1  H
ATOM   4680  H2  TIP3W 583      42.943   2.992  16.293  1.00  0.00      WT1  H
ATOM   4681  OH2 TIP3W 584     -21.729   7.724 -33.306  1.00  0.00      WT1  O
ATOM   4682  H1  TIP3W 584     -20.916   7.372 -32.854  1.00  0.00      WT1  H
ATOM   4683  H2  TIP3W 584     -22.299   8.034 -32.554  1.00  0.00      WT1  H
ATOM   4684  OH2 TIP3W 585      -9.198  -1.186  12.453  1.00  0.00      WT1  O
ATOM   4685  H1  TIP3W 585      -8.232  -1.580  12.493  1.00  0.00      WT1  H
ATOM   4686  H2  TIP3W 585      -9.722  -1.734  13.023  1.00  0.00      WT1  H
ATOM   4687  OH2 TIP3W 586     -18.941   3.697  18.105  1.00  0.00      WT1  O
ATOM   4688  H1  TIP3W 586     -19.727   4.224  18.302  1.00  0.00      WT1  H
ATOM   4689  H2  TIP3W 586     -18.294   4.028  18.737  1.00  0.00      WT1  H
ATOM   4690  OH2 TIP3W 587      -6.479   7.776  12.721  1.00  0.00      WT1  O
ATOM   4691  H1  TIP3W 587      -5.825   7.089  12.951  1.00  0.00      WT1  H
ATOM   4692  H2  TIP3W 587      -6.015   8.426  12.167  1.00  0.00      WT1  H
ATOM   4693  OH2 TIP3W 588      -7.758  24.238 -34.670  1.00  0.00      WT1  O
ATOM   4694  H1  TIP3W 588      -7.675  24.970 -35.273  1.00  0.00      WT1  H
ATOM   4695  H2  TIP3W 588      -6.909  23.774 -34.779  1.00  0.00      WT1  H
ATOM   4696  OH2 TIP3W 589       3.903  16.173  23.599  1.00  0.00      WT1  O
ATOM   4697  H1  TIP3W 589       4.524  16.826  23.946  1.00  0.00      WT1  H
ATOM   4698  H2  TIP3W 589       4.276  15.808  22.823  1.00  0.00      WT1  H
ATOM   4699  OH2 TIP3W 590       1.407  14.987  22.965  1.00  0.00      WT1  O
ATOM   4700  H1  TIP3W 590       2.263  15.191  23.404  1.00  0.00      WT1  H
ATOM   4701  H2  TIP3W 590       0.839  14.815  23.713  1.00  0.00      WT1  H
ATOM   4702  OH2 TIP3W 591     -20.469  12.388 -28.868  1.00  0.00      WT1  O
ATOM   4703  H1  TIP3W 591     -20.994  12.570 -28.079  1.00  0.00      WT1  H
ATOM   4704  H2  TIP3W 591     -21.056  11.793 -29.383  1.00  0.00      WT1  H
ATOM   4705  OH2 TIP3W 592      -9.332   8.550 -23.102  1.00  0.00      WT1  O
ATOM   4706  H1  TIP3W 592      -9.661   9.439 -22.907  1.00  0.00      WT1  H
ATOM   4707  H2  TIP3W 592      -9.496   7.974 -22.341  1.00  0.00      WT1  H
ATOM   4708  OH2 TIP3W 593     -21.557  12.077 -26.179  1.00  0.00      WT1  O
ATOM   4709  H1  TIP3W 593     -22.539  12.037 -26.151  1.00  0.00      WT1  H
ATOM   4710  H2  TIP3W 593     -21.254  11.175 -25.931  1.00  0.00      WT1  H
ATOM   4711  OH2 TIP3W 594     -19.842  -9.759 -28.654  1.00  0.00      WT1  O
ATOM   4712  H1  TIP3W 594     -20.085  -9.708 -29.633  1.00  0.00      WT1  H
ATOM   4713  H2  TIP3W 594     -19.142  -9.089 -28.614  1.00  0.00      WT1  H
ATOM   4714  OH2 TIP3W 595     -15.641   3.514 -18.859  1.00  0.00      WT1  O
ATOM   4715  H1  TIP3W 595     -15.035   4.174 -19.237  1.00  0.00      WT1  H
ATOM   4716  H2  TIP3W 595     -16.237   3.192 -19.606  1.00  0.00      WT1  H
ATOM   4717  OH2 TIP3W 596      35.121  15.671 -19.215  1.00  0.00      WT1  O
ATOM   4718  H1  TIP3W 596      35.235  16.500 -19.638  1.00  0.00      WT1  H
ATOM   4719  H2  TIP3W 596      35.507  15.016 -19.819  1.00  0.00      WT1  H
ATOM   4720  OH2 TIP3W 597      36.062 -10.886 -14.189  1.00  0.00      WT1  O
ATOM   4721  H1  TIP3W 597      35.595 -10.979 -13.369  1.00  0.00      WT1  H
ATOM   4722  H2  TIP3W 597      36.010 -11.781 -14.553  1.00  0.00      WT1  H
ATOM   4723  OH2 TIP3W 598      -9.216   8.517   0.591  1.00  0.00      WT1  O
ATOM   4724  H1  TIP3W 598      -9.313   9.220   1.240  1.00  0.00      WT1  H
ATOM   4725  H2  TIP3W 598      -8.859   7.769   1.050  1.00  0.00      WT1  H
ATOM   4726  OH2 TIP3W 599     -19.718  -0.901  -1.820  1.00  0.00      WT1  O
ATOM   4727  H1  TIP3W 599     -20.273  -1.137  -1.071  1.00  0.00      WT1  H
ATOM   4728  H2  TIP3W 599     -18.945  -1.395  -1.691  1.00  0.00      WT1  H
ATOM   4729  OH2 TIP3W 600     -19.467  19.342   4.456  1.00  0.00      WT1  O
ATOM   4730  H1  TIP3W 600     -18.608  19.292   4.815  1.00  0.00      WT1  H
ATOM   4731  H2  TIP3W 600     -20.029  18.871   5.070  1.00  0.00      WT1  H
ATOM   4732  OH2 TIP3W 601       0.572   4.685   9.430  1.00  0.00      WT1  O
ATOM   4733  H1  TIP3W 601      -0.442   4.642   9.177  1.00  0.00      WT1  H
ATOM   4734  H2  TIP3W 601       0.743   3.719   9.635  1.00  0.00      WT1  H
ATOM   4735  OH2 TIP3W 602     -17.373   4.946  -8.807  1.00  0.00      WT1  O
ATOM   4736  H1  TIP3W 602     -17.934   5.662  -8.548  1.00  0.00      WT1  H
ATOM   4737  H2  TIP3W 602     -17.356   4.267  -8.087  1.00  0.00      WT1  H
ATOM   4738  OH2 TIP3W 603      -9.070   7.511  25.375  1.00  0.00      WT1  O
ATOM   4739  H1  TIP3W 603      -9.778   7.340  25.944  1.00  0.00      WT1  H
ATOM   4740  H2  TIP3W 603      -8.306   7.618  26.029  1.00  0.00      WT1  H
ATOM   4741  OH2 TIP3W 604      -9.300   4.144  24.323  1.00  0.00      WT1  O
ATOM   4742  H1  TIP3W 604      -9.898   4.394  25.061  1.00  0.00      WT1  H
ATOM   4743  H2  TIP3W 604      -8.412   4.498  24.636  1.00  0.00      WT1  H
ATOM   4744  OH2 TIP3W 605      39.995  -2.320  15.541  1.00  0.00      WT1  O
ATOM   4745  H1  TIP3W 605      39.964  -2.481  16.494  1.00  0.00      WT1  H
ATOM   4746  H2  TIP3W 605      40.499  -1.525  15.409  1.00  0.00      WT1  H
ATOM   4747  OH2 TIP3W 606     -21.123   6.467  14.662  1.00  0.00      WT1  O
ATOM   4748  H1  TIP3W 606     -20.917   7.384  14.412  1.00  0.00      WT1  H
ATOM   4749  H2  TIP3W 606     -20.193   6.107  14.831  1.00  0.00      WT1  H
ATOM   4750  OH2 TIP3W 607     -13.125  14.998  27.438  1.00  0.00      WT1  O
ATOM   4751  H1  TIP3W 607     -13.764  14.351  27.035  1.00  0.00      WT1  H
ATOM   4752  H2  TIP3W 607     -13.396  15.044  28.370  1.00  0.00      WT1  H
ATOM   4753  OH2 TIP3W 608      32.767  18.839  27.368  1.00  0.00      WT1  O
ATOM   4754  H1  TIP3W 608      32.373  19.393  26.668  1.00  0.00      WT1  H
ATOM   4755  H2  TIP3W 608      33.012  19.440  27.996  1.00  0.00      WT1  H
ATOM   4756  OH2 TIP3W 609     -14.768   8.016  28.201  1.00  0.00      WT1  O
ATOM   4757  H1  TIP3W 609     -15.008   8.002  29.149  1.00  0.00      WT1  H
ATOM   4758  H2  TIP3W 609     -15.643   7.952  27.799  1.00  0.00      WT1  H
ATOM   4759  OH2 TIP3W 610     -20.186  28.408  27.036  1.00  0.00      WT1  O
ATOM   4760  H1  TIP3W 610     -19.887  27.713  27.698  1.00  0.00      WT1  H
ATOM   4761  H2  TIP3W 610     -20.772  27.929  26.440  1.00  0.00      WT1  H
ATOM   4762  OH2 TIP3W 611     -13.213  22.469 -18.171  1.00  0.00      WT1  O
ATOM   4763  H1  TIP3W 611     -13.261  21.781 -17.485  1.00  0.00      WT1  H
ATOM   4764  H2  TIP3W 611     -12.447  22.170 -18.683  1.00  0.00      WT1  H
ATOM   4765  OH2 TIP3W 612      -6.360   6.459 -32.412  1.00  0.00      WT1  O
ATOM   4766  H1  TIP3W 612      -6.189   6.937 -31.572  1.00  0.00      WT1  H
ATOM   4767  H2  TIP3W 612      -6.125   7.121 -33.108  1.00  0.00      WT1  H
ATOM   4768  OH2 TIP3W 613      -9.012   6.276 -33.446  1.00  0.00      WT1  O
ATOM   4769  H1  TIP3W 613      -9.587   6.531 -32.732  1.00  0.00      WT1  H
ATOM   4770  H2  TIP3W 613      -8.124   6.460 -33.120  1.00  0.00      WT1  H
ATOM   4771  OH2 TIP3W 614      37.748  18.358  21.703  1.00  0.00      WT1  O
ATOM   4772  H1  TIP3W 614      37.136  18.622  22.411  1.00  0.00      WT1  H
ATOM   4773  H2  TIP3W 614      38.587  18.857  21.873  1.00  0.00      WT1  H
ATOM   4774  OH2 TIP3W 615     -13.027  12.597  -6.043  1.00  0.00      WT1  O
ATOM   4775  H1  TIP3W 615     -12.137  12.474  -6.508  1.00  0.00      WT1  H
ATOM   4776  H2  TIP3W 615     -13.355  11.727  -5.955  1.00  0.00      WT1  H
ATOM   4777  OH2 TIP3W 616     -19.547  18.025 -21.445  1.00  0.00      WT1  O
ATOM   4778  H1  TIP3W 616     -18.803  18.264 -22.035  1.00  0.00      WT1  H
ATOM   4779  H2  TIP3W 616     -19.449  17.098 -21.269  1.00  0.00      WT1  H
ATOM   4780  OH2 TIP3W 617      37.865   1.749 -18.035  1.00  0.00      WT1  O
ATOM   4781  H1  TIP3W 617      37.261   1.667 -17.300  1.00  0.00      WT1  H
ATOM   4782  H2  TIP3W 617      38.477   2.458 -17.626  1.00  0.00      WT1  H
ATOM   4783  OH2 TIP3W 618     -14.163   2.221  -5.202  1.00  0.00      WT1  O
ATOM   4784  H1  TIP3W 618     -14.584   1.826  -5.984  1.00  0.00      WT1  H
ATOM   4785  H2  TIP3W 618     -14.135   1.507  -4.553  1.00  0.00      WT1  H
ATOM   4786  OH2 TIP3W 619     -17.355  21.796 -15.682  1.00  0.00      WT1  O
ATOM   4787  H1  TIP3W 619     -17.035  22.544 -16.166  1.00  0.00      WT1  H
ATOM   4788  H2  TIP3W 619     -18.314  22.008 -15.421  1.00  0.00      WT1  H
ATOM   4789  OH2 TIP3W 620      42.244  12.135  -0.015  1.00  0.00      WT1  O
ATOM   4790  H1  TIP3W 620      43.115  12.367   0.284  1.00  0.00      WT1  H
ATOM   4791  H2  TIP3W 620      41.697  12.929   0.230  1.00  0.00      WT1  H
ATOM   4792  OH2 TIP3W 621      40.674   7.792 -13.311  1.00  0.00      WT1  O
ATOM   4793  H1  TIP3W 621      41.264   7.611 -14.029  1.00  0.00      WT1  H
ATOM   4794  H2  TIP3W 621      40.930   7.135 -12.705  1.00  0.00      WT1  H
ATOM   4795  OH2 TIP3W 623     -12.114   5.293   4.815  1.00  0.00      WT1  O
ATOM   4796  H1  TIP3W 623     -11.706   4.796   4.074  1.00  0.00      WT1  H
ATOM   4797  H2  TIP3W 623     -12.975   5.536   4.518  1.00  0.00      WT1  H
ATOM   4798  OH2 TIP3W 625      27.648  -6.526   0.265  1.00  0.00      WT1  O
ATOM   4799  H1  TIP3W 625      27.679  -6.746  -0.670  1.00  0.00      WT1  H
ATOM   4800  H2  TIP3W 625      28.077  -7.311   0.645  1.00  0.00      WT1  H
ATOM   4801  OH2 TIP3W 626     -19.281   3.030   6.993  1.00  0.00      WT1  O
ATOM   4802  H1  TIP3W 626     -19.094   2.129   6.794  1.00  0.00      WT1  H
ATOM   4803  H2  TIP3W 626     -19.232   3.485   6.119  1.00  0.00      WT1  H
ATOM   4804  OH2 TIP3W 627     -14.822  14.873  19.466  1.00  0.00      WT1  O
ATOM   4805  H1  TIP3W 627     -14.131  14.903  20.046  1.00  0.00      WT1  H
ATOM   4806  H2  TIP3W 627     -15.601  15.109  19.956  1.00  0.00      WT1  H
ATOM   4807  OH2 TIP3W 628      42.713   3.626  18.176  1.00  0.00      WT1  O
ATOM   4808  H1  TIP3W 628      42.822   4.202  18.943  1.00  0.00      WT1  H
ATOM   4809  H2  TIP3W 628      42.363   2.836  18.607  1.00  0.00      WT1  H
ATOM   4810  OH2 TIP3W 629     -20.451  17.153  20.995  1.00  0.00      WT1  O
ATOM   4811  H1  TIP3W 629     -21.293  16.679  20.871  1.00  0.00      WT1  H
ATOM   4812  H2  TIP3W 629     -20.633  17.590  21.868  1.00  0.00      WT1  H
ATOM   4813  OH2 TIP3W 630     -11.200  14.657  24.819  1.00  0.00      WT1  O
ATOM   4814  H1  TIP3W 630     -10.283  14.872  24.725  1.00  0.00      WT1  H
ATOM   4815  H2  TIP3W 630     -11.387  14.953  25.719  1.00  0.00      WT1  H
ATOM   4816  OH2 TIP3W 631      33.469  25.503  13.381  1.00  0.00      WT1  O
ATOM   4817  H1  TIP3W 631      34.113  25.575  12.620  1.00  0.00      WT1  H
ATOM   4818  H2  TIP3W 631      33.138  24.682  13.198  1.00  0.00      WT1  H
ATOM   4819  OH2 TIP3W 633      42.554  17.077  24.644  1.00  0.00      WT1  O
ATOM   4820  H1  TIP3W 633      42.249  16.173  24.871  1.00  0.00      WT1  H
ATOM   4821  H2  TIP3W 633      43.260  17.203  25.259  1.00  0.00      WT1  H
ATOM   4822  OH2 TIP3W 634     -11.623  -1.194 -30.476  1.00  0.00      WT1  O
ATOM   4823  H1  TIP3W 634     -12.502  -1.403 -30.786  1.00  0.00      WT1  H
ATOM   4824  H2  TIP3W 634     -11.151  -2.065 -30.477  1.00  0.00      WT1  H
ATOM   4825  OH2 TIP3W 635      -2.893   9.608 -18.745  1.00  0.00      WT1  O
ATOM   4826  H1  TIP3W 635      -2.370  10.402 -18.695  1.00  0.00      WT1  H
ATOM   4827  H2  TIP3W 635      -3.818   9.914 -18.813  1.00  0.00      WT1  H
ATOM   4828  OH2 TIP3W 636     -15.568  18.213 -13.146  1.00  0.00      WT1  O
ATOM   4829  H1  TIP3W 636     -16.334  18.141 -13.737  1.00  0.00      WT1  H
ATOM   4830  H2  TIP3W 636     -15.836  17.664 -12.394  1.00  0.00      WT1  H
ATOM   4831  OH2 TIP3W 637     -15.555  18.811  -0.852  1.00  0.00      WT1  O
ATOM   4832  H1  TIP3W 637     -14.952  19.047  -0.199  1.00  0.00      WT1  H
ATOM   4833  H2  TIP3W 637     -15.617  17.860  -0.730  1.00  0.00      WT1  H
ATOM   4834  OH2 TIP3W 638     -20.466   9.508 -18.000  1.00  0.00      WT1  O
ATOM   4835  H1  TIP3W 638     -20.378   9.979 -18.800  1.00  0.00      WT1  H
ATOM   4836  H2  TIP3W 638     -21.280   9.925 -17.590  1.00  0.00      WT1  H
ATOM   4837  OH2 TIP3W 639     -20.869   9.723  -9.862  1.00  0.00      WT1  O
ATOM   4838  H1  TIP3W 639     -19.972   9.963  -9.768  1.00  0.00      WT1  H
ATOM   4839  H2  TIP3W 639     -21.067   9.283  -9.068  1.00  0.00      WT1  H
ATOM   4840  OH2 TIP3W 641      39.726  16.071   5.468  1.00  0.00      WT1  O
ATOM   4841  H1  TIP3W 641      39.941  15.729   6.321  1.00  0.00      WT1  H
ATOM   4842  H2  TIP3W 641      39.225  16.870   5.712  1.00  0.00      WT1  H
ATOM   4843  OH2 TIP3W 642     -20.798  18.673  -1.786  1.00  0.00      WT1  O
ATOM   4844  H1  TIP3W 642     -20.761  18.718  -0.774  1.00  0.00      WT1  H
ATOM   4845  H2  TIP3W 642     -19.984  19.067  -2.015  1.00  0.00      WT1  H
ATOM   4846  OH2 TIP3W 644      -7.134   1.347  13.375  1.00  0.00      WT1  O
ATOM   4847  H1  TIP3W 644      -6.468   1.115  12.762  1.00  0.00      WT1  H
ATOM   4848  H2  TIP3W 644      -6.568   1.878  13.941  1.00  0.00      WT1  H
ATOM   4849  OH2 TIP3W 645      38.421  16.381  -2.652  1.00  0.00      WT1  O
ATOM   4850  H1  TIP3W 645      39.173  16.358  -2.042  1.00  0.00      WT1  H
ATOM   4851  H2  TIP3W 645      38.236  15.426  -2.551  1.00  0.00      WT1  H
ATOM   4852  OH2 TIP3W 646     -13.906  18.039  16.971  1.00  0.00      WT1  O
ATOM   4853  H1  TIP3W 646     -14.284  18.827  17.520  1.00  0.00      WT1  H
ATOM   4854  H2  TIP3W 646     -13.294  18.520  16.378  1.00  0.00      WT1  H
ATOM   4855  OH2 TIP3W 647      36.932   6.717  20.286  1.00  0.00      WT1  O
ATOM   4856  H1  TIP3W 647      37.279   5.888  20.714  1.00  0.00      WT1  H
ATOM   4857  H2  TIP3W 647      37.663   7.320  20.403  1.00  0.00      WT1  H
ATOM   4858  OH2 TIP3W 648      23.245  -5.902   5.037  1.00  0.00      WT1  O
ATOM   4859  H1  TIP3W 648      23.606  -6.460   5.782  1.00  0.00      WT1  H
ATOM   4860  H2  TIP3W 648      23.660  -5.031   5.230  1.00  0.00      WT1  H
ATOM   4861  OH2 TIP3W 649     -18.140  12.741  27.487  1.00  0.00      WT1  O
ATOM   4862  H1  TIP3W 649     -17.268  12.865  27.100  1.00  0.00      WT1  H
ATOM   4863  H2  TIP3W 649     -18.015  12.384  28.436  1.00  0.00      WT1  H
ATOM   4864  OH2 TIP3W 650     -21.892   6.037  19.780  1.00  0.00      WT1  O
ATOM   4865  H1  TIP3W 650     -21.561   6.167  20.669  1.00  0.00      WT1  H
ATOM   4866  H2  TIP3W 650     -21.598   6.806  19.297  1.00  0.00      WT1  H
ATOM   4867  OH2 TIP3W 651      -9.092  10.102  26.983  1.00  0.00      WT1  O
ATOM   4868  H1  TIP3W 651      -9.510  10.580  27.689  1.00  0.00      WT1  H
ATOM   4869  H2  TIP3W 651      -9.625  10.442  26.201  1.00  0.00      WT1  H
ATOM   4870  OH2 TIP3W 652      35.536  18.291  19.923  1.00  0.00      WT1  O
ATOM   4871  H1  TIP3W 652      35.161  17.998  20.763  1.00  0.00      WT1  H
ATOM   4872  H2  TIP3W 652      36.434  18.507  20.202  1.00  0.00      WT1  H
ATOM   4873  OH2 TIP3W 653     -16.995  25.140 -25.228  1.00  0.00      WT1  O
ATOM   4874  H1  TIP3W 653     -17.911  24.995 -24.828  1.00  0.00      WT1  H
ATOM   4875  H2  TIP3W 653     -16.700  26.005 -24.816  1.00  0.00      WT1  H
ATOM   4876  OH2 TIP3W 654      41.864  31.084 -32.678  1.00  0.00      WT1  O
ATOM   4877  H1  TIP3W 654      42.048  30.216 -33.121  1.00  0.00      WT1  H
ATOM   4878  H2  TIP3W 654      42.685  31.207 -32.178  1.00  0.00      WT1  H
ATOM   4879  OH2 TIP3W 655      41.883  14.751  28.514  1.00  0.00      WT1  O
ATOM   4880  H1  TIP3W 655      41.949  15.735  28.679  1.00  0.00      WT1  H
ATOM   4881  H2  TIP3W 655      42.264  14.375  29.276  1.00  0.00      WT1  H
ATOM   4882  OH2 TIP3W 656      32.997  13.971 -24.134  1.00  0.00      WT1  O
ATOM   4883  H1  TIP3W 656      33.873  13.668 -23.817  1.00  0.00      WT1  H
ATOM   4884  H2  TIP3W 656      32.714  13.247 -24.666  1.00  0.00      WT1  H
ATOM   4885  OH2 TIP3W 657     -13.466  21.684 -25.333  1.00  0.00      WT1  O
ATOM   4886  H1  TIP3W 657     -13.951  22.519 -25.527  1.00  0.00      WT1  H
ATOM   4887  H2  TIP3W 657     -13.357  21.739 -24.330  1.00  0.00      WT1  H
ATOM   4888  OH2 TIP3W 658      39.507  25.091 -13.259  1.00  0.00      WT1  O
ATOM   4889  H1  TIP3W 658      39.534  24.155 -13.000  1.00  0.00      WT1  H
ATOM   4890  H2  TIP3W 658      40.015  25.532 -12.605  1.00  0.00      WT1  H
ATOM   4891  OH2 TIP3W 659      -6.045   1.226 -15.188  1.00  0.00      WT1  O
ATOM   4892  H1  TIP3W 659      -5.326   1.062 -15.899  1.00  0.00      WT1  H
ATOM   4893  H2  TIP3W 659      -6.522   0.353 -15.112  1.00  0.00      WT1  H
ATOM   4894  OH2 TIP3W 660      31.906  13.702 -14.492  1.00  0.00      WT1  O
ATOM   4895  H1  TIP3W 660      31.620  13.737 -15.403  1.00  0.00      WT1  H
ATOM   4896  H2  TIP3W 660      31.713  14.562 -14.054  1.00  0.00      WT1  H
ATOM   4897  OH2 TIP3W 661     -10.621  20.591  -3.808  1.00  0.00      WT1  O
ATOM   4898  H1  TIP3W 661     -11.113  20.229  -3.046  1.00  0.00      WT1  H
ATOM   4899  H2  TIP3W 661     -10.309  19.779  -4.349  1.00  0.00      WT1  H
ATOM   4900  OH2 TIP3W 662     -18.762   7.374 -10.127  1.00  0.00      WT1  O
ATOM   4901  H1  TIP3W 662     -18.441   7.740  -9.293  1.00  0.00      WT1  H
ATOM   4902  H2  TIP3W 662     -19.717   7.252  -9.946  1.00  0.00      WT1  H
ATOM   4903  OH2 TIP3W 663      37.495  18.282   3.417  1.00  0.00      WT1  O
ATOM   4904  H1  TIP3W 663      37.248  17.935   4.295  1.00  0.00      WT1  H
ATOM   4905  H2  TIP3W 663      38.297  18.762   3.620  1.00  0.00      WT1  H
ATOM   4906  OH2 TIP3W 664      33.855   9.924  14.583  1.00  0.00      WT1  O
ATOM   4907  H1  TIP3W 664      33.877  10.427  13.722  1.00  0.00      WT1  H
ATOM   4908  H2  TIP3W 664      32.895  10.011  14.802  1.00  0.00      WT1  H
ATOM   4909  OH2 TIP3W 665      37.275  26.638 -11.725  1.00  0.00      WT1  O
ATOM   4910  H1  TIP3W 665      37.746  25.770 -12.050  1.00  0.00      WT1  H
ATOM   4911  H2  TIP3W 665      37.937  27.231 -11.598  1.00  0.00      WT1  H
ATOM   4912  OH2 TIP3W 666     -20.927  14.156   0.164  1.00  0.00      WT1  O
ATOM   4913  H1  TIP3W 666     -20.824  14.768  -0.576  1.00  0.00      WT1  H
ATOM   4914  H2  TIP3W 666     -21.640  14.605   0.649  1.00  0.00      WT1  H
ATOM   4915  OH2 TIP3W 667       5.377  24.071  12.347  1.00  0.00      WT1  O
ATOM   4916  H1  TIP3W 667       4.867  23.652  13.092  1.00  0.00      WT1  H
ATOM   4917  H2  TIP3W 667       5.264  23.431  11.605  1.00  0.00      WT1  H
ATOM   4918  OH2 TIP3W 668     -18.317   8.466  16.180  1.00  0.00      WT1  O
ATOM   4919  H1  TIP3W 668     -17.877   9.192  16.626  1.00  0.00      WT1  H
ATOM   4920  H2  TIP3W 668     -18.976   8.947  15.573  1.00  0.00      WT1  H
ATOM   4921  OH2 TIP3W 669      42.182   8.212  22.979  1.00  0.00      WT1  O
ATOM   4922  H1  TIP3W 669      42.007   8.886  22.396  1.00  0.00      WT1  H
ATOM   4923  H2  TIP3W 669      42.129   8.718  23.830  1.00  0.00      WT1  H
ATOM   4924  OH2 TIP3W 670     -15.398  14.690  13.290  1.00  0.00      WT1  O
ATOM   4925  H1  TIP3W 670     -15.961  14.782  14.068  1.00  0.00      WT1  H
ATOM   4926  H2  TIP3W 670     -14.658  14.130  13.551  1.00  0.00      WT1  H
ATOM   4927  OH2 TIP3W 671     -18.791  22.319  19.897  1.00  0.00      WT1  O
ATOM   4928  H1  TIP3W 671     -18.724  21.420  20.167  1.00  0.00      WT1  H
ATOM   4929  H2  TIP3W 671     -18.495  22.801  20.661  1.00  0.00      WT1  H
ATOM   4930  OH2 TIP3W 672      23.271  22.172 -31.480  1.00  0.00      WT1  O
ATOM   4931  H1  TIP3W 672      23.504  21.964 -30.554  1.00  0.00      WT1  H
ATOM   4932  H2  TIP3W 672      22.929  23.114 -31.271  1.00  0.00      WT1  H
ATOM   4933  OH2 TIP3W 673     -18.518  26.707  17.638  1.00  0.00      WT1  O
ATOM   4934  H1  TIP3W 673     -18.848  25.768  17.556  1.00  0.00      WT1  H
ATOM   4935  H2  TIP3W 673     -19.005  27.201  16.962  1.00  0.00      WT1  H
ATOM   4936  OH2 TIP3W 674     -17.338  19.784 -34.298  1.00  0.00      WT1  O
ATOM   4937  H1  TIP3W 674     -16.805  19.789 -35.096  1.00  0.00      WT1  H
ATOM   4938  H2  TIP3W 674     -17.963  20.518 -34.526  1.00  0.00      WT1  H
ATOM   4939  OH2 TIP3W 675     -15.561  24.725 -31.045  1.00  0.00      WT1  O
ATOM   4940  H1  TIP3W 675     -15.645  24.942 -30.113  1.00  0.00      WT1  H
ATOM   4941  H2  TIP3W 675     -16.310  25.216 -31.470  1.00  0.00      WT1  H
ATOM   4942  OH2 TIP3W 676      -0.597  16.201 -24.074  1.00  0.00      WT1  O
ATOM   4943  H1  TIP3W 676      -0.524  16.813 -23.368  1.00  0.00      WT1  H
ATOM   4944  H2  TIP3W 676       0.150  16.456 -24.695  1.00  0.00      WT1  H
ATOM   4945  OH2 TIP3W 677     -18.345  28.596 -18.644  1.00  0.00      WT1  O
ATOM   4946  H1  TIP3W 677     -18.247  27.997 -17.926  1.00  0.00      WT1  H
ATOM   4947  H2  TIP3W 677     -18.313  29.478 -18.229  1.00  0.00      WT1  H
ATOM   4948  OH2 TIP3W 679     -15.066  13.798  -4.223  1.00  0.00      WT1  O
ATOM   4949  H1  TIP3W 679     -14.436  13.211  -4.702  1.00  0.00      WT1  H
ATOM   4950  H2  TIP3W 679     -15.774  13.152  -4.130  1.00  0.00      WT1  H
ATOM   4951  OH2 TIP3W 680      -7.368  27.750 -18.498  1.00  0.00      WT1  O
ATOM   4952  H1  TIP3W 680      -6.379  27.787 -18.324  1.00  0.00      WT1  H
ATOM   4953  H2  TIP3W 680      -7.552  26.823 -18.359  1.00  0.00      WT1  H
ATOM   4954  OH2 TIP3W 681      41.398  20.227 -12.657  1.00  0.00      WT1  O
ATOM   4955  H1  TIP3W 681      41.965  20.402 -11.906  1.00  0.00      WT1  H
ATOM   4956  H2  TIP3W 681      42.010  19.910 -13.362  1.00  0.00      WT1  H
ATOM   4957  OH2 TIP3W 682     -15.117  15.172 -16.094  1.00  0.00      WT1  O
ATOM   4958  H1  TIP3W 682     -15.974  15.320 -16.528  1.00  0.00      WT1  H
ATOM   4959  H2  TIP3W 682     -15.238  15.598 -15.180  1.00  0.00      WT1  H
ATOM   4960  OH2 TIP3W 683      39.170  16.448 -15.025  1.00  0.00      WT1  O
ATOM   4961  H1  TIP3W 683      38.301  16.824 -15.253  1.00  0.00      WT1  H
ATOM   4962  H2  TIP3W 683      39.724  16.830 -15.697  1.00  0.00      WT1  H
ATOM   4963  OH2 TIP3W 684     -20.395  20.556 -10.839  1.00  0.00      WT1  O
ATOM   4964  H1  TIP3W 684     -19.661  20.101 -11.259  1.00  0.00      WT1  H
ATOM   4965  H2  TIP3W 684     -20.149  21.492 -10.995  1.00  0.00      WT1  H
ATOM   4966  OH2 TIP3W 685      35.949  35.326 -10.983  1.00  0.00      WT1  O
ATOM   4967  H1  TIP3W 685      35.299  35.665 -11.632  1.00  0.00      WT1  H
ATOM   4968  H2  TIP3W 685      35.943  34.353 -11.024  1.00  0.00      WT1  H
ATOM   4969  OH2 TIP3W 686     -13.406  22.614   2.297  1.00  0.00      WT1  O
ATOM   4970  H1  TIP3W 686     -12.661  22.020   2.302  1.00  0.00      WT1  H
ATOM   4971  H2  TIP3W 686     -13.070  23.412   2.750  1.00  0.00      WT1  H
ATOM   4972  OH2 TIP3W 687     -12.480  17.494   7.769  1.00  0.00      WT1  O
ATOM   4973  H1  TIP3W 687     -12.053  16.618   7.979  1.00  0.00      WT1  H
ATOM   4974  H2  TIP3W 687     -13.137  17.149   7.116  1.00  0.00      WT1  H
ATOM   4975  OH2 TIP3W 689      39.448  16.396  19.272  1.00  0.00      WT1  O
ATOM   4976  H1  TIP3W 689      39.991  15.637  19.600  1.00  0.00      WT1  H
ATOM   4977  H2  TIP3W 689      38.781  15.899  18.800  1.00  0.00      WT1  H
ATOM   4978  OH2 TIP3W 690      41.421  16.236  10.224  1.00  0.00      WT1  O
ATOM   4979  H1  TIP3W 690      41.683  16.933  10.779  1.00  0.00      WT1  H
ATOM   4980  H2  TIP3W 690      41.039  15.548  10.810  1.00  0.00      WT1  H
ATOM   4981  OH2 TIP3W 692      35.744  30.525 -32.547  1.00  0.00      WT1  O
ATOM   4982  H1  TIP3W 692      36.606  30.922 -32.766  1.00  0.00      WT1  H
ATOM   4983  H2  TIP3W 692      35.322  30.636 -33.450  1.00  0.00      WT1  H
ATOM   4984  OH2 TIP3W 693      38.726  21.173  25.057  1.00  0.00      WT1  O
ATOM   4985  H1  TIP3W 693      39.475  20.783  24.709  1.00  0.00      WT1  H
ATOM   4986  H2  TIP3W 693      37.984  20.793  24.558  1.00  0.00      WT1  H
ATOM   4987  OH2 TIP3W 694      42.235  36.353  25.139  1.00  0.00      WT1  O
ATOM   4988  H1  TIP3W 694      41.379  36.005  25.413  1.00  0.00      WT1  H
ATOM   4989  H2  TIP3W 694      41.938  37.039  24.517  1.00  0.00      WT1  H
ATOM   4990  OH2 TIP3W 695      34.626  15.158 -16.486  1.00  0.00      WT1  O
ATOM   4991  H1  TIP3W 695      34.922  15.377 -17.373  1.00  0.00      WT1  H
ATOM   4992  H2  TIP3W 695      34.664  14.249 -16.425  1.00  0.00      WT1  H
ATOM   4993  OH2 TIP3W 696      39.618  35.336 -33.665  1.00  0.00      WT1  O
ATOM   4994  H1  TIP3W 696      39.581  34.996 -34.603  1.00  0.00      WT1  H
ATOM   4995  H2  TIP3W 696      40.546  35.484 -33.497  1.00  0.00      WT1  H
ATOM   4996  OH2 TIP3W 697      38.477  13.370 -30.247  1.00  0.00      WT1  O
ATOM   4997  H1  TIP3W 697      39.352  13.832 -30.326  1.00  0.00      WT1  H
ATOM   4998  H2  TIP3W 697      38.361  13.426 -29.282  1.00  0.00      WT1  H
ATOM   4999  OH2 TIP3W 698      36.401  17.419 -27.955  1.00  0.00      WT1  O
ATOM   5000  H1  TIP3W 698      35.874  18.195 -28.203  1.00  0.00      WT1  H
ATOM   5001  H2  TIP3W 698      37.112  17.331 -28.615  1.00  0.00      WT1  H
ATOM   5002  OH2 TIP3W 699     -11.115  17.851 -16.245  1.00  0.00      WT1  O
ATOM   5003  H1  TIP3W 699     -11.660  17.685 -17.028  1.00  0.00      WT1  H
ATOM   5004  H2  TIP3W 699     -11.676  17.777 -15.435  1.00  0.00      WT1  H
ATOM   5005  OH2 TIP3W 700     -10.602  19.378  -1.294  1.00  0.00      WT1  O
ATOM   5006  H1  TIP3W 700     -10.480  18.453  -1.407  1.00  0.00      WT1  H
ATOM   5007  H2  TIP3W 700      -9.734  19.707  -0.975  1.00  0.00      WT1  H
ATOM   5008  OH2 TIP3W 701     -15.752  21.172 -13.542  1.00  0.00      WT1  O
ATOM   5009  H1  TIP3W 701     -15.649  20.194 -13.367  1.00  0.00      WT1  H
ATOM   5010  H2  TIP3W 701     -16.323  21.225 -14.286  1.00  0.00      WT1  H
ATOM   5011  OH2 TIP3W 702      -8.975  18.748   3.860  1.00  0.00      WT1  O
ATOM   5012  H1  TIP3W 702      -9.453  18.228   4.522  1.00  0.00      WT1  H
ATOM   5013  H2  TIP3W 702      -8.856  18.151   3.058  1.00  0.00      WT1  H
ATOM   5014  OH2 TIP3W 704     -19.542  24.765   2.149  1.00  0.00      WT1  O
ATOM   5015  H1  TIP3W 704     -19.905  24.746   2.973  1.00  0.00      WT1  H
ATOM   5016  H2  TIP3W 704     -19.849  25.655   1.770  1.00  0.00      WT1  H
ATOM   5017  OH2 TIP3W 706      -3.560  28.991  -2.848  1.00  0.00      WT1  O
ATOM   5018  H1  TIP3W 706      -4.313  28.622  -3.352  1.00  0.00      WT1  H
ATOM   5019  H2  TIP3W 706      -3.585  29.947  -3.236  1.00  0.00      WT1  H
ATOM   5020  OH2 TIP3W 707     -16.421  19.355   3.396  1.00  0.00      WT1  O
ATOM   5021  H1  TIP3W 707     -17.053  19.471   2.714  1.00  0.00      WT1  H
ATOM   5022  H2  TIP3W 707     -16.190  18.443   3.325  1.00  0.00      WT1  H
ATOM   5023  OH2 TIP3W 709      42.079  18.391  12.115  1.00  0.00      WT1  O
ATOM   5024  H1  TIP3W 709      42.066  18.781  13.040  1.00  0.00      WT1  H
ATOM   5025  H2  TIP3W 709      42.509  19.100  11.578  1.00  0.00      WT1  H
ATOM   5026  OH2 TIP3W 710     -16.512  21.030  -1.911  1.00  0.00      WT1  O
ATOM   5027  H1  TIP3W 710     -16.114  21.409  -1.133  1.00  0.00      WT1  H
ATOM   5028  H2  TIP3W 710     -15.749  20.925  -2.511  1.00  0.00      WT1  H
ATOM   5029  OH2 TIP3W 711     -20.764  13.130  10.250  1.00  0.00      WT1  O
ATOM   5030  H1  TIP3W 711     -20.024  12.606   9.888  1.00  0.00      WT1  H
ATOM   5031  H2  TIP3W 711     -21.321  13.157   9.464  1.00  0.00      WT1  H
ATOM   5032  OH2 TIP3W 712     -11.789  19.067  14.699  1.00  0.00      WT1  O
ATOM   5033  H1  TIP3W 712     -11.927  18.094  14.566  1.00  0.00      WT1  H
ATOM   5034  H2  TIP3W 712     -10.918  19.165  15.253  1.00  0.00      WT1  H
ATOM   5035  OH2 TIP3W 713     -11.332  12.871   9.515  1.00  0.00      WT1  O
ATOM   5036  H1  TIP3W 713     -10.678  12.161   9.237  1.00  0.00      WT1  H
ATOM   5037  H2  TIP3W 713     -11.070  12.936  10.479  1.00  0.00      WT1  H
ATOM   5038  OH2 TIP3W 714     -14.683  27.882  18.262  1.00  0.00      WT1  O
ATOM   5039  H1  TIP3W 714     -13.830  28.060  17.701  1.00  0.00      WT1  H
ATOM   5040  H2  TIP3W 714     -15.369  28.017  17.613  1.00  0.00      WT1  H
ATOM   5041  OH2 TIP3W 715     -19.839  34.965 -25.355  1.00  0.00      WT1  O
ATOM   5042  H1  TIP3W 715     -20.254  35.705 -24.904  1.00  0.00      WT1  H
ATOM   5043  H2  TIP3W 715     -20.523  34.748 -26.030  1.00  0.00      WT1  H
ATOM   5044  OH2 TIP3W 716      42.083  19.835 -30.487  1.00  0.00      WT1  O
ATOM   5045  H1  TIP3W 716      41.206  20.122 -30.087  1.00  0.00      WT1  H
ATOM   5046  H2  TIP3W 716      42.134  20.210 -31.318  1.00  0.00      WT1  H
ATOM   5047  OH2 TIP3W 717     -18.670  32.689 -30.150  1.00  0.00      WT1  O
ATOM   5048  H1  TIP3W 717     -17.821  32.172 -30.212  1.00  0.00      WT1  H
ATOM   5049  H2  TIP3W 717     -18.473  33.298 -29.456  1.00  0.00      WT1  H
ATOM   5050  OH2 TIP3W 718      29.842  16.942 -19.885  1.00  0.00      WT1  O
ATOM   5051  H1  TIP3W 718      29.271  16.253 -19.459  1.00  0.00      WT1  H
ATOM   5052  H2  TIP3W 718      30.661  16.457 -20.019  1.00  0.00      WT1  H
ATOM   5053  OH2 TIP3W 719      32.723  27.414 -19.612  1.00  0.00      WT1  O
ATOM   5054  H1  TIP3W 719      31.791  27.266 -19.746  1.00  0.00      WT1  H
ATOM   5055  H2  TIP3W 719      33.028  26.522 -19.279  1.00  0.00      WT1  H
ATOM   5056  OH2 TIP3W 720      34.908  21.951 -32.430  1.00  0.00      WT1  O
ATOM   5057  H1  TIP3W 720      34.951  22.929 -32.555  1.00  0.00      WT1  H
ATOM   5058  H2  TIP3W 720      33.999  21.853 -32.571  1.00  0.00      WT1  H
ATOM   5059  OH2 TIP3W 721     -18.601  16.548 -16.095  1.00  0.00      WT1  O
ATOM   5060  H1  TIP3W 721     -18.597  15.826 -16.801  1.00  0.00      WT1  H
ATOM   5061  H2  TIP3W 721     -19.435  16.338 -15.648  1.00  0.00      WT1  H
ATOM   5062  OH2 TIP3W 722     -18.692  25.776  -7.212  1.00  0.00      WT1  O
ATOM   5063  H1  TIP3W 722     -18.482  25.900  -6.279  1.00  0.00      WT1  H
[truncated: 1,730,263 more chars]
