# Supplementary material for: β-Hydroxylation of α-amino-β-hydroxylbutanoyl-glycyluridine catalyzed by a nonheme hydroxylase ensures the maturation of caprazamycin
Source: Commun Chem. 2022 Jul 28;5:87. doi: 10.1038/s42004-022-00703-6 (PMC9814697; doi:10.1038/s42004-022-00703-6)
Supplement: Supplementary file 5 — Supplementary data 2 [file 42004_2022_703_MOESM5_ESM.pdb]

CRYST1   67.107   60.444   64.596  90.00  90.00  90.00 P 1           1
ATOM      1  C1  LIG B 301      15.281  12.543  -2.133  0.00  0.00      BO1   
ATOM      2  O1  LIG B 301      15.583  13.315  -3.084  0.00  0.00      BO1   
ATOM      3  O2  LIG B 301      15.291  13.017  -0.939  0.00  0.00      BO1   
ATOM      4  C2  LIG B 301      14.820  11.086  -2.349  0.00  0.00      BO1   
ATOM      5  O4  LIG B 301      14.638  10.410  -1.292  0.00  0.00      BO1   
ATOM      6  C3  LIG B 301      14.678  10.415  -3.651  0.00  0.00      BO1   
ATOM      7  H31 LIG B 301      15.610  10.380  -4.256  0.00  0.00      BO1   
ATOM      8  H32 LIG B 301      14.403   9.344  -3.537  0.00  0.00      BO1   
ATOM      9  C4  LIG B 301      13.505  10.929  -4.547  0.00  0.00      BO1   
ATOM     10  H41 LIG B 301      12.525  10.546  -4.190  0.00  0.00      BO1   
ATOM     11  H42 LIG B 301      13.486  12.034  -4.435  0.00  0.00      BO1   
ATOM     12  C5  LIG B 301      13.675  10.542  -6.025  0.00  0.00      BO1   
ATOM     13  O3  LIG B 301      13.314  11.309  -6.911  0.00  0.00      BO1   
ATOM     14  O5  LIG B 301      14.123   9.381  -6.234  0.00  0.00      BO1   
ATOM     16  FE  FE  B   2      14.933   7.009  -6.051  0.00  0.00      BO1   
ATOM     17  POT POT B 401       4.276   0.969  13.483  0.00  0.00      BO1   
ATOM     18  P   PO4 C   1      18.006   6.243  18.440  0.00  0.00      CO1   
ATOM     19  O1  PO4 C   1      18.435   5.870  19.889  0.00  0.00      CO1   
ATOM     20  H1  PO4 C   1      17.652   5.930  20.440  0.00  0.00      CO1   
ATOM     21  O2  PO4 C   1      16.761   5.341  18.397  0.00  0.00      CO1   
ATOM     22  H2  PO4 C   1      16.223   5.409  19.190  0.00  0.00      CO1   
ATOM     23  O3  PO4 C   1      17.541   7.669  18.497  0.00  0.00      CO1   
ATOM     24  O4  PO4 C   1      18.965   5.711  17.406  0.00  0.00      CO1   
ATOM     25  N   ALA B  12      17.457  -0.280  10.740  0.00  0.00      B     
ATOM     26  HT1 ALA B  12      17.194  -1.124  11.287  0.00  0.00      B     
ATOM     27  HT2 ALA B  12      16.771   0.473  10.950  0.00  0.00      B     
ATOM     28  HT3 ALA B  12      18.410   0.031  11.017  0.00  0.00      B     
ATOM     29  CA  ALA B  12      17.539  -0.626   9.278  0.00  0.00      B     
ATOM     30  HA  ALA B  12      18.430  -1.219   9.137  0.00  0.00      B     
ATOM     31  CB  ALA B  12      16.243  -1.503   8.858  0.00  0.00      B     
ATOM     32  HB1 ALA B  12      15.391  -0.795   8.783  0.00  0.00      B     
ATOM     33  HB2 ALA B  12      16.311  -1.937   7.837  0.00  0.00      B     
ATOM     34  HB3 ALA B  12      15.909  -2.206   9.651  0.00  0.00      B     
ATOM     35  C   ALA B  12      17.755   0.581   8.388  0.00  0.00      B     
ATOM     36  O   ALA B  12      17.597   1.776   8.765  0.00  0.00      B     
ATOM     37  N   LEU B  13      18.185   0.298   7.133  0.00  0.00      B     
ATOM     38  HN  LEU B  13      18.302  -0.640   6.815  0.00  0.00      B     
ATOM     39  CA  LEU B  13      18.394   1.324   6.186  0.00  0.00      B     
ATOM     40  HA  LEU B  13      18.438   2.263   6.718  0.00  0.00      B     
ATOM     41  CB  LEU B  13      19.645   1.133   5.257  0.00  0.00      B     
ATOM     42  HB1 LEU B  13      19.383   0.323   4.542  0.00  0.00      B     
ATOM     43  HB2 LEU B  13      19.799   2.032   4.622  0.00  0.00      B     
ATOM     44  CG  LEU B  13      20.978   0.933   6.023  0.00  0.00      B     
ATOM     45  HG  LEU B  13      20.909   0.155   6.813  0.00  0.00      B     
ATOM     46  CD1 LEU B  13      21.520   2.193   6.709  0.00  0.00      B     
ATOM     47 HD11 LEU B  13      22.206   1.840   7.509  0.00  0.00      B     
ATOM     48 HD12 LEU B  13      22.209   2.752   6.042  0.00  0.00      B     
ATOM     49 HD13 LEU B  13      20.670   2.747   7.162  0.00  0.00      B     
ATOM     50  CD2 LEU B  13      22.125   0.438   5.058  0.00  0.00      B     
ATOM     51 HD21 LEU B  13      22.210   1.082   4.156  0.00  0.00      B     
ATOM     52 HD22 LEU B  13      23.137   0.354   5.508  0.00  0.00      B     
ATOM     53 HD23 LEU B  13      21.902  -0.572   4.653  0.00  0.00      B     
ATOM     54  C   LEU B  13      17.196   1.527   5.357  0.00  0.00      B     
ATOM     55  O   LEU B  13      16.947   2.583   4.829  0.00  0.00      B     
ATOM     56  N   THR B  14      16.352   0.470   5.266  0.00  0.00      B     
ATOM     57  HN  THR B  14      16.725  -0.387   5.612  0.00  0.00      B     
ATOM     58  CA  THR B  14      15.046   0.429   4.600  0.00  0.00      B     
ATOM     59  HA  THR B  14      14.693   1.449   4.637  0.00  0.00      B     
ATOM     60  CB  THR B  14      15.241   0.101   3.132  0.00  0.00      B     
ATOM     61  HB  THR B  14      16.037   0.757   2.718  0.00  0.00      B     
ATOM     62  OG1 THR B  14      14.026   0.256   2.352  0.00  0.00      B     
ATOM     63  HG1 THR B  14      13.697   1.120   2.612  0.00  0.00      B     
ATOM     64  CG2 THR B  14      15.776  -1.331   2.968  0.00  0.00      B     
ATOM     65 HG21 THR B  14      16.493  -1.510   3.797  0.00  0.00      B     
ATOM     66 HG22 THR B  14      14.950  -2.061   3.104  0.00  0.00      B     
ATOM     67 HG23 THR B  14      16.200  -1.467   1.950  0.00  0.00      B     
ATOM     68  C   THR B  14      14.025  -0.511   5.232  0.00  0.00      B     
ATOM     69  O   THR B  14      14.430  -1.441   5.932  0.00  0.00      B     
ATOM     70  N   SER B  15      12.701  -0.335   4.964  0.00  0.00      B     
ATOM     71  HN  SER B  15      12.332   0.339   4.328  0.00  0.00      B     
ATOM     72  CA  SER B  15      11.683  -1.156   5.523  0.00  0.00      B     
ATOM     73  HA  SER B  15      12.004  -2.185   5.580  0.00  0.00      B     
ATOM     74  CB  SER B  15      11.459  -0.671   7.001  0.00  0.00      B     
ATOM     75  HB1 SER B  15      12.340  -0.938   7.623  0.00  0.00      B     
ATOM     76  HB2 SER B  15      11.370   0.434   7.060  0.00  0.00      B     
ATOM     77  OG  SER B  15      10.306  -1.328   7.420  0.00  0.00      B     
ATOM     78  HG1 SER B  15      10.393  -2.283   7.472  0.00  0.00      B     
ATOM     79  C   SER B  15      10.422  -1.035   4.703  0.00  0.00      B     
ATOM     80  O   SER B  15      10.347  -0.095   3.896  0.00  0.00      B     
ATOM     81  N   ARG B  16       9.362  -1.937   4.885  0.00  0.00      B     
ATOM     82  HN  ARG B  16       9.525  -2.596   5.615  0.00  0.00      B     
ATOM     83  CA  ARG B  16       8.227  -1.973   3.960  0.00  0.00      B     
ATOM     84  HA  ARG B  16       8.309  -1.304   3.115  0.00  0.00      B     
ATOM     85  CB  ARG B  16       8.150  -3.509   3.545  0.00  0.00      B     
ATOM     86  HB1 ARG B  16       9.117  -3.673   3.023  0.00  0.00      B     
ATOM     87  HB2 ARG B  16       8.131  -4.161   4.445  0.00  0.00      B     
ATOM     88  CG  ARG B  16       7.057  -3.808   2.629  0.00  0.00      B     
ATOM     89  HG1 ARG B  16       6.551  -2.826   2.506  0.00  0.00      B     
ATOM     90  HG2 ARG B  16       7.419  -4.068   1.612  0.00  0.00      B     
ATOM     91  CD  ARG B  16       6.006  -4.859   3.161  0.00  0.00      B     
ATOM     92  HD1 ARG B  16       6.585  -5.806   3.225  0.00  0.00      B     
ATOM     93  HD2 ARG B  16       5.601  -4.547   4.147  0.00  0.00      B     
ATOM     94  NE  ARG B  16       4.839  -4.994   2.251  0.00  0.00      B     
ATOM     95  HE  ARG B  16       4.780  -4.484   1.394  0.00  0.00      B     
ATOM     96  CZ  ARG B  16       3.704  -5.562   2.524  0.00  0.00      B     
ATOM     97  NH1 ARG B  16       3.523  -6.337   3.589  0.00  0.00      B     
ATOM     98 HH11 ARG B  16       2.575  -6.321   3.908  0.00  0.00      B     
ATOM     99 HH12 ARG B  16       4.160  -6.270   4.358  0.00  0.00      B     
ATOM    100  NH2 ARG B  16       2.643  -5.348   1.873  0.00  0.00      B     
ATOM    101 HH21 ARG B  16       1.848  -5.628   2.410  0.00  0.00      B     
ATOM    102 HH22 ARG B  16       2.629  -4.667   1.141  0.00  0.00      B     
ATOM    103  C   ARG B  16       6.985  -1.714   4.770  0.00  0.00      B     
ATOM    104  O   ARG B  16       6.781  -2.412   5.782  0.00  0.00      B     
ATOM    105  N   THR B  17       6.050  -0.867   4.304  0.00  0.00      B     
ATOM    106  HN  THR B  17       6.307  -0.357   3.486  0.00  0.00      B     
ATOM    107  CA  THR B  17       4.773  -0.521   5.030  0.00  0.00      B     
ATOM    108  HA  THR B  17       4.692  -1.196   5.869  0.00  0.00      B     
ATOM    109  CB  THR B  17       4.746   0.921   5.469  0.00  0.00      B     
ATOM    110  HB  THR B  17       5.187   1.545   4.664  0.00  0.00      B     
ATOM    111  OG1 THR B  17       5.556   1.049   6.621  0.00  0.00      B     
ATOM    112  HG1 THR B  17       6.490   0.928   6.435  0.00  0.00      B     
ATOM    113  CG2 THR B  17       3.404   1.488   5.894  0.00  0.00      B     
ATOM    114 HG21 THR B  17       2.722   1.620   5.028  0.00  0.00      B     
ATOM    115 HG22 THR B  17       2.858   0.964   6.708  0.00  0.00      B     
ATOM    116 HG23 THR B  17       3.552   2.546   6.200  0.00  0.00      B     
ATOM    117  C   THR B  17       3.619  -0.746   4.102  0.00  0.00      B     
ATOM    118  O   THR B  17       3.502  -0.247   3.019  0.00  0.00      B     
ATOM    119  N   GLU B  18       2.579  -1.463   4.630  0.00  0.00      B     
ATOM    120  HN  GLU B  18       2.597  -1.836   5.555  0.00  0.00      B     
ATOM    121  CA  GLU B  18       1.469  -1.867   3.790  0.00  0.00      B     
ATOM    122  HA  GLU B  18       1.749  -2.003   2.756  0.00  0.00      B     
ATOM    123  CB  GLU B  18       1.123  -3.223   4.259  0.00  0.00      B     
ATOM    124  HB1 GLU B  18       2.057  -3.823   4.283  0.00  0.00      B     
ATOM    125  HB2 GLU B  18       0.783  -3.224   5.317  0.00  0.00      B     
ATOM    126  CG  GLU B  18       0.038  -3.964   3.429  0.00  0.00      B     
ATOM    127  HG1 GLU B  18      -0.911  -3.416   3.614  0.00  0.00      B     
ATOM    128  HG2 GLU B  18       0.310  -3.811   2.362  0.00  0.00      B     
ATOM    129  CD  GLU B  18      -0.143  -5.407   3.846  0.00  0.00      B     
ATOM    130  OE1 GLU B  18       0.750  -6.223   3.524  0.00  0.00      B     
ATOM    131  OE2 GLU B  18      -1.209  -5.751   4.475  0.00  0.00      B     
ATOM    132  C   GLU B  18       0.263  -0.947   3.779  0.00  0.00      B     
ATOM    133  O   GLU B  18      -0.398  -0.821   4.803  0.00  0.00      B     
ATOM    134  N   LEU B  19      -0.063  -0.325   2.651  0.00  0.00      B     
ATOM    135  HN  LEU B  19       0.431  -0.417   1.790  0.00  0.00      B     
ATOM    136  CA  LEU B  19      -1.149   0.566   2.560  0.00  0.00      B     
ATOM    137  HA  LEU B  19      -1.436   0.834   3.566  0.00  0.00      B     
ATOM    138  CB  LEU B  19      -0.752   1.913   1.815  0.00  0.00      B     
ATOM    139  HB1 LEU B  19      -0.549   1.810   0.727  0.00  0.00      B     
ATOM    140  HB2 LEU B  19      -1.592   2.638   1.857  0.00  0.00      B     
ATOM    141  CG  LEU B  19       0.472   2.633   2.384  0.00  0.00      B     
ATOM    142  HG  LEU B  19       1.257   1.849   2.445  0.00  0.00      B     
ATOM    143  CD1 LEU B  19       0.252   3.189   3.857  0.00  0.00      B     
ATOM    144 HD11 LEU B  19       1.205   3.665   4.175  0.00  0.00      B     
ATOM    145 HD12 LEU B  19      -0.566   3.940   3.810  0.00  0.00      B     
ATOM    146 HD13 LEU B  19      -0.021   2.314   4.484  0.00  0.00      B     
ATOM    147  CD2 LEU B  19       0.863   3.803   1.386  0.00  0.00      B     
ATOM    148 HD21 LEU B  19       1.782   4.388   1.607  0.00  0.00      B     
ATOM    149 HD22 LEU B  19       0.830   3.468   0.328  0.00  0.00      B     
ATOM    150 HD23 LEU B  19       0.067   4.538   1.632  0.00  0.00      B     
ATOM    151  C   LEU B  19      -2.323  -0.118   1.877  0.00  0.00      B     
ATOM    152  O   LEU B  19      -3.427   0.429   1.810  0.00  0.00      B     
ATOM    153  N   ASP B  20      -2.191  -1.306   1.231  0.00  0.00      B     
ATOM    154  HN  ASP B  20      -1.297  -1.723   1.088  0.00  0.00      B     
ATOM    155  CA  ASP B  20      -3.301  -1.978   0.524  0.00  0.00      B     
ATOM    156  HA  ASP B  20      -2.807  -2.878   0.192  0.00  0.00      B     
ATOM    157  CB  ASP B  20      -4.476  -2.308   1.477  0.00  0.00      B     
ATOM    158  HB1 ASP B  20      -4.962  -1.388   1.865  0.00  0.00      B     
ATOM    159  HB2 ASP B  20      -5.200  -3.010   1.012  0.00  0.00      B     
ATOM    160  CG  ASP B  20      -3.962  -3.085   2.641  0.00  0.00      B     
ATOM    161  OD1 ASP B  20      -4.366  -2.749   3.830  0.00  0.00      B     
ATOM    162  OD2 ASP B  20      -3.272  -4.079   2.528  0.00  0.00      B     
ATOM    163  C   ASP B  20      -3.901  -1.260  -0.763  0.00  0.00      B     
ATOM    164  O   ASP B  20      -5.079  -1.355  -1.078  0.00  0.00      B     
ATOM    165  N   ILE B  21      -2.922  -0.507  -1.451  0.00  0.00      B     
ATOM    166  HN  ILE B  21      -1.994  -0.257  -1.185  0.00  0.00      B     
ATOM    167  CA  ILE B  21      -3.206   0.159  -2.660  0.00  0.00      B     
ATOM    168  HA  ILE B  21      -4.157   0.656  -2.541  0.00  0.00      B     
ATOM    169  CB  ILE B  21      -2.073   1.143  -2.806  0.00  0.00      B     
ATOM    170  HB  ILE B  21      -1.124   0.722  -2.410  0.00  0.00      B     
ATOM    171  CG2 ILE B  21      -1.776   1.684  -4.232  0.00  0.00      B     
ATOM    172 HG21 ILE B  21      -2.679   2.273  -4.500  0.00  0.00      B     
ATOM    173 HG22 ILE B  21      -0.912   2.359  -4.416  0.00  0.00      B     
ATOM    174 HG23 ILE B  21      -1.565   0.856  -4.942  0.00  0.00      B     
ATOM    175  CG1 ILE B  21      -2.459   2.299  -1.877  0.00  0.00      B     
ATOM    176 HG11 ILE B  21      -3.266   2.840  -2.416  0.00  0.00      B     
ATOM    177 HG12 ILE B  21      -2.813   2.121  -0.839  0.00  0.00      B     
ATOM    178  CD  ILE B  21      -1.269   3.206  -1.735  0.00  0.00      B     
ATOM    179  HD1 ILE B  21      -0.311   2.646  -1.684  0.00  0.00      B     
ATOM    180  HD2 ILE B  21      -1.161   3.827  -2.649  0.00  0.00      B     
ATOM    181  HD3 ILE B  21      -1.325   3.896  -0.865  0.00  0.00      B     
ATOM    182  C   ILE B  21      -3.385  -0.806  -3.841  0.00  0.00      B     
ATOM    183  O   ILE B  21      -2.706  -1.808  -3.965  0.00  0.00      B     
ATOM    184  N   ASP B  22      -4.425  -0.497  -4.692  0.00  0.00      B     
ATOM    185  HN  ASP B  22      -4.761   0.421  -4.497  0.00  0.00      B     
ATOM    186  CA  ASP B  22      -4.477  -1.094  -5.997  0.00  0.00      B     
ATOM    187  HA  ASP B  22      -3.961  -2.041  -5.937  0.00  0.00      B     
ATOM    188  CB  ASP B  22      -5.991  -1.117  -6.397  0.00  0.00      B     
ATOM    189  HB1 ASP B  22      -6.420  -0.092  -6.384  0.00  0.00      B     
ATOM    190  HB2 ASP B  22      -6.219  -1.491  -7.418  0.00  0.00      B     
ATOM    191  CG  ASP B  22      -6.782  -1.954  -5.459  0.00  0.00      B     
ATOM    192  OD1 ASP B  22      -8.062  -1.866  -5.558  0.00  0.00      B     
ATOM    193  OD2 ASP B  22      -6.284  -2.911  -4.784  0.00  0.00      B     
ATOM    194  C   ASP B  22      -3.686  -0.251  -7.003  0.00  0.00      B     
ATOM    195  O   ASP B  22      -4.017   0.934  -7.220  0.00  0.00      B     
ATOM    196  N   PRO B  23      -2.565  -0.699  -7.560  0.00  0.00      B     
ATOM    197  CD  PRO B  23      -1.912  -1.980  -7.413  0.00  0.00      B     
ATOM    198  HD1 PRO B  23      -2.644  -2.816  -7.419  0.00  0.00      B     
ATOM    199  HD2 PRO B  23      -1.251  -2.058  -6.524  0.00  0.00      B     
ATOM    200  CA  PRO B  23      -1.733   0.258  -8.337  0.00  0.00      B     
ATOM    201  HA  PRO B  23      -1.525   1.180  -7.815  0.00  0.00      B     
ATOM    202  CB  PRO B  23      -0.533  -0.586  -8.646  0.00  0.00      B     
ATOM    203  HB1 PRO B  23       0.209  -0.425  -7.835  0.00  0.00      B     
ATOM    204  HB2 PRO B  23      -0.131  -0.305  -9.643  0.00  0.00      B     
ATOM    205  CG  PRO B  23      -1.125  -2.010  -8.676  0.00  0.00      B     
ATOM    206  HG1 PRO B  23      -0.337  -2.789  -8.591  0.00  0.00      B     
ATOM    207  HG2 PRO B  23      -1.829  -2.206  -9.512  0.00  0.00      B     
ATOM    208  C   PRO B  23      -2.384   0.790  -9.599  0.00  0.00      B     
ATOM    209  O   PRO B  23      -2.035   1.910  -9.920  0.00  0.00      B     
ATOM    210  N   ASP B  24      -3.299   0.058 -10.284  0.00  0.00      B     
ATOM    211  HN  ASP B  24      -3.601  -0.868 -10.067  0.00  0.00      B     
ATOM    212  CA  ASP B  24      -4.084   0.607 -11.402  0.00  0.00      B     
ATOM    213  HA  ASP B  24      -3.391   0.904 -12.175  0.00  0.00      B     
ATOM    214  CB  ASP B  24      -4.905  -0.585 -12.051  0.00  0.00      B     
ATOM    215  HB1 ASP B  24      -5.468  -1.059 -11.218  0.00  0.00      B     
ATOM    216  HB2 ASP B  24      -5.639  -0.179 -12.780  0.00  0.00      B     
ATOM    217  CG  ASP B  24      -4.054  -1.651 -12.648  0.00  0.00      B     
ATOM    218  OD1 ASP B  24      -4.337  -2.861 -12.365  0.00  0.00      B     
ATOM    219  OD2 ASP B  24      -3.060  -1.339 -13.383  0.00  0.00      B     
ATOM    220  C   ASP B  24      -4.842   1.895 -11.043  0.00  0.00      B     
ATOM    221  O   ASP B  24      -4.732   2.876 -11.768  0.00  0.00      B     
ATOM    222  N   LYS B  25      -5.594   1.848  -9.900  0.00  0.00      B     
ATOM    223  HN  LYS B  25      -5.726   1.053  -9.313  0.00  0.00      B     
ATOM    224  CA  LYS B  25      -6.277   3.048  -9.401  0.00  0.00      B     
ATOM    225  HA  LYS B  25      -7.006   3.366 -10.131  0.00  0.00      B     
ATOM    226  CB  LYS B  25      -7.062   2.779  -8.013  0.00  0.00      B     
ATOM    227  HB1 LYS B  25      -6.346   2.526  -7.203  0.00  0.00      B     
ATOM    228  HB2 LYS B  25      -7.539   3.756  -7.784  0.00  0.00      B     
ATOM    229  CG  LYS B  25      -8.294   1.743  -8.106  0.00  0.00      B     
ATOM    230  HG1 LYS B  25      -8.936   2.022  -8.969  0.00  0.00      B     
ATOM    231  HG2 LYS B  25      -7.806   0.777  -8.358  0.00  0.00      B     
ATOM    232  CD  LYS B  25      -9.082   1.568  -6.850  0.00  0.00      B     
ATOM    233  HD1 LYS B  25      -8.441   1.071  -6.090  0.00  0.00      B     
ATOM    234  HD2 LYS B  25      -9.332   2.523  -6.342  0.00  0.00      B     
ATOM    235  CE  LYS B  25     -10.348   0.671  -6.904  0.00  0.00      B     
ATOM    236  HE1 LYS B  25     -10.628   0.643  -5.829  0.00  0.00      B     
ATOM    237  HE2 LYS B  25     -11.159   1.013  -7.582  0.00  0.00      B     
ATOM    238  NZ  LYS B  25      -9.985  -0.756  -7.233  0.00  0.00      B     
ATOM    239  HZ1 LYS B  25     -10.848  -1.308  -7.055  0.00  0.00      B     
ATOM    240  HZ2 LYS B  25      -9.745  -1.026  -8.208  0.00  0.00      B     
ATOM    241  HZ3 LYS B  25      -9.275  -1.183  -6.606  0.00  0.00      B     
ATOM    242  C   LYS B  25      -5.227   4.148  -9.033  0.00  0.00      B     
ATOM    243  O   LYS B  25      -5.388   5.286  -9.405  0.00  0.00      B     
ATOM    244  N   LEU B  26      -4.101   3.867  -8.343  0.00  0.00      B     
ATOM    245  HN  LEU B  26      -3.908   2.929  -8.068  0.00  0.00      B     
ATOM    246  CA  LEU B  26      -2.962   4.736  -8.138  0.00  0.00      B     
ATOM    247  HA  LEU B  26      -3.293   5.506  -7.457  0.00  0.00      B     
ATOM    248  CB  LEU B  26      -1.732   4.034  -7.495  0.00  0.00      B     
ATOM    249  HB1 LEU B  26      -2.054   3.467  -6.596  0.00  0.00      B     
ATOM    250  HB2 LEU B  26      -1.183   3.323  -8.148  0.00  0.00      B     
ATOM    251  CG  LEU B  26      -0.692   4.985  -6.717  0.00  0.00      B     
ATOM    252  HG  LEU B  26      -0.340   5.727  -7.465  0.00  0.00      B     
ATOM    253  CD1 LEU B  26       0.575   4.161  -6.321  0.00  0.00      B     
ATOM    254 HD11 LEU B  26       1.332   4.683  -5.697  0.00  0.00      B     
ATOM    255 HD12 LEU B  26       0.323   3.174  -5.878  0.00  0.00      B     
ATOM    256 HD13 LEU B  26       1.086   4.054  -7.302  0.00  0.00      B     
ATOM    257  CD2 LEU B  26      -1.304   5.735  -5.521  0.00  0.00      B     
ATOM    258 HD21 LEU B  26      -1.994   6.481  -5.971  0.00  0.00      B     
ATOM    259 HD22 LEU B  26      -1.975   5.135  -4.869  0.00  0.00      B     
ATOM    260 HD23 LEU B  26      -0.464   6.260  -5.018  0.00  0.00      B     
ATOM    261  C   LEU B  26      -2.389   5.371  -9.444  0.00  0.00      B     
ATOM    262  O   LEU B  26      -2.238   6.637  -9.438  0.00  0.00      B     
ATOM    263  N   ARG B  27      -2.139   4.579 -10.499  0.00  0.00      B     
ATOM    264  HN  ARG B  27      -2.256   3.600 -10.351  0.00  0.00      B     
ATOM    265  CA  ARG B  27      -1.691   5.065 -11.802  0.00  0.00      B     
ATOM    266  HA  ARG B  27      -0.871   5.752 -11.655  0.00  0.00      B     
ATOM    267  CB  ARG B  27      -1.223   3.896 -12.762  0.00  0.00      B     
ATOM    268  HB1 ARG B  27      -1.983   3.087 -12.814  0.00  0.00      B     
ATOM    269  HB2 ARG B  27      -1.088   4.331 -13.776  0.00  0.00      B     
ATOM    270  CG  ARG B  27       0.108   3.414 -12.277  0.00  0.00      B     
ATOM    271  HG1 ARG B  27       0.636   4.365 -12.051  0.00  0.00      B     
ATOM    272  HG2 ARG B  27       0.053   2.872 -11.308  0.00  0.00      B     
ATOM    273  CD  ARG B  27       0.789   2.616 -13.381  0.00  0.00      B     
ATOM    274  HD1 ARG B  27       0.283   2.891 -14.331  0.00  0.00      B     
ATOM    275  HD2 ARG B  27       1.835   2.991 -13.351  0.00  0.00      B     
ATOM    276  NE  ARG B  27       0.746   1.172 -13.036  0.00  0.00      B     
ATOM    277  HE  ARG B  27       1.485   0.781 -12.487  0.00  0.00      B     
ATOM    278  CZ  ARG B  27      -0.345   0.429 -13.164  0.00  0.00      B     
ATOM    279  NH1 ARG B  27      -1.333   0.618 -13.999  0.00  0.00      B     
ATOM    280 HH11 ARG B  27      -2.131   0.037 -13.842  0.00  0.00      B     
ATOM    281 HH12 ARG B  27      -1.312   1.233 -14.787  0.00  0.00      B     
ATOM    282  NH2 ARG B  27      -0.481  -0.584 -12.316  0.00  0.00      B     
ATOM    283 HH21 ARG B  27      -1.322  -1.075 -12.544  0.00  0.00      B     
ATOM    284 HH22 ARG B  27       0.337  -1.062 -11.997  0.00  0.00      B     
ATOM    285  C   ARG B  27      -2.670   5.990 -12.497  0.00  0.00      B     
ATOM    286  O   ARG B  27      -2.235   7.101 -12.897  0.00  0.00      B     
ATOM    287  N   GLU B  28      -3.982   5.613 -12.450  0.00  0.00      B     
ATOM    288  HN  GLU B  28      -4.118   4.715 -12.038  0.00  0.00      B     
ATOM    289  CA  GLU B  28      -5.037   6.474 -13.058  0.00  0.00      B     
ATOM    290  HA  GLU B  28      -4.677   6.781 -14.029  0.00  0.00      B     
ATOM    291  CB  GLU B  28      -6.354   5.659 -13.147  0.00  0.00      B     
ATOM    292  HB1 GLU B  28      -6.068   4.715 -13.657  0.00  0.00      B     
ATOM    293  HB2 GLU B  28      -6.757   5.320 -12.169  0.00  0.00      B     
ATOM    294  CG  GLU B  28      -7.473   6.262 -13.954  0.00  0.00      B     
ATOM    295  HG1 GLU B  28      -8.007   7.007 -13.326  0.00  0.00      B     
ATOM    296  HG2 GLU B  28      -6.995   6.779 -14.813  0.00  0.00      B     
ATOM    297  CD  GLU B  28      -8.516   5.207 -14.346  0.00  0.00      B     
ATOM    298  OE1 GLU B  28      -8.766   4.997 -15.562  0.00  0.00      B     
ATOM    299  OE2 GLU B  28      -9.081   4.609 -13.437  0.00  0.00      B     
ATOM    300  C   GLU B  28      -5.402   7.692 -12.298  0.00  0.00      B     
ATOM    301  O   GLU B  28      -5.833   8.709 -12.875  0.00  0.00      B     
ATOM    302  N   SER B  29      -5.228   7.710 -10.972  0.00  0.00      B     
ATOM    303  HN  SER B  29      -5.013   6.866 -10.485  0.00  0.00      B     
ATOM    304  CA  SER B  29      -5.234   8.929 -10.202  0.00  0.00      B     
ATOM    305  HA  SER B  29      -6.115   9.528 -10.377  0.00  0.00      B     
ATOM    306  CB  SER B  29      -5.140   8.457  -8.692  0.00  0.00      B     
ATOM    307  HB1 SER B  29      -4.262   7.802  -8.503  0.00  0.00      B     
ATOM    308  HB2 SER B  29      -4.944   9.417  -8.169  0.00  0.00      B     
ATOM    309  OG  SER B  29      -6.334   7.911  -8.227  0.00  0.00      B     
ATOM    310  HG1 SER B  29      -6.590   7.203  -8.823  0.00  0.00      B     
ATOM    311  C   SER B  29      -4.087   9.825 -10.479  0.00  0.00      B     
ATOM    312  O   SER B  29      -4.194  11.041 -10.398  0.00  0.00      B     
ATOM    313  N   VAL B  30      -2.881   9.240 -10.724  0.00  0.00      B     
ATOM    314  HN  VAL B  30      -2.736   8.255 -10.662  0.00  0.00      B     
ATOM    315  CA  VAL B  30      -1.736   9.970 -11.166  0.00  0.00      B     
ATOM    316  HA  VAL B  30      -1.756  10.818 -10.498  0.00  0.00      B     
ATOM    317  CB  VAL B  30      -0.421   9.332 -10.876  0.00  0.00      B     
ATOM    318  HB  VAL B  30      -0.342   8.284 -11.236  0.00  0.00      B     
ATOM    319  CG1 VAL B  30       0.770  10.053 -11.577  0.00  0.00      B     
ATOM    320 HG11 VAL B  30       1.668   9.720 -11.013  0.00  0.00      B     
ATOM    321 HG12 VAL B  30       0.817   9.885 -12.674  0.00  0.00      B     
ATOM    322 HG13 VAL B  30       0.568  11.146 -11.568  0.00  0.00      B     
ATOM    323  CG2 VAL B  30      -0.185   9.309  -9.388  0.00  0.00      B     
ATOM    324 HG21 VAL B  30      -0.971   8.694  -8.901  0.00  0.00      B     
ATOM    325 HG22 VAL B  30       0.805   9.006  -8.984  0.00  0.00      B     
ATOM    326 HG23 VAL B  30      -0.413  10.296  -8.932  0.00  0.00      B     
ATOM    327  C   VAL B  30      -1.807  10.548 -12.576  0.00  0.00      B     
ATOM    328  O   VAL B  30      -1.408  11.697 -12.688  0.00  0.00      B     
ATOM    329  N   VAL B  31      -2.390   9.806 -13.622  0.00  0.00      B     
ATOM    330  HN  VAL B  31      -2.813   8.927 -13.417  0.00  0.00      B     
ATOM    331  CA  VAL B  31      -2.537  10.416 -14.917  0.00  0.00      B     
ATOM    332  HA  VAL B  31      -1.609  10.919 -15.145  0.00  0.00      B     
ATOM    333  CB  VAL B  31      -2.893   9.365 -16.019  0.00  0.00      B     
ATOM    334  HB  VAL B  31      -3.748   8.774 -15.628  0.00  0.00      B     
ATOM    335  CG1 VAL B  31      -3.432   9.963 -17.328  0.00  0.00      B     
ATOM    336 HG11 VAL B  31      -2.673  10.503 -17.934  0.00  0.00      B     
ATOM    337 HG12 VAL B  31      -3.687   9.095 -17.973  0.00  0.00      B     
ATOM    338 HG13 VAL B  31      -4.338  10.584 -17.163  0.00  0.00      B     
ATOM    339  CG2 VAL B  31      -1.677   8.438 -16.224  0.00  0.00      B     
ATOM    340 HG21 VAL B  31      -1.432   7.971 -15.246  0.00  0.00      B     
ATOM    341 HG22 VAL B  31      -1.807   7.552 -16.882  0.00  0.00      B     
ATOM    342 HG23 VAL B  31      -0.884   9.068 -16.682  0.00  0.00      B     
ATOM    343  C   VAL B  31      -3.469  11.638 -14.901  0.00  0.00      B     
ATOM    344  O   VAL B  31      -3.235  12.646 -15.463  0.00  0.00      B     
ATOM    345  N   GLU B  32      -4.551  11.544 -14.162  0.00  0.00      B     
ATOM    346  HN  GLU B  32      -4.798  10.732 -13.639  0.00  0.00      B     
ATOM    347  CA  GLU B  32      -5.419  12.611 -13.777  0.00  0.00      B     
ATOM    348  HA  GLU B  32      -5.820  13.026 -14.689  0.00  0.00      B     
ATOM    349  CB  GLU B  32      -6.743  12.061 -13.060  0.00  0.00      B     
ATOM    350  HB1 GLU B  32      -7.368  11.617 -13.864  0.00  0.00      B     
ATOM    351  HB2 GLU B  32      -6.405  11.243 -12.389  0.00  0.00      B     
ATOM    352  CG  GLU B  32      -7.304  13.040 -12.052  0.00  0.00      B     
ATOM    353  HG1 GLU B  32      -6.761  13.065 -11.083  0.00  0.00      B     
ATOM    354  HG2 GLU B  32      -7.387  14.103 -12.365  0.00  0.00      B     
ATOM    355  CD  GLU B  32      -8.676  12.620 -11.601  0.00  0.00      B     
ATOM    356  OE1 GLU B  32      -9.702  13.358 -11.925  0.00  0.00      B     
ATOM    357  OE2 GLU B  32      -8.781  11.587 -10.913  0.00  0.00      B     
ATOM    358  C   GLU B  32      -4.751  13.763 -12.998  0.00  0.00      B     
ATOM    359  O   GLU B  32      -4.882  14.993 -13.303  0.00  0.00      B     
ATOM    360  N   LEU B  33      -3.854  13.489 -12.042  0.00  0.00      B     
ATOM    361  HN  LEU B  33      -3.706  12.542 -11.770  0.00  0.00      B     
ATOM    362  CA  LEU B  33      -3.031  14.529 -11.478  0.00  0.00      B     
ATOM    363  HA  LEU B  33      -3.746  15.253 -11.117  0.00  0.00      B     
ATOM    364  CB  LEU B  33      -2.242  14.045 -10.248  0.00  0.00      B     
ATOM    365  HB1 LEU B  33      -2.939  13.448  -9.622  0.00  0.00      B     
ATOM    366  HB2 LEU B  33      -1.508  13.300 -10.622  0.00  0.00      B     
ATOM    367  CG  LEU B  33      -1.531  15.146  -9.431  0.00  0.00      B     
ATOM    368  HG  LEU B  33      -0.775  15.624 -10.091  0.00  0.00      B     
ATOM    369  CD1 LEU B  33      -0.764  14.347  -8.396  0.00  0.00      B     
ATOM    370 HD11 LEU B  33      -0.099  13.589  -8.864  0.00  0.00      B     
ATOM    371 HD12 LEU B  33      -0.047  15.012  -7.870  0.00  0.00      B     
ATOM    372 HD13 LEU B  33      -1.550  13.992  -7.696  0.00  0.00      B     
ATOM    373  CD2 LEU B  33      -2.483  16.152  -8.766  0.00  0.00      B     
ATOM    374 HD21 LEU B  33      -3.190  15.553  -8.153  0.00  0.00      B     
ATOM    375 HD22 LEU B  33      -1.890  16.866  -8.155  0.00  0.00      B     
ATOM    376 HD23 LEU B  33      -3.070  16.819  -9.433  0.00  0.00      B     
ATOM    377  C   LEU B  33      -2.063  15.250 -12.471  0.00  0.00      B     
ATOM    378  O   LEU B  33      -2.029  16.461 -12.586  0.00  0.00      B     
ATOM    379  N   LEU B  34      -1.464  14.443 -13.364  0.00  0.00      B     
ATOM    380  HN  LEU B  34      -1.661  13.466 -13.338  0.00  0.00      B     
ATOM    381  CA  LEU B  34      -0.699  14.910 -14.559  0.00  0.00      B     
ATOM    382  HA  LEU B  34       0.075  15.590 -14.235  0.00  0.00      B     
ATOM    383  CB  LEU B  34       0.004  13.814 -15.351  0.00  0.00      B     
ATOM    384  HB1 LEU B  34      -0.755  13.063 -15.659  0.00  0.00      B     
ATOM    385  HB2 LEU B  34       0.560  14.271 -16.197  0.00  0.00      B     
ATOM    386  CG  LEU B  34       1.143  13.027 -14.536  0.00  0.00      B     
ATOM    387  HG  LEU B  34       0.576  12.367 -13.845  0.00  0.00      B     
ATOM    388  CD1 LEU B  34       2.165  13.971 -14.045  0.00  0.00      B     
ATOM    389 HD11 LEU B  34       1.646  14.718 -13.406  0.00  0.00      B     
ATOM    390 HD12 LEU B  34       2.945  13.504 -13.406  0.00  0.00      B     
ATOM    391 HD13 LEU B  34       2.647  14.538 -14.870  0.00  0.00      B     
ATOM    392  CD2 LEU B  34       1.835  11.990 -15.431  0.00  0.00      B     
ATOM    393 HD21 LEU B  34       2.285  12.496 -16.312  0.00  0.00      B     
ATOM    394 HD22 LEU B  34       2.569  11.316 -14.940  0.00  0.00      B     
ATOM    395 HD23 LEU B  34       1.023  11.343 -15.824  0.00  0.00      B     
ATOM    396  C   LEU B  34      -1.570  15.744 -15.543  0.00  0.00      B     
ATOM    397  O   LEU B  34      -1.063  16.701 -16.060  0.00  0.00      B     
ATOM    398  N   GLU B  35      -2.824  15.431 -15.824  0.00  0.00      B     
ATOM    399  HN  GLU B  35      -3.188  14.655 -15.315  0.00  0.00      B     
ATOM    400  CA  GLU B  35      -3.692  16.393 -16.539  0.00  0.00      B     
ATOM    401  HA  GLU B  35      -3.208  16.550 -17.491  0.00  0.00      B     
ATOM    402  CB  GLU B  35      -5.134  15.990 -17.061  0.00  0.00      B     
ATOM    403  HB1 GLU B  35      -5.627  15.664 -16.120  0.00  0.00      B     
ATOM    404  HB2 GLU B  35      -5.656  16.861 -17.511  0.00  0.00      B     
ATOM    405  CG  GLU B  35      -5.064  14.813 -18.096  0.00  0.00      B     
ATOM    406  HG1 GLU B  35      -4.512  15.096 -19.017  0.00  0.00      B     
ATOM    407  HG2 GLU B  35      -4.601  13.891 -17.683  0.00  0.00      B     
ATOM    408  CD  GLU B  35      -6.502  14.253 -18.330  0.00  0.00      B     
ATOM    409  OE1 GLU B  35      -6.547  13.506 -19.341  0.00  0.00      B     
ATOM    410  OE2 GLU B  35      -7.428  14.378 -17.578  0.00  0.00      B     
ATOM    411  C   GLU B  35      -3.904  17.746 -15.836  0.00  0.00      B     
ATOM    412  O   GLU B  35      -3.915  18.843 -16.410  0.00  0.00      B     
ATOM    413  N   ARG B  36      -4.228  17.656 -14.541  0.00  0.00      B     
ATOM    414  HN  ARG B  36      -4.190  16.764 -14.096  0.00  0.00      B     
ATOM    415  CA  ARG B  36      -4.618  18.793 -13.783  0.00  0.00      B     
ATOM    416  HA  ARG B  36      -5.405  19.353 -14.266  0.00  0.00      B     
ATOM    417  CB  ARG B  36      -5.161  18.293 -12.410  0.00  0.00      B     
ATOM    418  HB1 ARG B  36      -6.132  17.790 -12.608  0.00  0.00      B     
ATOM    419  HB2 ARG B  36      -4.543  17.428 -12.087  0.00  0.00      B     
ATOM    420  CG  ARG B  36      -5.428  19.268 -11.232  0.00  0.00      B     
ATOM    421  HG1 ARG B  36      -5.795  18.836 -10.276  0.00  0.00      B     
ATOM    422  HG2 ARG B  36      -4.486  19.825 -11.042  0.00  0.00      B     
ATOM    423  CD  ARG B  36      -6.425  20.367 -11.698  0.00  0.00      B     
ATOM    424  HD1 ARG B  36      -6.035  20.682 -12.689  0.00  0.00      B     
ATOM    425  HD2 ARG B  36      -7.430  19.917 -11.842  0.00  0.00      B     
ATOM    426  NE  ARG B  36      -6.338  21.376 -10.621  0.00  0.00      B     
ATOM    427  HE  ARG B  36      -6.926  21.297  -9.816  0.00  0.00      B     
ATOM    428  CZ  ARG B  36      -5.972  22.650 -10.849  0.00  0.00      B     
ATOM    429  NH1 ARG B  36      -5.451  23.060 -12.001  0.00  0.00      B     
ATOM    430 HH11 ARG B  36      -5.006  23.955 -11.983  0.00  0.00      B     
ATOM    431 HH12 ARG B  36      -5.206  22.421 -12.729  0.00  0.00      B     
ATOM    432  NH2 ARG B  36      -6.138  23.530  -9.884  0.00  0.00      B     
ATOM    433 HH21 ARG B  36      -6.083  24.500 -10.120  0.00  0.00      B     
ATOM    434 HH22 ARG B  36      -6.696  23.267  -9.097  0.00  0.00      B     
ATOM    435  C   ARG B  36      -3.529  19.910 -13.606  0.00  0.00      B     
ATOM    436  O   ARG B  36      -3.798  21.090 -13.752  0.00  0.00      B     
ATOM    437  N   HSE B  37      -2.319  19.413 -13.322  0.00  0.00      B     
ATOM    438  HN  HSE B  37      -2.159  18.449 -13.122  0.00  0.00      B     
ATOM    439  CA  HSE B  37      -1.163  20.295 -13.174  0.00  0.00      B     
ATOM    440  HA  HSE B  37      -1.568  21.260 -13.440  0.00  0.00      B     
ATOM    441  CB  HSE B  37      -0.646  20.472 -11.783  0.00  0.00      B     
ATOM    442  HB1 HSE B  37      -0.177  19.510 -11.484  0.00  0.00      B     
ATOM    443  HB2 HSE B  37       0.073  21.304 -11.623  0.00  0.00      B     
ATOM    444  ND1 HSE B  37      -2.135  22.132 -10.606  0.00  0.00      B     
ATOM    445  CG  HSE B  37      -1.717  20.784 -10.771  0.00  0.00      B     
ATOM    446  CE1 HSE B  37      -2.914  22.101  -9.605  0.00  0.00      B     
ATOM    447  HE1 HSE B  37      -3.562  22.928  -9.317  0.00  0.00      B     
ATOM    448  NE2 HSE B  37      -2.965  20.848  -8.979  0.00  0.00      B     
ATOM    449  HE2 HSE B  37      -3.112  20.736  -7.996  0.00  0.00      B     
ATOM    450  CD2 HSE B  37      -2.219  19.979  -9.786  0.00  0.00      B     
ATOM    451  HD2 HSE B  37      -2.182  18.900  -9.711  0.00  0.00      B     
ATOM    452  C   HSE B  37       0.074  19.960 -13.990  0.00  0.00      B     
ATOM    453  O   HSE B  37       0.622  18.834 -13.854  0.00  0.00      B     
ATOM    454  N   PRO B  38       0.616  20.885 -14.822  0.00  0.00      B     
ATOM    455  CD  PRO B  38      -0.115  22.059 -15.416  0.00  0.00      B     
ATOM    456  HD1 PRO B  38      -0.298  22.705 -14.531  0.00  0.00      B     
ATOM    457  HD2 PRO B  38      -1.029  21.684 -15.925  0.00  0.00      B     
ATOM    458  CA  PRO B  38       2.052  21.019 -15.252  0.00  0.00      B     
ATOM    459  HA  PRO B  38       2.319  20.276 -15.989  0.00  0.00      B     
ATOM    460  CB  PRO B  38       2.145  22.500 -15.646  0.00  0.00      B     
ATOM    461  HB1 PRO B  38       3.062  22.728 -16.229  0.00  0.00      B     
ATOM    462  HB2 PRO B  38       2.131  23.059 -14.687  0.00  0.00      B     
ATOM    463  CG  PRO B  38       0.839  22.839 -16.382  0.00  0.00      B     
ATOM    464  HG1 PRO B  38       0.848  22.335 -17.372  0.00  0.00      B     
ATOM    465  HG2 PRO B  38       0.498  23.886 -16.531  0.00  0.00      B     
ATOM    466  C   PRO B  38       3.089  20.842 -14.127  0.00  0.00      B     
ATOM    467  O   PRO B  38       2.779  21.202 -12.999  0.00  0.00      B     
ATOM    468  N   LEU B  39       4.247  20.183 -14.325  0.00  0.00      B     
ATOM    469  HN  LEU B  39       4.434  19.774 -15.215  0.00  0.00      B     
ATOM    470  CA  LEU B  39       5.332  19.965 -13.309  0.00  0.00      B     
ATOM    471  HA  LEU B  39       4.827  20.184 -12.379  0.00  0.00      B     
ATOM    472  CB  LEU B  39       6.020  18.584 -13.523  0.00  0.00      B     
ATOM    473  HB1 LEU B  39       6.503  18.481 -14.518  0.00  0.00      B     
ATOM    474  HB2 LEU B  39       6.897  18.530 -12.842  0.00  0.00      B     
ATOM    475  CG  LEU B  39       5.244  17.272 -13.431  0.00  0.00      B     
ATOM    476  HG  LEU B  39       4.333  17.375 -14.059  0.00  0.00      B     
ATOM    477  CD1 LEU B  39       4.749  17.069 -11.997  0.00  0.00      B     
ATOM    478 HD11 LEU B  39       5.617  16.945 -11.315  0.00  0.00      B     
ATOM    479 HD12 LEU B  39       4.268  18.050 -11.796  0.00  0.00      B     
ATOM    480 HD13 LEU B  39       4.003  16.247 -11.954  0.00  0.00      B     
ATOM    481  CD2 LEU B  39       5.862  16.048 -13.972  0.00  0.00      B     
ATOM    482 HD21 LEU B  39       6.728  15.751 -13.343  0.00  0.00      B     
ATOM    483 HD22 LEU B  39       5.230  15.134 -13.955  0.00  0.00      B     
ATOM    484 HD23 LEU B  39       6.307  16.174 -14.982  0.00  0.00      B     
ATOM    485  C   LEU B  39       6.463  21.020 -13.500  0.00  0.00      B     
ATOM    486  O   LEU B  39       6.857  21.356 -14.628  0.00  0.00      B     
ATOM    487  N   VAL B  40       7.125  21.561 -12.438  0.00  0.00      B     
ATOM    488  HN  VAL B  40       6.945  21.114 -11.565  0.00  0.00      B     
ATOM    489  CA  VAL B  40       8.250  22.479 -12.521  0.00  0.00      B     
ATOM    490  HA  VAL B  40       8.355  22.884 -13.517  0.00  0.00      B     
ATOM    491  CB  VAL B  40       8.209  23.644 -11.598  0.00  0.00      B     
ATOM    492  HB  VAL B  40       9.086  24.323 -11.649  0.00  0.00      B     
ATOM    493  CG1 VAL B  40       7.010  24.600 -11.864  0.00  0.00      B     
ATOM    494 HG11 VAL B  40       7.057  25.526 -11.252  0.00  0.00      B     
ATOM    495 HG12 VAL B  40       7.067  24.789 -12.957  0.00  0.00      B     
ATOM    496 HG13 VAL B  40       6.073  24.036 -11.668  0.00  0.00      B     
ATOM    497  CG2 VAL B  40       8.332  23.181 -10.132  0.00  0.00      B     
ATOM    498 HG21 VAL B  40       8.006  23.998  -9.453  0.00  0.00      B     
ATOM    499 HG22 VAL B  40       7.587  22.360 -10.056  0.00  0.00      B     
ATOM    500 HG23 VAL B  40       9.298  22.737  -9.809  0.00  0.00      B     
ATOM    501  C   VAL B  40       9.598  21.711 -12.381  0.00  0.00      B     
ATOM    502  O   VAL B  40       9.639  20.617 -11.828  0.00  0.00      B     
ATOM    503  N   PHE B  41      10.672  22.380 -12.848  0.00  0.00      B     
ATOM    504  HN  PHE B  41      10.586  23.363 -12.990  0.00  0.00      B     
ATOM    505  CA  PHE B  41      12.052  21.864 -12.924  0.00  0.00      B     
ATOM    506  HA  PHE B  41      12.733  22.608 -13.311  0.00  0.00      B     
ATOM    507  CB  PHE B  41      12.714  21.322 -11.642  0.00  0.00      B     
ATOM    508  HB1 PHE B  41      12.062  20.520 -11.235  0.00  0.00      B     
ATOM    509  HB2 PHE B  41      13.674  20.765 -11.683  0.00  0.00      B     
ATOM    510  CG  PHE B  41      12.860  22.459 -10.668  0.00  0.00      B     
ATOM    511  CD1 PHE B  41      13.438  23.631 -11.079  0.00  0.00      B     
ATOM    512  HD1 PHE B  41      14.022  23.638 -11.987  0.00  0.00      B     
ATOM    513  CE1 PHE B  41      13.552  24.702 -10.127  0.00  0.00      B     
ATOM    514  HE1 PHE B  41      13.991  25.625 -10.477  0.00  0.00      B     
ATOM    515  CZ  PHE B  41      12.974  24.617  -8.846  0.00  0.00      B     
ATOM    516  HZ  PHE B  41      12.996  25.497  -8.220  0.00  0.00      B     
ATOM    517  CD2 PHE B  41      12.265  22.351  -9.348  0.00  0.00      B     
ATOM    518  HD2 PHE B  41      11.678  21.451  -9.237  0.00  0.00      B     
ATOM    519  CE2 PHE B  41      12.309  23.444  -8.491  0.00  0.00      B     
ATOM    520  HE2 PHE B  41      11.731  23.503  -7.580  0.00  0.00      B     
ATOM    521  C   PHE B  41      12.270  20.803 -13.991  0.00  0.00      B     
ATOM    522  O   PHE B  41      11.397  20.482 -14.771  0.00  0.00      B     
ATOM    523  N   GLU B  42      13.518  20.298 -14.268  0.00  0.00      B     
ATOM    524  HN  GLU B  42      14.304  20.527 -13.697  0.00  0.00      B     
ATOM    525  CA  GLU B  42      13.929  19.201 -15.193  0.00  0.00      B     
ATOM    526  HA  GLU B  42      13.145  18.517 -15.482  0.00  0.00      B     
ATOM    527  CB  GLU B  42      14.476  19.831 -16.475  0.00  0.00      B     
ATOM    528  HB1 GLU B  42      15.456  20.337 -16.343  0.00  0.00      B     
ATOM    529  HB2 GLU B  42      14.638  18.969 -17.157  0.00  0.00      B     
ATOM    530  CG  GLU B  42      13.589  20.762 -17.287  0.00  0.00      B     
ATOM    531  HG1 GLU B  42      12.540  20.397 -17.266  0.00  0.00      B     
ATOM    532  HG2 GLU B  42      13.529  21.754 -16.790  0.00  0.00      B     
ATOM    533  CD  GLU B  42      14.026  20.801 -18.708  0.00  0.00      B     
ATOM    534  OE1 GLU B  42      13.810  19.763 -19.456  0.00  0.00      B     
ATOM    535  OE2 GLU B  42      14.664  21.827 -19.113  0.00  0.00      B     
ATOM    536  C   GLU B  42      14.912  18.363 -14.430  0.00  0.00      B     
ATOM    537  O   GLU B  42      15.349  18.634 -13.264  0.00  0.00      B     
ATOM    538  N   GLY B  43      15.165  17.189 -15.017  0.00  0.00      B     
ATOM    539  HN  GLY B  43      14.914  16.866 -15.926  0.00  0.00      B     
ATOM    540  CA  GLY B  43      15.951  16.095 -14.326  0.00  0.00      B     
ATOM    541  HA1 GLY B  43      16.628  16.575 -13.635  0.00  0.00      B     
ATOM    542  HA2 GLY B  43      16.281  15.432 -15.112  0.00  0.00      B     
ATOM    543  C   GLY B  43      15.125  15.270 -13.445  0.00  0.00      B     
ATOM    544  O   GLY B  43      14.911  14.073 -13.684  0.00  0.00      B     
ATOM    545  N   THR B  44      14.567  15.909 -12.431  0.00  0.00      B     
ATOM    546  HN  THR B  44      14.749  16.887 -12.366  0.00  0.00      B     
ATOM    547  CA  THR B  44      13.300  15.400 -11.889  0.00  0.00      B     
ATOM    548  HA  THR B  44      12.937  14.664 -12.590  0.00  0.00      B     
ATOM    549  CB  THR B  44      13.456  14.820 -10.461  0.00  0.00      B     
ATOM    550  HB  THR B  44      14.002  13.853 -10.494  0.00  0.00      B     
ATOM    551  OG1 THR B  44      12.138  14.490  -9.885  0.00  0.00      B     
ATOM    552  HG1 THR B  44      12.365  14.376  -8.959  0.00  0.00      B     
ATOM    553  CG2 THR B  44      14.125  15.779  -9.454  0.00  0.00      B     
ATOM    554 HG21 THR B  44      14.265  15.217  -8.506  0.00  0.00      B     
ATOM    555 HG22 THR B  44      15.130  16.107  -9.798  0.00  0.00      B     
ATOM    556 HG23 THR B  44      13.495  16.676  -9.273  0.00  0.00      B     
ATOM    557  C   THR B  44      12.293  16.514 -11.936  0.00  0.00      B     
ATOM    558  O   THR B  44      12.563  17.647 -11.584  0.00  0.00      B     
ATOM    559  N   ARG B  45      11.078  16.109 -12.378  0.00  0.00      B     
ATOM    560  HN  ARG B  45      10.881  15.180 -12.683  0.00  0.00      B     
ATOM    561  CA  ARG B  45      10.013  17.042 -12.679  0.00  0.00      B     
ATOM    562  HA  ARG B  45      10.470  18.019 -12.624  0.00  0.00      B     
ATOM    563  CB  ARG B  45       9.407  16.866 -14.057  0.00  0.00      B     
ATOM    564  HB1 ARG B  45       8.737  15.980 -14.043  0.00  0.00      B     
ATOM    565  HB2 ARG B  45       8.776  17.756 -14.267  0.00  0.00      B     
ATOM    566  CG  ARG B  45      10.544  16.719 -15.052  0.00  0.00      B     
ATOM    567  HG1 ARG B  45      11.372  17.336 -14.643  0.00  0.00      B     
ATOM    568  HG2 ARG B  45      10.970  15.697 -14.957  0.00  0.00      B     
ATOM    569  CD  ARG B  45      10.115  16.991 -16.511  0.00  0.00      B     
ATOM    570  HD1 ARG B  45       9.405  16.201 -16.837  0.00  0.00      B     
ATOM    571  HD2 ARG B  45       9.618  17.971 -16.670  0.00  0.00      B     
ATOM    572  NE  ARG B  45      11.328  16.816 -17.325  0.00  0.00      B     
ATOM    573  HE  ARG B  45      11.769  15.924 -17.224  0.00  0.00      B     
ATOM    574  CZ  ARG B  45      11.670  17.588 -18.328  0.00  0.00      B     
ATOM    575  NH1 ARG B  45      10.970  18.618 -18.758  0.00  0.00      B     
ATOM    576 HH11 ARG B  45      11.119  19.117 -19.612  0.00  0.00      B     
ATOM    577 HH12 ARG B  45       9.997  18.712 -18.546  0.00  0.00      B     
ATOM    578  NH2 ARG B  45      12.834  17.360 -18.871  0.00  0.00      B     
ATOM    579 HH21 ARG B  45      13.272  18.168 -19.264  0.00  0.00      B     
ATOM    580 HH22 ARG B  45      13.395  16.747 -18.315  0.00  0.00      B     
ATOM    581  C   ARG B  45       8.962  17.029 -11.603  0.00  0.00      B     
ATOM    582  O   ARG B  45       8.479  15.954 -11.254  0.00  0.00      B     
ATOM    583  N   GLN B  46       8.639  18.225 -11.013  0.00  0.00      B     
ATOM    584  HN  GLN B  46       9.064  19.011 -11.455  0.00  0.00      B     
ATOM    585  CA  GLN B  46       8.099  18.226  -9.610  0.00  0.00      B     
ATOM    586  HA  GLN B  46       7.992  17.237  -9.191  0.00  0.00      B     
ATOM    587  CB  GLN B  46       9.046  18.820  -8.618  0.00  0.00      B     
ATOM    588  HB1 GLN B  46       9.219  19.880  -8.904  0.00  0.00      B     
ATOM    589  HB2 GLN B  46       8.660  18.822  -7.576  0.00  0.00      B     
ATOM    590  CG  GLN B  46      10.338  18.029  -8.604  0.00  0.00      B     
ATOM    591  HG1 GLN B  46       9.994  17.011  -8.322  0.00  0.00      B     
ATOM    592  HG2 GLN B  46      10.830  18.075  -9.599  0.00  0.00      B     
ATOM    593  CD  GLN B  46      11.323  18.481  -7.515  0.00  0.00      B     
ATOM    594  OE1 GLN B  46      10.864  18.734  -6.428  0.00  0.00      B     
ATOM    595  NE2 GLN B  46      12.629  18.502  -7.752  0.00  0.00      B     
ATOM    596 HE21 GLN B  46      13.099  19.160  -7.164  0.00  0.00      B     
ATOM    597 HE22 GLN B  46      12.955  18.343  -8.684  0.00  0.00      B     
ATOM    598  C   GLN B  46       6.760  18.926  -9.438  0.00  0.00      B     
ATOM    599  O   GLN B  46       6.422  19.950  -9.998  0.00  0.00      B     
ATOM    600  N   LEU B  47       5.976  18.329  -8.488  0.00  0.00      B     
ATOM    601  HN  LEU B  47       6.354  17.585  -7.942  0.00  0.00      B     
ATOM    602  CA  LEU B  47       4.728  18.877  -7.895  0.00  0.00      B     
ATOM    603  HA  LEU B  47       4.820  19.949  -7.989  0.00  0.00      B     
ATOM    604  CB  LEU B  47       3.541  18.239  -8.616  0.00  0.00      B     
ATOM    605  HB1 LEU B  47       3.713  18.195  -9.713  0.00  0.00      B     
ATOM    606  HB2 LEU B  47       3.471  17.169  -8.323  0.00  0.00      B     
ATOM    607  CG  LEU B  47       2.146  18.922  -8.369  0.00  0.00      B     
ATOM    608  HG  LEU B  47       1.976  19.003  -7.274  0.00  0.00      B     
ATOM    609  CD1 LEU B  47       1.014  18.079  -8.908  0.00  0.00      B     
ATOM    610 HD11 LEU B  47       1.191  17.804  -9.970  0.00  0.00      B     
ATOM    611 HD12 LEU B  47       0.976  17.078  -8.428  0.00  0.00      B     
ATOM    612 HD13 LEU B  47       0.062  18.650  -8.946  0.00  0.00      B     
ATOM    613  CD2 LEU B  47       2.082  20.312  -8.781  0.00  0.00      B     
ATOM    614 HD21 LEU B  47       2.789  20.978  -8.241  0.00  0.00      B     
ATOM    615 HD22 LEU B  47       2.375  20.414  -9.847  0.00  0.00      B     
ATOM    616 HD23 LEU B  47       1.030  20.638  -8.633  0.00  0.00      B     
ATOM    617  C   LEU B  47       4.679  18.583  -6.384  0.00  0.00      B     
ATOM    618  O   LEU B  47       5.245  17.569  -5.921  0.00  0.00      B     
ATOM    619  N   ALA B  48       4.130  19.428  -5.550  0.00  0.00      B     
ATOM    620  HN  ALA B  48       3.877  20.344  -5.852  0.00  0.00      B     
ATOM    621  CA  ALA B  48       3.987  19.184  -4.083  0.00  0.00      B     
ATOM    622  HA  ALA B  48       4.348  18.232  -3.725  0.00  0.00      B     
ATOM    623  CB  ALA B  48       4.689  20.211  -3.289  0.00  0.00      B     
ATOM    624  HB1 ALA B  48       4.588  19.972  -2.208  0.00  0.00      B     
ATOM    625  HB2 ALA B  48       5.765  20.212  -3.565  0.00  0.00      B     
ATOM    626  HB3 ALA B  48       4.320  21.230  -3.532  0.00  0.00      B     
ATOM    627  C   ALA B  48       2.533  19.208  -3.602  0.00  0.00      B     
ATOM    628  O   ALA B  48       1.645  19.984  -3.924  0.00  0.00      B     
ATOM    629  N   LEU B  49       2.221  18.133  -2.820  0.00  0.00      B     
ATOM    630  HN  LEU B  49       2.952  17.535  -2.500  0.00  0.00      B     
ATOM    631  CA  LEU B  49       0.796  17.666  -2.571  0.00  0.00      B     
ATOM    632  HA  LEU B  49       0.119  18.061  -3.315  0.00  0.00      B     
ATOM    633  CB  LEU B  49       0.653  16.093  -2.485  0.00  0.00      B     
ATOM    634  HB1 LEU B  49       1.164  15.828  -1.534  0.00  0.00      B     
ATOM    635  HB2 LEU B  49      -0.404  15.753  -2.482  0.00  0.00      B     
ATOM    636  CG  LEU B  49       1.395  15.292  -3.669  0.00  0.00      B     
ATOM    637  HG  LEU B  49       2.436  15.648  -3.519  0.00  0.00      B     
ATOM    638  CD1 LEU B  49       0.973  15.702  -5.054  0.00  0.00      B     
ATOM    639 HD11 LEU B  49       1.765  15.309  -5.726  0.00  0.00      B     
ATOM    640 HD12 LEU B  49      -0.038  15.328  -5.323  0.00  0.00      B     
ATOM    641 HD13 LEU B  49       1.113  16.785  -5.258  0.00  0.00      B     
ATOM    642  CD2 LEU B  49       1.443  13.764  -3.554  0.00  0.00      B     
ATOM    643 HD21 LEU B  49       2.361  13.400  -4.064  0.00  0.00      B     
ATOM    644 HD22 LEU B  49       1.593  13.449  -2.499  0.00  0.00      B     
ATOM    645 HD23 LEU B  49       0.594  13.180  -3.970  0.00  0.00      B     
ATOM    646  C   LEU B  49       0.342  18.186  -1.203  0.00  0.00      B     
ATOM    647  O   LEU B  49      -0.813  17.953  -0.783  0.00  0.00      B     
ATOM    648  N   GLN B  50       1.266  18.832  -0.477  0.00  0.00      B     
ATOM    649  HN  GLN B  50       2.190  18.873  -0.849  0.00  0.00      B     
ATOM    650  CA  GLN B  50       0.997  19.521   0.776  0.00  0.00      B     
ATOM    651  HA  GLN B  50      -0.052  19.408   1.008  0.00  0.00      B     
ATOM    652  CB  GLN B  50       1.743  18.915   1.955  0.00  0.00      B     
ATOM    653  HB1 GLN B  50       2.820  18.871   1.685  0.00  0.00      B     
ATOM    654  HB2 GLN B  50       1.523  19.589   2.811  0.00  0.00      B     
ATOM    655  CG  GLN B  50       1.234  17.488   2.236  0.00  0.00      B     
ATOM    656  HG1 GLN B  50       0.151  17.571   2.468  0.00  0.00      B     
ATOM    657  HG2 GLN B  50       1.438  16.906   1.312  0.00  0.00      B     
ATOM    658  CD  GLN B  50       2.042  16.881   3.333  0.00  0.00      B     
ATOM    659  OE1 GLN B  50       3.170  16.469   3.148  0.00  0.00      B     
ATOM    660  NE2 GLN B  50       1.491  16.638   4.498  0.00  0.00      B     
ATOM    661 HE21 GLN B  50       2.167  16.551   5.230  0.00  0.00      B     
ATOM    662 HE22 GLN B  50       0.541  16.857   4.722  0.00  0.00      B     
ATOM    663  C   GLN B  50       1.309  20.980   0.566  0.00  0.00      B     
ATOM    664  O   GLN B  50       2.124  21.403  -0.292  0.00  0.00      B     
ATOM    665  N   HSE B  51       0.743  21.866   1.405  0.00  0.00      B     
ATOM    666  HN  HSE B  51       0.202  21.480   2.148  0.00  0.00      B     
ATOM    667  CA  HSE B  51       0.756  23.301   1.418  0.00  0.00      B     
ATOM    668  HA  HSE B  51       1.628  23.730   0.946  0.00  0.00      B     
ATOM    669  CB  HSE B  51      -0.502  23.876   0.675  0.00  0.00      B     
ATOM    670  HB1 HSE B  51      -0.390  24.981   0.681  0.00  0.00      B     
ATOM    671  HB2 HSE B  51      -0.417  23.511  -0.371  0.00  0.00      B     
ATOM    672  ND1 HSE B  51      -2.500  24.410   2.008  0.00  0.00      B     
ATOM    673  CG  HSE B  51      -1.865  23.551   1.163  0.00  0.00      B     
ATOM    674  CE1 HSE B  51      -3.746  24.029   2.042  0.00  0.00      B     
ATOM    675  HE1 HSE B  51      -4.521  24.504   2.643  0.00  0.00      B     
ATOM    676  NE2 HSE B  51      -3.828  22.801   1.435  0.00  0.00      B     
ATOM    677  HE2 HSE B  51      -4.692  22.313   1.310  0.00  0.00      B     
ATOM    678  CD2 HSE B  51      -2.678  22.541   0.815  0.00  0.00      B     
ATOM    679  HD2 HSE B  51      -2.740  21.787   0.039  0.00  0.00      B     
ATOM    680  C   HSE B  51       0.829  23.706   2.896  0.00  0.00      B     
ATOM    681  O   HSE B  51       0.711  22.916   3.845  0.00  0.00      B     
ATOM    682  N   ARG B  52       1.148  24.966   3.077  0.00  0.00      B     
ATOM    683  HN  ARG B  52       1.065  25.654   2.360  0.00  0.00      B     
ATOM    684  CA  ARG B  52       1.581  25.594   4.326  0.00  0.00      B     
ATOM    685  HA  ARG B  52       1.488  24.875   5.128  0.00  0.00      B     
ATOM    686  CB  ARG B  52       3.006  26.055   4.179  0.00  0.00      B     
ATOM    687  HB1 ARG B  52       3.216  26.378   5.221  0.00  0.00      B     
ATOM    688  HB2 ARG B  52       3.637  25.168   3.956  0.00  0.00      B     
ATOM    689  CG  ARG B  52       3.289  27.146   3.099  0.00  0.00      B     
ATOM    690  HG1 ARG B  52       3.198  26.614   2.128  0.00  0.00      B     
ATOM    691  HG2 ARG B  52       2.546  27.969   3.162  0.00  0.00      B     
ATOM    692  CD  ARG B  52       4.707  27.874   3.230  0.00  0.00      B     
ATOM    693  HD1 ARG B  52       5.514  27.165   3.513  0.00  0.00      B     
ATOM    694  HD2 ARG B  52       5.005  28.289   2.243  0.00  0.00      B     
ATOM    695  NE  ARG B  52       4.563  28.895   4.360  0.00  0.00      B     
ATOM    696  HE  ARG B  52       4.206  28.622   5.254  0.00  0.00      B     
ATOM    697  CZ  ARG B  52       4.863  30.185   4.212  0.00  0.00      B     
ATOM    698  NH1 ARG B  52       4.918  30.757   3.030  0.00  0.00      B     
ATOM    699 HH11 ARG B  52       5.077  31.744   2.994  0.00  0.00      B     
ATOM    700 HH12 ARG B  52       4.827  30.188   2.213  0.00  0.00      B     
ATOM    701  NH2 ARG B  52       4.881  30.993   5.269  0.00  0.00      B     
ATOM    702 HH21 ARG B  52       4.821  31.991   5.233  0.00  0.00      B     
ATOM    703 HH22 ARG B  52       4.487  30.705   6.142  0.00  0.00      B     
ATOM    704  C   ARG B  52       0.726  26.782   4.618  0.00  0.00      B     
ATOM    705  O   ARG B  52       0.247  27.465   3.708  0.00  0.00      B     
ATOM    706  N   PRO B  53       0.501  27.200   5.803  0.00  0.00      B     
ATOM    707  CD  PRO B  53       0.934  26.504   7.056  0.00  0.00      B     
ATOM    708  HD1 PRO B  53       1.949  26.054   7.000  0.00  0.00      B     
ATOM    709  HD2 PRO B  53       0.133  25.806   7.379  0.00  0.00      B     
ATOM    710  CA  PRO B  53      -0.123  28.468   6.118  0.00  0.00      B     
ATOM    711  HA  PRO B  53      -1.135  28.495   5.742  0.00  0.00      B     
ATOM    712  CB  PRO B  53      -0.176  28.507   7.713  0.00  0.00      B     
ATOM    713  HB1 PRO B  53      -1.163  28.100   8.022  0.00  0.00      B     
ATOM    714  HB2 PRO B  53       0.010  29.489   8.197  0.00  0.00      B     
ATOM    715  CG  PRO B  53       0.917  27.591   8.168  0.00  0.00      B     
ATOM    716  HG1 PRO B  53       0.972  27.094   9.161  0.00  0.00      B     
ATOM    717  HG2 PRO B  53       1.879  28.137   8.063  0.00  0.00      B     
ATOM    718  C   PRO B  53       0.653  29.652   5.556  0.00  0.00      B     
ATOM    719  O   PRO B  53       1.814  29.743   5.878  0.00  0.00      B     
ATOM    720  N   GLU B  54       0.029  30.516   4.759  0.00  0.00      B     
ATOM    721  HN  GLU B  54      -0.931  30.314   4.584  0.00  0.00      B     
ATOM    722  CA  GLU B  54       0.487  31.740   4.181  0.00  0.00      B     
ATOM    723  HA  GLU B  54      -0.415  32.305   4.001  0.00  0.00      B     
ATOM    724  CB  GLU B  54       1.424  32.620   5.087  0.00  0.00      B     
ATOM    725  HB1 GLU B  54       2.344  32.035   5.303  0.00  0.00      B     
ATOM    726  HB2 GLU B  54       1.744  33.521   4.521  0.00  0.00      B     
ATOM    727  CG  GLU B  54       0.713  33.036   6.448  0.00  0.00      B     
ATOM    728  HG1 GLU B  54      -0.260  33.509   6.195  0.00  0.00      B     
ATOM    729  HG2 GLU B  54       0.461  32.079   6.953  0.00  0.00      B     
ATOM    730  CD  GLU B  54       1.573  33.953   7.155  0.00  0.00      B     
ATOM    731  OE1 GLU B  54       1.782  35.141   6.697  0.00  0.00      B     
ATOM    732  OE2 GLU B  54       2.071  33.596   8.262  0.00  0.00      B     
ATOM    733  C   GLU B  54       1.026  31.412   2.804  0.00  0.00      B     
ATOM    734  O   GLU B  54       2.062  31.905   2.428  0.00  0.00      B     
ATOM    735  N   ALA B  55       0.373  30.520   2.032  0.00  0.00      B     
ATOM    736  HN  ALA B  55      -0.496  30.111   2.299  0.00  0.00      B     
ATOM    737  CA  ALA B  55       0.933  30.004   0.793  0.00  0.00      B     
ATOM    738  HA  ALA B  55       1.846  29.521   1.109  0.00  0.00      B     
ATOM    739  CB  ALA B  55       0.011  28.898   0.159  0.00  0.00      B     
ATOM    740  HB1 ALA B  55      -0.586  28.288   0.871  0.00  0.00      B     
ATOM    741  HB2 ALA B  55      -0.869  29.353  -0.345  0.00  0.00      B     
ATOM    742  HB3 ALA B  55       0.517  28.305  -0.633  0.00  0.00      B     
ATOM    743  C   ALA B  55       1.225  31.058  -0.204  0.00  0.00      B     
ATOM    744  O   ALA B  55       0.350  31.903  -0.592  0.00  0.00      B     
ATOM    745  N   THR B  56       2.442  31.029  -0.747  0.00  0.00      B     
ATOM    746  HN  THR B  56       3.089  30.297  -0.548  0.00  0.00      B     
ATOM    747  CA  THR B  56       2.865  31.824  -1.899  0.00  0.00      B     
ATOM    748  HA  THR B  56       2.255  32.711  -1.821  0.00  0.00      B     
ATOM    749  CB  THR B  56       4.373  32.330  -1.865  0.00  0.00      B     
ATOM    750  HB  THR B  56       4.574  32.850  -2.826  0.00  0.00      B     
ATOM    751  OG1 THR B  56       5.247  31.277  -1.808  0.00  0.00      B     
ATOM    752  HG1 THR B  56       4.906  30.764  -1.071  0.00  0.00      B     
ATOM    753  CG2 THR B  56       4.583  33.176  -0.666  0.00  0.00      B     
ATOM    754 HG21 THR B  56       5.511  33.783  -0.720  0.00  0.00      B     
ATOM    755 HG22 THR B  56       3.739  33.899  -0.645  0.00  0.00      B     
ATOM    756 HG23 THR B  56       4.514  32.576   0.267  0.00  0.00      B     
ATOM    757  C   THR B  56       2.497  31.285  -3.271  0.00  0.00      B     
ATOM    758  O   THR B  56       2.205  32.007  -4.204  0.00  0.00      B     
ATOM    759  N   ASP B  57       2.261  29.986  -3.372  0.00  0.00      B     
ATOM    760  HN  ASP B  57       2.439  29.420  -2.570  0.00  0.00      B     
ATOM    761  CA  ASP B  57       2.054  29.330  -4.610  0.00  0.00      B     
ATOM    762  HA  ASP B  57       1.266  29.849  -5.135  0.00  0.00      B     
ATOM    763  CB  ASP B  57       3.490  29.261  -5.431  0.00  0.00      B     
ATOM    764  HB1 ASP B  57       3.996  30.248  -5.494  0.00  0.00      B     
ATOM    765  HB2 ASP B  57       4.265  28.644  -4.928  0.00  0.00      B     
ATOM    766  CG  ASP B  57       3.254  28.873  -6.848  0.00  0.00      B     
ATOM    767  OD1 ASP B  57       2.059  28.658  -7.220  0.00  0.00      B     
ATOM    768  OD2 ASP B  57       4.232  28.962  -7.695  0.00  0.00      B     
ATOM    769  C   ASP B  57       1.632  27.865  -4.332  0.00  0.00      B     
ATOM    770  O   ASP B  57       2.452  26.994  -4.281  0.00  0.00      B     
ATOM    771  N   PRO B  58       0.393  27.556  -4.056  0.00  0.00      B     
ATOM    772  CD  PRO B  58      -0.662  28.583  -4.059  0.00  0.00      B     
ATOM    773  HD1 PRO B  58      -0.893  28.647  -5.144  0.00  0.00      B     
ATOM    774  HD2 PRO B  58      -0.349  29.621  -3.818  0.00  0.00      B     
ATOM    775  CA  PRO B  58      -0.056  26.422  -3.369  0.00  0.00      B     
ATOM    776  HA  PRO B  58       0.255  26.469  -2.336  0.00  0.00      B     
ATOM    777  CB  PRO B  58      -1.558  26.538  -3.329  0.00  0.00      B     
ATOM    778  HB1 PRO B  58      -1.960  25.966  -2.465  0.00  0.00      B     
ATOM    779  HB2 PRO B  58      -1.959  26.116  -4.275  0.00  0.00      B     
ATOM    780  CG  PRO B  58      -1.812  28.002  -3.332  0.00  0.00      B     
ATOM    781  HG1 PRO B  58      -1.670  28.435  -2.319  0.00  0.00      B     
ATOM    782  HG2 PRO B  58      -2.785  28.239  -3.814  0.00  0.00      B     
ATOM    783  C   PRO B  58       0.590  25.055  -3.693  0.00  0.00      B     
ATOM    784  O   PRO B  58       1.173  24.413  -2.825  0.00  0.00      B     
ATOM    785  N   TRP B  59       0.575  24.714  -4.970  0.00  0.00      B     
ATOM    786  HN  TRP B  59       0.366  25.477  -5.577  0.00  0.00      B     
ATOM    787  CA  TRP B  59       1.047  23.505  -5.572  0.00  0.00      B     
ATOM    788  HA  TRP B  59       1.013  22.713  -4.839  0.00  0.00      B     
ATOM    789  CB  TRP B  59       0.219  23.003  -6.805  0.00  0.00      B     
ATOM    790  HB1 TRP B  59       0.433  23.652  -7.680  0.00  0.00      B     
ATOM    791  HB2 TRP B  59       0.678  22.023  -7.059  0.00  0.00      B     
ATOM    792  CG  TRP B  59      -1.189  22.777  -6.492  0.00  0.00      B     
ATOM    793  CD1 TRP B  59      -2.132  23.755  -6.719  0.00  0.00      B     
ATOM    794  HD1 TRP B  59      -1.870  24.757  -7.023  0.00  0.00      B     
ATOM    795  NE1 TRP B  59      -3.336  23.233  -6.524  0.00  0.00      B     
ATOM    796  HE1 TRP B  59      -4.216  23.655  -6.527  0.00  0.00      B     
ATOM    797  CE2 TRP B  59      -3.261  21.917  -6.182  0.00  0.00      B     
ATOM    798  CD2 TRP B  59      -1.895  21.545  -6.147  0.00  0.00      B     
ATOM    799  CE3 TRP B  59      -1.555  20.204  -6.019  0.00  0.00      B     
ATOM    800  HE3 TRP B  59      -0.511  19.930  -5.984  0.00  0.00      B     
ATOM    801  CZ3 TRP B  59      -2.607  19.272  -5.852  0.00  0.00      B     
ATOM    802  HZ3 TRP B  59      -2.322  18.236  -5.742  0.00  0.00      B     
ATOM    803  CZ2 TRP B  59      -4.279  21.090  -6.025  0.00  0.00      B     
ATOM    804  HZ2 TRP B  59      -5.289  21.405  -6.242  0.00  0.00      B     
ATOM    805  CH2 TRP B  59      -3.954  19.717  -5.762  0.00  0.00      B     
ATOM    806  HH2 TRP B  59      -4.743  18.990  -5.639  0.00  0.00      B     
ATOM    807  C   TRP B  59       2.538  23.448  -5.866  0.00  0.00      B     
ATOM    808  O   TRP B  59       3.097  22.362  -6.077  0.00  0.00      B     
ATOM    809  N   TYR B  60       3.199  24.623  -6.002  0.00  0.00      B     
ATOM    810  HN  TYR B  60       2.779  25.525  -5.932  0.00  0.00      B     
ATOM    811  CA  TYR B  60       4.604  24.525  -6.449  0.00  0.00      B     
ATOM    812  HA  TYR B  60       4.943  23.527  -6.682  0.00  0.00      B     
ATOM    813  CB  TYR B  60       4.928  25.324  -7.773  0.00  0.00      B     
ATOM    814  HB1 TYR B  60       4.779  26.407  -7.576  0.00  0.00      B     
ATOM    815  HB2 TYR B  60       6.006  25.241  -8.028  0.00  0.00      B     
ATOM    816  CG  TYR B  60       4.086  24.877  -8.969  0.00  0.00      B     
ATOM    817  CD1 TYR B  60       4.335  23.619  -9.543  0.00  0.00      B     
ATOM    818  HD1 TYR B  60       5.256  23.149  -9.230  0.00  0.00      B     
ATOM    819  CE1 TYR B  60       3.618  23.068 -10.556  0.00  0.00      B     
ATOM    820  HE1 TYR B  60       3.983  22.112 -10.900  0.00  0.00      B     
ATOM    821  CZ  TYR B  60       2.472  23.808 -11.033  0.00  0.00      B     
ATOM    822  OH  TYR B  60       1.639  23.313 -12.118  0.00  0.00      B     
ATOM    823  HH  TYR B  60       1.878  22.389 -12.221  0.00  0.00      B     
ATOM    824  CD2 TYR B  60       2.930  25.539  -9.399  0.00  0.00      B     
ATOM    825  HD2 TYR B  60       2.711  26.495  -8.948  0.00  0.00      B     
ATOM    826  CE2 TYR B  60       2.177  25.043 -10.470  0.00  0.00      B     
ATOM    827  HE2 TYR B  60       1.294  25.626 -10.684  0.00  0.00      B     
ATOM    828  C   TYR B  60       5.557  24.995  -5.292  0.00  0.00      B     
ATOM    829  O   TYR B  60       6.778  24.807  -5.388  0.00  0.00      B     
ATOM    830  N   GLU B  61       5.038  25.561  -4.177  0.00  0.00      B     
ATOM    831  HN  GLU B  61       4.048  25.619  -4.068  0.00  0.00      B     
ATOM    832  CA  GLU B  61       5.883  26.164  -3.125  0.00  0.00      B     
ATOM    833  HA  GLU B  61       6.567  26.958  -3.387  0.00  0.00      B     
ATOM    834  CB  GLU B  61       4.936  26.650  -1.994  0.00  0.00      B     
ATOM    835  HB1 GLU B  61       3.995  26.943  -2.508  0.00  0.00      B     
ATOM    836  HB2 GLU B  61       4.492  25.856  -1.357  0.00  0.00      B     
ATOM    837  CG  GLU B  61       5.527  27.737  -1.041  0.00  0.00      B     
ATOM    838  HG1 GLU B  61       6.092  27.275  -0.203  0.00  0.00      B     
ATOM    839  HG2 GLU B  61       6.182  28.376  -1.670  0.00  0.00      B     
ATOM    840  CD  GLU B  61       4.455  28.569  -0.384  0.00  0.00      B     
ATOM    841  OE1 GLU B  61       3.218  28.136  -0.335  0.00  0.00      B     
ATOM    842  OE2 GLU B  61       4.799  29.630   0.105  0.00  0.00      B     
ATOM    843  C   GLU B  61       6.743  25.126  -2.468  0.00  0.00      B     
ATOM    844  O   GLU B  61       7.868  25.304  -2.168  0.00  0.00      B     
ATOM    845  N   GLY B  62       6.218  23.912  -2.247  0.00  0.00      B     
ATOM    846  HN  GLY B  62       5.231  23.807  -2.343  0.00  0.00      B     
ATOM    847  CA  GLY B  62       6.919  22.759  -1.674  0.00  0.00      B     
ATOM    848  HA1 GLY B  62       6.156  22.100  -1.288  0.00  0.00      B     
ATOM    849  HA2 GLY B  62       7.546  23.111  -0.868  0.00  0.00      B     
ATOM    850  C   GLY B  62       7.909  22.179  -2.574  0.00  0.00      B     
ATOM    851  O   GLY B  62       8.557  21.239  -2.205  0.00  0.00      B     
ATOM    852  N   CYS B  63       8.042  22.710  -3.803  0.00  0.00      B     
ATOM    853  HN  CYS B  63       7.468  23.480  -4.071  0.00  0.00      B     
ATOM    854  CA  CYS B  63       9.147  22.291  -4.726  0.00  0.00      B     
ATOM    855  HA  CYS B  63       9.455  21.287  -4.476  0.00  0.00      B     
ATOM    856  CB  CYS B  63       8.744  22.307  -6.253  0.00  0.00      B     
ATOM    857  HB1 CYS B  63       8.664  23.289  -6.766  0.00  0.00      B     
ATOM    858  HB2 CYS B  63       9.573  21.741  -6.728  0.00  0.00      B     
ATOM    859  SG  CYS B  63       7.131  21.317  -6.318  0.00  0.00      B     
ATOM    860  HG1 CYS B  63       6.333  22.350  -6.092  0.00  0.00      B     
ATOM    861  C   CYS B  63      10.346  23.224  -4.683  0.00  0.00      B     
ATOM    862  O   CYS B  63      11.357  22.894  -5.222  0.00  0.00      B     
ATOM    863  N   GLN B  64      10.227  24.413  -4.090  0.00  0.00      B     
ATOM    864  HN  GLN B  64       9.398  24.579  -3.561  0.00  0.00      B     
ATOM    865  CA  GLN B  64      11.131  25.496  -4.328  0.00  0.00      B     
ATOM    866  HA  GLN B  64      11.390  25.622  -5.369  0.00  0.00      B     
ATOM    867  CB  GLN B  64      10.376  26.823  -3.911  0.00  0.00      B     
ATOM    868  HB1 GLN B  64      10.041  26.734  -2.855  0.00  0.00      B     
ATOM    869  HB2 GLN B  64      11.029  27.721  -3.943  0.00  0.00      B     
ATOM    870  CG  GLN B  64       9.105  27.156  -4.663  0.00  0.00      B     
ATOM    871  HG1 GLN B  64       8.413  26.288  -4.710  0.00  0.00      B     
ATOM    872  HG2 GLN B  64       8.493  27.881  -4.085  0.00  0.00      B     
ATOM    873  CD  GLN B  64       9.368  27.570  -6.096  0.00  0.00      B     
ATOM    874  OE1 GLN B  64       9.949  28.634  -6.382  0.00  0.00      B     
ATOM    875  NE2 GLN B  64       9.128  26.612  -7.038  0.00  0.00      B     
ATOM    876 HE21 GLN B  64       9.200  26.784  -8.020  0.00  0.00      B     
ATOM    877 HE22 GLN B  64       8.755  25.720  -6.784  0.00  0.00      B     
ATOM    878  C   GLN B  64      12.400  25.318  -3.573  0.00  0.00      B     
ATOM    879  O   GLN B  64      12.546  24.643  -2.537  0.00  0.00      B     
ATOM    880  N   ARG B  65      13.489  25.944  -4.070  0.00  0.00      B     
ATOM    881  HN  ARG B  65      13.316  26.354  -4.962  0.00  0.00      B     
ATOM    882  CA  ARG B  65      14.840  26.078  -3.580  0.00  0.00      B     
ATOM    883  HA  ARG B  65      15.262  25.090  -3.693  0.00  0.00      B     
ATOM    884  CB  ARG B  65      15.711  27.156  -4.368  0.00  0.00      B     
ATOM    885  HB1 ARG B  65      16.739  27.237  -3.953  0.00  0.00      B     
ATOM    886  HB2 ARG B  65      15.647  26.774  -5.409  0.00  0.00      B     
ATOM    887  CG  ARG B  65      15.087  28.578  -4.381  0.00  0.00      B     
ATOM    888  HG1 ARG B  65      13.977  28.550  -4.421  0.00  0.00      B     
ATOM    889  HG2 ARG B  65      15.306  29.070  -3.409  0.00  0.00      B     
ATOM    890  CD  ARG B  65      15.560  29.429  -5.640  0.00  0.00      B     
ATOM    891  HD1 ARG B  65      16.668  29.457  -5.725  0.00  0.00      B     
ATOM    892  HD2 ARG B  65      15.128  28.910  -6.522  0.00  0.00      B     
ATOM    893  NE  ARG B  65      15.020  30.721  -5.398  0.00  0.00      B     
ATOM    894  HE  ARG B  65      14.354  31.049  -6.067  0.00  0.00      B     
ATOM    895  CZ  ARG B  65      15.544  31.688  -4.635  0.00  0.00      B     
ATOM    896  NH1 ARG B  65      15.018  32.853  -4.823  0.00  0.00      B     
ATOM    897 HH11 ARG B  65      15.281  33.643  -4.268  0.00  0.00      B     
ATOM    898 HH12 ARG B  65      14.162  32.851  -5.340  0.00  0.00      B     
ATOM    899  NH2 ARG B  65      16.465  31.463  -3.740  0.00  0.00      B     
ATOM    900 HH21 ARG B  65      16.928  32.257  -3.345  0.00  0.00      B     
ATOM    901 HH22 ARG B  65      16.747  30.515  -3.590  0.00  0.00      B     
ATOM    902  C   ARG B  65      15.034  26.260  -2.078  0.00  0.00      B     
ATOM    903  O   ARG B  65      14.337  27.084  -1.466  0.00  0.00      B     
ATOM    904  N   GLN B  66      16.143  25.703  -1.516  0.00  0.00      B     
ATOM    905  HN  GLN B  66      16.927  25.346  -2.019  0.00  0.00      B     
ATOM    906  CA  GLN B  66      16.432  25.592  -0.065  0.00  0.00      B     
ATOM    907  HA  GLN B  66      15.545  25.380   0.514  0.00  0.00      B     
ATOM    908  CB  GLN B  66      17.485  24.359   0.279  0.00  0.00      B     
ATOM    909  HB1 GLN B  66      18.407  24.585  -0.299  0.00  0.00      B     
ATOM    910  HB2 GLN B  66      17.715  24.473   1.360  0.00  0.00      B     
ATOM    911  CG  GLN B  66      16.983  22.895   0.079  0.00  0.00      B     
ATOM    912  HG1 GLN B  66      16.756  22.881  -1.008  0.00  0.00      B     
ATOM    913  HG2 GLN B  66      17.720  22.145   0.436  0.00  0.00      B     
ATOM    914  CD  GLN B  66      15.633  22.678   0.696  0.00  0.00      B     
ATOM    915  OE1 GLN B  66      14.587  22.898   0.103  0.00  0.00      B     
ATOM    916  NE2 GLN B  66      15.568  22.383   1.991  0.00  0.00      B     
ATOM    917 HE21 GLN B  66      14.667  22.326   2.420  0.00  0.00      B     
ATOM    918 HE22 GLN B  66      16.383  22.029   2.450  0.00  0.00      B     
ATOM    919  C   GLN B  66      17.012  26.881   0.532  0.00  0.00      B     
ATOM    920  O   GLN B  66      17.177  27.135   1.712  0.00  0.00      B     
ATOM    921  N   SER B  67      17.272  27.862  -0.403  0.00  0.00      B     
ATOM    922  HN  SER B  67      17.324  27.682  -1.382  0.00  0.00      B     
ATOM    923  CA  SER B  67      17.630  29.190  -0.027  0.00  0.00      B     
ATOM    924  HA  SER B  67      18.051  29.171   0.967  0.00  0.00      B     
ATOM    925  CB  SER B  67      18.628  29.820  -1.103  0.00  0.00      B     
ATOM    926  HB1 SER B  67      18.625  30.926  -0.999  0.00  0.00      B     
ATOM    927  HB2 SER B  67      19.647  29.534  -0.765  0.00  0.00      B     
ATOM    928  OG  SER B  67      18.168  29.459  -2.369  0.00  0.00      B     
ATOM    929  HG1 SER B  67      18.832  28.956  -2.846  0.00  0.00      B     
ATOM    930  C   SER B  67      16.391  30.100   0.023  0.00  0.00      B     
ATOM    931  O   SER B  67      16.539  31.251   0.410  0.00  0.00      B     
ATOM    932  N   LEU B  68      15.213  29.603  -0.328  0.00  0.00      B     
ATOM    933  HN  LEU B  68      15.135  28.694  -0.729  0.00  0.00      B     
ATOM    934  CA  LEU B  68      13.907  30.305  -0.238  0.00  0.00      B     
ATOM    935  HA  LEU B  68      14.042  31.355  -0.029  0.00  0.00      B     
ATOM    936  CB  LEU B  68      13.051  30.104  -1.579  0.00  0.00      B     
ATOM    937  HB1 LEU B  68      13.705  30.414  -2.422  0.00  0.00      B     
ATOM    938  HB2 LEU B  68      12.758  29.048  -1.762  0.00  0.00      B     
ATOM    939  CG  LEU B  68      11.795  31.075  -1.652  0.00  0.00      B     
ATOM    940  HG  LEU B  68      11.156  31.040  -0.744  0.00  0.00      B     
ATOM    941  CD1 LEU B  68      10.877  30.725  -2.916  0.00  0.00      B     
ATOM    942 HD11 LEU B  68      10.190  31.575  -3.118  0.00  0.00      B     
ATOM    943 HD12 LEU B  68      11.470  30.505  -3.829  0.00  0.00      B     
ATOM    944 HD13 LEU B  68      10.284  29.850  -2.573  0.00  0.00      B     
ATOM    945  CD2 LEU B  68      12.176  32.589  -1.815  0.00  0.00      B     
ATOM    946 HD21 LEU B  68      12.603  32.906  -0.839  0.00  0.00      B     
ATOM    947 HD22 LEU B  68      12.949  32.770  -2.592  0.00  0.00      B     
ATOM    948 HD23 LEU B  68      11.256  33.184  -1.998  0.00  0.00      B     
ATOM    949  C   LEU B  68      13.286  29.694   0.973  0.00  0.00      B     
ATOM    950  O   LEU B  68      12.993  30.355   1.947  0.00  0.00      B     
ATOM    951  N   ILE B  69      13.115  28.403   0.989  0.00  0.00      B     
ATOM    952  HN  ILE B  69      13.617  27.973   0.243  0.00  0.00      B     
ATOM    953  CA  ILE B  69      12.248  27.539   1.804  0.00  0.00      B     
ATOM    954  HA  ILE B  69      11.561  28.272   2.201  0.00  0.00      B     
ATOM    955  CB  ILE B  69      11.630  26.377   0.961  0.00  0.00      B     
ATOM    956  HB  ILE B  69      12.444  25.761   0.523  0.00  0.00      B     
ATOM    957  CG2 ILE B  69      10.815  25.442   1.868  0.00  0.00      B     
ATOM    958 HG21 ILE B  69      11.459  24.892   2.588  0.00  0.00      B     
ATOM    959 HG22 ILE B  69      10.039  25.972   2.460  0.00  0.00      B     
ATOM    960 HG23 ILE B  69      10.359  24.665   1.219  0.00  0.00      B     
ATOM    961  CG1 ILE B  69      10.854  26.924  -0.279  0.00  0.00      B     
ATOM    962 HG11 ILE B  69      11.682  27.442  -0.806  0.00  0.00      B     
ATOM    963 HG12 ILE B  69      10.430  26.065  -0.843  0.00  0.00      B     
ATOM    964  CD  ILE B  69       9.715  27.899  -0.014  0.00  0.00      B     
ATOM    965  HD1 ILE B  69       9.996  28.648   0.757  0.00  0.00      B     
ATOM    966  HD2 ILE B  69       9.323  28.403  -0.923  0.00  0.00      B     
ATOM    967  HD3 ILE B  69       8.838  27.293   0.300  0.00  0.00      B     
ATOM    968  C   ILE B  69      13.155  27.023   2.937  0.00  0.00      B     
ATOM    969  O   ILE B  69      13.997  26.098   2.747  0.00  0.00      B     
ATOM    970  N   SER B  70      12.977  27.485   4.190  0.00  0.00      B     
ATOM    971  HN  SER B  70      12.260  28.156   4.364  0.00  0.00      B     
ATOM    972  CA  SER B  70      13.873  27.099   5.246  0.00  0.00      B     
ATOM    973  HA  SER B  70      14.675  26.432   4.965  0.00  0.00      B     
ATOM    974  CB  SER B  70      14.501  28.330   5.936  0.00  0.00      B     
ATOM    975  HB1 SER B  70      15.160  28.023   6.776  0.00  0.00      B     
ATOM    976  HB2 SER B  70      14.996  28.955   5.163  0.00  0.00      B     
ATOM    977  OG  SER B  70      13.488  29.132   6.485  0.00  0.00      B     
ATOM    978  HG1 SER B  70      13.134  29.605   5.728  0.00  0.00      B     
ATOM    979  C   SER B  70      13.183  26.237   6.206  0.00  0.00      B     
ATOM    980  O   SER B  70      13.754  25.788   7.187  0.00  0.00      B     
ATOM    981  N   SER B  71      11.870  25.798   5.952  0.00  0.00      B     
ATOM    982  HN  SER B  71      11.313  26.378   5.363  0.00  0.00      B     
ATOM    983  CA  SER B  71      11.391  24.694   6.599  0.00  0.00      B     
ATOM    984  HA  SER B  71      12.219  24.061   6.881  0.00  0.00      B     
ATOM    985  CB  SER B  71      10.613  24.977   7.940  0.00  0.00      B     
ATOM    986  HB1 SER B  71      11.299  25.609   8.544  0.00  0.00      B     
ATOM    987  HB2 SER B  71       9.683  25.537   7.704  0.00  0.00      B     
ATOM    988  OG  SER B  71      10.374  23.796   8.761  0.00  0.00      B     
ATOM    989  HG1 SER B  71       9.691  23.993   9.408  0.00  0.00      B     
ATOM    990  C   SER B  71      10.615  23.866   5.686  0.00  0.00      B     
ATOM    991  O   SER B  71       9.700  24.377   4.982  0.00  0.00      B     
ATOM    992  N   ASP B  72      10.835  22.569   5.704  0.00  0.00      B     
ATOM    993  HN  ASP B  72      11.638  22.165   6.135  0.00  0.00      B     
ATOM    994  CA  ASP B  72      10.035  21.619   5.003  0.00  0.00      B     
ATOM    995  HA  ASP B  72       9.581  22.026   4.112  0.00  0.00      B     
ATOM    996  CB  ASP B  72      10.902  20.346   4.644  0.00  0.00      B     
ATOM    997  HB1 ASP B  72      11.391  19.969   5.567  0.00  0.00      B     
ATOM    998  HB2 ASP B  72      10.167  19.601   4.272  0.00  0.00      B     
ATOM    999  CG  ASP B  72      11.911  20.636   3.533  0.00  0.00      B     
ATOM   1000  OD1 ASP B  72      12.314  21.806   3.248  0.00  0.00      B     
ATOM   1001  OD2 ASP B  72      12.484  19.689   2.925  0.00  0.00      B     
ATOM   1002  C   ASP B  72       8.890  21.218   6.026  0.00  0.00      B     
ATOM   1003  O   ASP B  72       7.813  20.729   5.712  0.00  0.00      B     
ATOM   1004  N   SER B  73       9.034  21.550   7.340  0.00  0.00      B     
ATOM   1005  HN  SER B  73       9.804  21.954   7.827  0.00  0.00      B     
ATOM   1006  CA  SER B  73       8.038  21.023   8.258  0.00  0.00      B     
ATOM   1007  HA  SER B  73       7.568  20.148   7.835  0.00  0.00      B     
ATOM   1008  CB  SER B  73       8.556  20.689   9.696  0.00  0.00      B     
ATOM   1009  HB1 SER B  73       8.669  21.649  10.244  0.00  0.00      B     
ATOM   1010  HB2 SER B  73       7.911  19.975  10.252  0.00  0.00      B     
ATOM   1011  OG  SER B  73       9.829  20.043   9.614  0.00  0.00      B     
ATOM   1012  HG1 SER B  73      10.408  20.518   9.013  0.00  0.00      B     
ATOM   1013  C   SER B  73       6.858  22.006   8.493  0.00  0.00      B     
ATOM   1014  O   SER B  73       5.995  21.762   9.408  0.00  0.00      B     
ATOM   1015  N   ASP B  74       6.833  23.009   7.680  0.00  0.00      B     
ATOM   1016  HN  ASP B  74       7.559  23.062   6.998  0.00  0.00      B     
ATOM   1017  CA  ASP B  74       5.693  23.837   7.604  0.00  0.00      B     
ATOM   1018  HA  ASP B  74       5.258  24.090   8.559  0.00  0.00      B     
ATOM   1019  CB  ASP B  74       6.065  25.236   6.900  0.00  0.00      B     
ATOM   1020  HB1 ASP B  74       6.614  25.117   5.941  0.00  0.00      B     
ATOM   1021  HB2 ASP B  74       5.074  25.694   6.695  0.00  0.00      B     
ATOM   1022  CG  ASP B  74       6.838  26.082   7.837  0.00  0.00      B     
ATOM   1023  OD1 ASP B  74       7.494  27.015   7.405  0.00  0.00      B     
ATOM   1024  OD2 ASP B  74       6.699  25.841   9.037  0.00  0.00      B     
ATOM   1025  C   ASP B  74       4.623  23.278   6.714  0.00  0.00      B     
ATOM   1026  O   ASP B  74       3.497  23.759   6.820  0.00  0.00      B     
ATOM   1027  N   PHE B  75       4.881  22.375   5.792  0.00  0.00      B     
ATOM   1028  HN  PHE B  75       5.834  22.180   5.570  0.00  0.00      B     
ATOM   1029  CA  PHE B  75       3.999  21.936   4.796  0.00  0.00      B     
ATOM   1030  HA  PHE B  75       3.364  22.785   4.592  0.00  0.00      B     
ATOM   1031  CB  PHE B  75       4.837  21.521   3.599  0.00  0.00      B     
ATOM   1032  HB1 PHE B  75       5.608  20.748   3.806  0.00  0.00      B     
ATOM   1033  HB2 PHE B  75       4.217  21.004   2.836  0.00  0.00      B     
ATOM   1034  CG  PHE B  75       5.438  22.698   2.882  0.00  0.00      B     
ATOM   1035  CD1 PHE B  75       6.750  23.093   3.120  0.00  0.00      B     
ATOM   1036  HD1 PHE B  75       7.246  22.512   3.883  0.00  0.00      B     
ATOM   1037  CE1 PHE B  75       7.426  24.062   2.347  0.00  0.00      B     
ATOM   1038  HE1 PHE B  75       8.481  24.263   2.463  0.00  0.00      B     
ATOM   1039  CZ  PHE B  75       6.767  24.756   1.325  0.00  0.00      B     
ATOM   1040  HZ  PHE B  75       7.241  25.621   0.886  0.00  0.00      B     
ATOM   1041  CD2 PHE B  75       4.740  23.461   1.919  0.00  0.00      B     
ATOM   1042  HD2 PHE B  75       3.764  23.097   1.635  0.00  0.00      B     
ATOM   1043  CE2 PHE B  75       5.422  24.445   1.179  0.00  0.00      B     
ATOM   1044  HE2 PHE B  75       5.010  24.926   0.304  0.00  0.00      B     
ATOM   1045  C   PHE B  75       3.212  20.613   5.238  0.00  0.00      B     
ATOM   1046  O   PHE B  75       3.662  19.478   4.987  0.00  0.00      B     
ATOM   1047  N   THR B  76       1.993  20.730   5.811  0.00  0.00      B     
ATOM   1048  HN  THR B  76       1.616  21.605   6.106  0.00  0.00      B     
ATOM   1049  CA  THR B  76       1.247  19.660   6.496  0.00  0.00      B     
ATOM   1050  HA  THR B  76       1.748  18.726   6.289  0.00  0.00      B     
ATOM   1051  CB  THR B  76       1.128  19.766   7.990  0.00  0.00      B     
ATOM   1052  HB  THR B  76       0.715  18.894   8.542  0.00  0.00      B     
ATOM   1053  OG1 THR B  76       0.478  20.959   8.394  0.00  0.00      B     
ATOM   1054  HG1 THR B  76      -0.481  20.939   8.430  0.00  0.00      B     
ATOM   1055  CG2 THR B  76       2.570  19.905   8.477  0.00  0.00      B     
ATOM   1056 HG21 THR B  76       2.590  20.064   9.576  0.00  0.00      B     
ATOM   1057 HG22 THR B  76       3.229  19.061   8.183  0.00  0.00      B     
ATOM   1058 HG23 THR B  76       3.021  20.882   8.201  0.00  0.00      B     
ATOM   1059  C   THR B  76      -0.155  19.440   5.979  0.00  0.00      B     
ATOM   1060  O   THR B  76      -0.838  18.425   6.233  0.00  0.00      B     
ATOM   1061  N   GLU B  77      -0.739  20.432   5.235  0.00  0.00      B     
ATOM   1062  HN  GLU B  77      -0.072  21.142   5.023  0.00  0.00      B     
ATOM   1063  CA  GLU B  77      -2.148  20.498   4.815  0.00  0.00      B     
ATOM   1064  HA  GLU B  77      -2.718  19.788   5.396  0.00  0.00      B     
ATOM   1065  CB  GLU B  77      -2.825  21.887   5.087  0.00  0.00      B     
ATOM   1066  HB1 GLU B  77      -2.360  22.709   4.501  0.00  0.00      B     
ATOM   1067  HB2 GLU B  77      -3.884  21.752   4.781  0.00  0.00      B     
ATOM   1068  CG  GLU B  77      -2.761  22.449   6.520  0.00  0.00      B     
ATOM   1069  HG1 GLU B  77      -1.806  23.015   6.575  0.00  0.00      B     
ATOM   1070  HG2 GLU B  77      -3.538  23.223   6.699  0.00  0.00      B     
ATOM   1071  CD  GLU B  77      -2.962  21.437   7.608  0.00  0.00      B     
ATOM   1072  OE1 GLU B  77      -3.995  20.764   7.469  0.00  0.00      B     
ATOM   1073  OE2 GLU B  77      -2.098  21.217   8.539  0.00  0.00      B     
ATOM   1074  C   GLU B  77      -2.266  20.127   3.350  0.00  0.00      B     
ATOM   1075  O   GLU B  77      -1.297  20.333   2.584  0.00  0.00      B     
ATOM   1076  N   VAL B  78      -3.402  19.542   2.943  0.00  0.00      B     
ATOM   1077  HN  VAL B  78      -4.156  19.628   3.591  0.00  0.00      B     
ATOM   1078  CA  VAL B  78      -3.566  18.804   1.764  0.00  0.00      B     
ATOM   1079  HA  VAL B  78      -2.596  18.865   1.293  0.00  0.00      B     
ATOM   1080  CB  VAL B  78      -3.968  17.340   1.987  0.00  0.00      B     
ATOM   1081  HB  VAL B  78      -5.023  17.279   2.332  0.00  0.00      B     
ATOM   1082  CG1 VAL B  78      -3.998  16.618   0.639  0.00  0.00      B     
ATOM   1083 HG11 VAL B  78      -4.828  17.017   0.018  0.00  0.00      B     
ATOM   1084 HG12 VAL B  78      -3.040  16.718   0.085  0.00  0.00      B     
ATOM   1085 HG13 VAL B  78      -4.099  15.538   0.878  0.00  0.00      B     
ATOM   1086  CG2 VAL B  78      -3.045  16.651   3.005  0.00  0.00      B     
ATOM   1087 HG21 VAL B  78      -1.992  16.625   2.650  0.00  0.00      B     
ATOM   1088 HG22 VAL B  78      -3.153  17.118   4.007  0.00  0.00      B     
ATOM   1089 HG23 VAL B  78      -3.256  15.574   3.177  0.00  0.00      B     
ATOM   1090  C   VAL B  78      -4.578  19.549   0.926  0.00  0.00      B     
ATOM   1091  O   VAL B  78      -5.562  20.086   1.424  0.00  0.00      B     
ATOM   1092  N   HSE B  79      -4.315  19.677  -0.355  0.00  0.00      B     
ATOM   1093  HN  HSE B  79      -3.580  19.105  -0.712  0.00  0.00      B     
ATOM   1094  CA  HSE B  79      -5.172  20.433  -1.231  0.00  0.00      B     
ATOM   1095  HA  HSE B  79      -5.322  21.462  -0.940  0.00  0.00      B     
ATOM   1096  CB  HSE B  79      -4.406  20.448  -2.599  0.00  0.00      B     
ATOM   1097  HB1 HSE B  79      -4.540  19.438  -3.043  0.00  0.00      B     
ATOM   1098  HB2 HSE B  79      -4.914  21.199  -3.240  0.00  0.00      B     
ATOM   1099  ND1 HSE B  79      -2.749  22.239  -2.501  0.00  0.00      B     
ATOM   1100  CG  HSE B  79      -3.014  20.940  -2.463  0.00  0.00      B     
ATOM   1101  CE1 HSE B  79      -1.460  22.383  -2.681  0.00  0.00      B     
ATOM   1102  HE1 HSE B  79      -0.853  23.257  -2.443  0.00  0.00      B     
ATOM   1103  NE2 HSE B  79      -0.787  21.187  -2.743  0.00  0.00      B     
ATOM   1104  HE2 HSE B  79       0.159  21.034  -3.030  0.00  0.00      B     
ATOM   1105  CD2 HSE B  79      -1.840  20.226  -2.635  0.00  0.00      B     
ATOM   1106  HD2 HSE B  79      -1.708  19.173  -2.849  0.00  0.00      B     
ATOM   1107  C   HSE B  79      -6.626  19.746  -1.427  0.00  0.00      B     
ATOM   1108  O   HSE B  79      -6.764  18.558  -1.664  0.00  0.00      B     
ATOM   1109  N   GLY B  80      -7.673  20.571  -1.384  0.00  0.00      B     
ATOM   1110  HN  GLY B  80      -7.448  21.542  -1.362  0.00  0.00      B     
ATOM   1111  CA  GLY B  80      -9.001  20.086  -1.239  0.00  0.00      B     
ATOM   1112  HA1 GLY B  80      -9.514  21.032  -1.147  0.00  0.00      B     
ATOM   1113  HA2 GLY B  80      -9.124  19.471  -0.359  0.00  0.00      B     
ATOM   1114  C   GLY B  80      -9.521  19.427  -2.437  0.00  0.00      B     
ATOM   1115  O   GLY B  80     -10.384  18.531  -2.422  0.00  0.00      B     
ATOM   1116  N   GLU B  81      -8.955  19.699  -3.560  0.00  0.00      B     
ATOM   1117  HN  GLU B  81      -8.334  20.479  -3.567  0.00  0.00      B     
ATOM   1118  CA  GLU B  81      -9.096  19.025  -4.832  0.00  0.00      B     
ATOM   1119  HA  GLU B  81     -10.123  18.954  -5.157  0.00  0.00      B     
ATOM   1120  CB  GLU B  81      -8.311  19.722  -5.916  0.00  0.00      B     
ATOM   1121  HB1 GLU B  81      -7.292  19.981  -5.559  0.00  0.00      B     
ATOM   1122  HB2 GLU B  81      -8.318  19.225  -6.910  0.00  0.00      B     
ATOM   1123  CG  GLU B  81      -9.082  20.968  -6.377  0.00  0.00      B     
ATOM   1124  HG1 GLU B  81     -10.150  20.680  -6.478  0.00  0.00      B     
ATOM   1125  HG2 GLU B  81      -8.871  21.736  -5.603  0.00  0.00      B     
ATOM   1126  CD  GLU B  81      -8.542  21.559  -7.697  0.00  0.00      B     
ATOM   1127  OE1 GLU B  81      -8.013  22.656  -7.570  0.00  0.00      B     
ATOM   1128  OE2 GLU B  81      -8.623  21.007  -8.829  0.00  0.00      B     
ATOM   1129  C   GLU B  81      -8.629  17.584  -4.769  0.00  0.00      B     
ATOM   1130  O   GLU B  81      -9.143  16.705  -5.479  0.00  0.00      B     
ATOM   1131  N   LEU B  82      -7.785  17.224  -3.805  0.00  0.00      B     
ATOM   1132  HN  LEU B  82      -7.410  17.814  -3.094  0.00  0.00      B     
ATOM   1133  CA  LEU B  82      -7.503  15.782  -3.575  0.00  0.00      B     
ATOM   1134  HA  LEU B  82      -7.531  15.254  -4.516  0.00  0.00      B     
ATOM   1135  CB  LEU B  82      -6.069  15.729  -3.018  0.00  0.00      B     
ATOM   1136  HB1 LEU B  82      -5.967  16.159  -1.999  0.00  0.00      B     
ATOM   1137  HB2 LEU B  82      -5.725  14.673  -3.021  0.00  0.00      B     
ATOM   1138  CG  LEU B  82      -4.946  16.386  -3.756  0.00  0.00      B     
ATOM   1139  HG  LEU B  82      -5.202  17.441  -3.991  0.00  0.00      B     
ATOM   1140  CD1 LEU B  82      -4.708  15.645  -5.093  0.00  0.00      B     
ATOM   1141 HD11 LEU B  82      -4.570  14.566  -4.868  0.00  0.00      B     
ATOM   1142 HD12 LEU B  82      -5.627  15.720  -5.714  0.00  0.00      B     
ATOM   1143 HD13 LEU B  82      -3.806  16.059  -5.591  0.00  0.00      B     
ATOM   1144  CD2 LEU B  82      -3.653  16.375  -2.959  0.00  0.00      B     
ATOM   1145 HD21 LEU B  82      -3.399  15.362  -2.580  0.00  0.00      B     
ATOM   1146 HD22 LEU B  82      -2.858  16.807  -3.603  0.00  0.00      B     
ATOM   1147 HD23 LEU B  82      -3.853  17.051  -2.101  0.00  0.00      B     
ATOM   1148  C   LEU B  82      -8.359  15.059  -2.506  0.00  0.00      B     
ATOM   1149  O   LEU B  82      -8.242  13.856  -2.317  0.00  0.00      B     
ATOM   1150  N   ARG B  83      -9.305  15.754  -1.863  0.00  0.00      B     
ATOM   1151  HN  ARG B  83      -9.416  16.735  -2.003  0.00  0.00      B     
ATOM   1152  CA  ARG B  83     -10.103  15.145  -0.816  0.00  0.00      B     
ATOM   1153  HA  ARG B  83      -9.443  14.965   0.019  0.00  0.00      B     
ATOM   1154  CB  ARG B  83     -11.096  16.187  -0.335  0.00  0.00      B     
ATOM   1155  HB1 ARG B  83     -10.552  17.100  -0.011  0.00  0.00      B     
ATOM   1156  HB2 ARG B  83     -11.779  16.403  -1.184  0.00  0.00      B     
ATOM   1157  CG  ARG B  83     -11.975  15.815   0.930  0.00  0.00      B     
ATOM   1158  HG1 ARG B  83     -12.382  14.786   0.837  0.00  0.00      B     
ATOM   1159  HG2 ARG B  83     -11.239  15.809   1.762  0.00  0.00      B     
ATOM   1160  CD  ARG B  83     -13.091  16.745   1.178  0.00  0.00      B     
ATOM   1161  HD1 ARG B  83     -13.506  16.757   2.208  0.00  0.00      B     
ATOM   1162  HD2 ARG B  83     -12.819  17.818   1.087  0.00  0.00      B     
ATOM   1163  NE  ARG B  83     -14.132  16.337   0.175  0.00  0.00      B     
ATOM   1164  HE  ARG B  83     -13.941  15.481  -0.307  0.00  0.00      B     
ATOM   1165  CZ  ARG B  83     -15.447  16.747   0.288  0.00  0.00      B     
ATOM   1166  NH1 ARG B  83     -15.868  17.691   1.113  0.00  0.00      B     
ATOM   1167 HH11 ARG B  83     -16.834  17.943   1.056  0.00  0.00      B     
ATOM   1168 HH12 ARG B  83     -15.183  18.101   1.715  0.00  0.00      B     
ATOM   1169  NH2 ARG B  83     -16.340  16.227  -0.533  0.00  0.00      B     
ATOM   1170 HH21 ARG B  83     -17.208  16.723  -0.526  0.00  0.00      B     
ATOM   1171 HH22 ARG B  83     -15.989  15.769  -1.350  0.00  0.00      B     
ATOM   1172  C   ARG B  83     -10.907  13.912  -1.175  0.00  0.00      B     
ATOM   1173  O   ARG B  83     -10.890  12.897  -0.465  0.00  0.00      B     
ATOM   1174  N   ASP B  84     -11.559  13.866  -2.385  0.00  0.00      B     
ATOM   1175  HN  ASP B  84     -11.518  14.651  -2.998  0.00  0.00      B     
ATOM   1176  CA  ASP B  84     -12.445  12.892  -2.851  0.00  0.00      B     
ATOM   1177  HA  ASP B  84     -12.908  12.289  -2.083  0.00  0.00      B     
ATOM   1178  CB  ASP B  84     -13.607  13.688  -3.571  0.00  0.00      B     
ATOM   1179  HB1 ASP B  84     -13.311  14.477  -4.297  0.00  0.00      B     
ATOM   1180  HB2 ASP B  84     -14.365  13.020  -4.032  0.00  0.00      B     
ATOM   1181  CG  ASP B  84     -14.610  14.243  -2.545  0.00  0.00      B     
ATOM   1182  OD1 ASP B  84     -15.551  14.969  -2.977  0.00  0.00      B     
ATOM   1183  OD2 ASP B  84     -14.395  14.053  -1.286  0.00  0.00      B     
ATOM   1184  C   ASP B  84     -11.676  12.012  -3.771  0.00  0.00      B     
ATOM   1185  O   ASP B  84     -12.235  10.987  -4.242  0.00  0.00      B     
ATOM   1186  N   THR B  85     -10.389  12.297  -4.045  0.00  0.00      B     
ATOM   1187  HN  THR B  85      -9.855  12.970  -3.540  0.00  0.00      B     
ATOM   1188  CA  THR B  85      -9.534  11.407  -4.734  0.00  0.00      B     
ATOM   1189  HA  THR B  85     -10.023  10.974  -5.594  0.00  0.00      B     
ATOM   1190  CB  THR B  85      -8.268  12.072  -5.308  0.00  0.00      B     
ATOM   1191  HB  THR B  85      -7.724  11.398  -6.004  0.00  0.00      B     
ATOM   1192  OG1 THR B  85      -7.289  12.380  -4.384  0.00  0.00      B     
ATOM   1193  HG1 THR B  85      -7.658  12.909  -3.674  0.00  0.00      B     
ATOM   1194  CG2 THR B  85      -8.712  13.394  -5.969  0.00  0.00      B     
ATOM   1195 HG21 THR B  85      -9.139  14.138  -5.262  0.00  0.00      B     
ATOM   1196 HG22 THR B  85      -7.936  13.939  -6.548  0.00  0.00      B     
ATOM   1197 HG23 THR B  85      -9.577  13.171  -6.629  0.00  0.00      B     
ATOM   1198  C   THR B  85      -9.086  10.188  -3.905  0.00  0.00      B     
ATOM   1199  O   THR B  85      -9.144  10.091  -2.685  0.00  0.00      B     
ATOM   1200  N   TYR B  86      -8.572   9.130  -4.624  0.00  0.00      B     
ATOM   1201  HN  TYR B  86      -8.618   9.144  -5.620  0.00  0.00      B     
ATOM   1202  CA  TYR B  86      -7.760   8.027  -4.079  0.00  0.00      B     
ATOM   1203  HA  TYR B  86      -8.365   7.683  -3.254  0.00  0.00      B     
ATOM   1204  CB  TYR B  86      -7.771   6.890  -5.138  0.00  0.00      B     
ATOM   1205  HB1 TYR B  86      -8.798   6.741  -5.534  0.00  0.00      B     
ATOM   1206  HB2 TYR B  86      -7.151   7.192  -6.009  0.00  0.00      B     
ATOM   1207  CG  TYR B  86      -7.227   5.576  -4.656  0.00  0.00      B     
ATOM   1208  CD1 TYR B  86      -7.823   4.826  -3.624  0.00  0.00      B     
ATOM   1209  HD1 TYR B  86      -8.635   5.258  -3.058  0.00  0.00      B     
ATOM   1210  CE1 TYR B  86      -7.405   3.540  -3.324  0.00  0.00      B     
ATOM   1211  HE1 TYR B  86      -7.842   2.886  -2.584  0.00  0.00      B     
ATOM   1212  CZ  TYR B  86      -6.374   2.961  -4.099  0.00  0.00      B     
ATOM   1213  OH  TYR B  86      -6.021   1.646  -3.701  0.00  0.00      B     
ATOM   1214  HH  TYR B  86      -6.656   1.317  -3.061  0.00  0.00      B     
ATOM   1215  CD2 TYR B  86      -6.098   5.045  -5.230  0.00  0.00      B     
ATOM   1216  HD2 TYR B  86      -5.505   5.654  -5.897  0.00  0.00      B     
ATOM   1217  CE2 TYR B  86      -5.619   3.758  -4.975  0.00  0.00      B     
ATOM   1218  HE2 TYR B  86      -4.691   3.354  -5.352  0.00  0.00      B     
ATOM   1219  C   TYR B  86      -6.372   8.445  -3.500  0.00  0.00      B     
ATOM   1220  O   TYR B  86      -5.944   7.851  -2.534  0.00  0.00      B     
ATOM   1221  N   LEU B  87      -5.792   9.499  -4.164  0.00  0.00      B     
ATOM   1222  HN  LEU B  87      -6.283   9.973  -4.891  0.00  0.00      B     
ATOM   1223  CA  LEU B  87      -4.545  10.158  -3.704  0.00  0.00      B     
ATOM   1224  HA  LEU B  87      -3.775   9.413  -3.569  0.00  0.00      B     
ATOM   1225  CB  LEU B  87      -4.116  11.287  -4.620  0.00  0.00      B     
ATOM   1226  HB1 LEU B  87      -4.844  12.117  -4.752  0.00  0.00      B     
ATOM   1227  HB2 LEU B  87      -3.123  11.674  -4.307  0.00  0.00      B     
ATOM   1228  CG  LEU B  87      -3.737  10.815  -6.033  0.00  0.00      B     
ATOM   1229  HG  LEU B  87      -4.732  10.489  -6.404  0.00  0.00      B     
ATOM   1230  CD1 LEU B  87      -2.767   9.625  -5.951  0.00  0.00      B     
ATOM   1231 HD11 LEU B  87      -1.994   9.656  -5.154  0.00  0.00      B     
ATOM   1232 HD12 LEU B  87      -3.312   8.682  -5.735  0.00  0.00      B     
ATOM   1233 HD13 LEU B  87      -2.269   9.451  -6.929  0.00  0.00      B     
ATOM   1234  CD2 LEU B  87      -3.136  11.769  -6.917  0.00  0.00      B     
ATOM   1235 HD21 LEU B  87      -3.825  12.573  -7.252  0.00  0.00      B     
ATOM   1236 HD22 LEU B  87      -2.160  12.116  -6.514  0.00  0.00      B     
ATOM   1237 HD23 LEU B  87      -2.859  11.317  -7.893  0.00  0.00      B     
ATOM   1238  C   LEU B  87      -4.764  10.704  -2.223  0.00  0.00      B     
ATOM   1239  O   LEU B  87      -3.899  10.577  -1.368  0.00  0.00      B     
ATOM   1240  N   GLY B  88      -5.974  11.177  -1.925  0.00  0.00      B     
ATOM   1241  HN  GLY B  88      -6.565  11.478  -2.669  0.00  0.00      B     
ATOM   1242  CA  GLY B  88      -6.356  11.591  -0.540  0.00  0.00      B     
ATOM   1243  HA1 GLY B  88      -7.388  11.909  -0.572  0.00  0.00      B     
ATOM   1244  HA2 GLY B  88      -5.691  12.331  -0.120  0.00  0.00      B     
ATOM   1245  C   GLY B  88      -6.434  10.408   0.445  0.00  0.00      B     
ATOM   1246  O   GLY B  88      -5.914  10.568   1.539  0.00  0.00      B     
ATOM   1247  N   GLU B  89      -6.987   9.288   0.046  0.00  0.00      B     
ATOM   1248  HN  GLU B  89      -7.192   9.214  -0.926  0.00  0.00      B     
ATOM   1249  CA  GLU B  89      -7.063   8.098   0.936  0.00  0.00      B     
ATOM   1250  HA  GLU B  89      -7.521   8.482   1.835  0.00  0.00      B     
ATOM   1251  CB  GLU B  89      -7.861   7.070   0.231  0.00  0.00      B     
ATOM   1252  HB1 GLU B  89      -7.477   6.900  -0.798  0.00  0.00      B     
ATOM   1253  HB2 GLU B  89      -7.782   6.096   0.760  0.00  0.00      B     
ATOM   1254  CG  GLU B  89      -9.375   7.403   0.266  0.00  0.00      B     
ATOM   1255  HG1 GLU B  89      -9.356   8.475  -0.029  0.00  0.00      B     
ATOM   1256  HG2 GLU B  89      -9.969   6.894  -0.523  0.00  0.00      B     
ATOM   1257  CD  GLU B  89      -9.994   7.224   1.694  0.00  0.00      B     
ATOM   1258  OE1 GLU B  89     -10.434   8.214   2.237  0.00  0.00      B     
ATOM   1259  OE2 GLU B  89     -10.151   6.048   2.211  0.00  0.00      B     
ATOM   1260  C   GLU B  89      -5.695   7.511   1.317  0.00  0.00      B     
ATOM   1261  O   GLU B  89      -5.421   7.132   2.445  0.00  0.00      B     
ATOM   1262  N   VAL B  90      -4.708   7.672   0.368  0.00  0.00      B     
ATOM   1263  HN  VAL B  90      -4.991   7.949  -0.547  0.00  0.00      B     
ATOM   1264  CA  VAL B  90      -3.222   7.441   0.484  0.00  0.00      B     
ATOM   1265  HA  VAL B  90      -3.154   6.397   0.751  0.00  0.00      B     
ATOM   1266  CB  VAL B  90      -2.404   7.655  -0.711  0.00  0.00      B     
ATOM   1267  HB  VAL B  90      -2.614   8.694  -1.044  0.00  0.00      B     
ATOM   1268  CG1 VAL B  90      -0.799   7.627  -0.475  0.00  0.00      B     
ATOM   1269 HG11 VAL B  90      -0.450   8.530   0.070  0.00  0.00      B     
ATOM   1270 HG12 VAL B  90      -0.448   6.668  -0.037  0.00  0.00      B     
ATOM   1271 HG13 VAL B  90      -0.290   7.685  -1.460  0.00  0.00      B     
ATOM   1272  CG2 VAL B  90      -2.688   6.463  -1.695  0.00  0.00      B     
ATOM   1273 HG21 VAL B  90      -2.368   5.537  -1.172  0.00  0.00      B     
ATOM   1274 HG22 VAL B  90      -3.728   6.529  -2.082  0.00  0.00      B     
ATOM   1275 HG23 VAL B  90      -1.947   6.572  -2.515  0.00  0.00      B     
ATOM   1276  C   VAL B  90      -2.691   8.168   1.742  0.00  0.00      B     
ATOM   1277  O   VAL B  90      -2.113   7.522   2.584  0.00  0.00      B     
ATOM   1278  N   PHE B  91      -3.029   9.450   1.853  0.00  0.00      B     
ATOM   1279  HN  PHE B  91      -3.560   9.778   1.076  0.00  0.00      B     
ATOM   1280  CA  PHE B  91      -2.641  10.348   2.933  0.00  0.00      B     
ATOM   1281  HA  PHE B  91      -1.568  10.313   3.054  0.00  0.00      B     
ATOM   1282  CB  PHE B  91      -3.090  11.815   2.545  0.00  0.00      B     
ATOM   1283  HB1 PHE B  91      -4.136  11.918   2.186  0.00  0.00      B     
ATOM   1284  HB2 PHE B  91      -3.100  12.365   3.510  0.00  0.00      B     
ATOM   1285  CG  PHE B  91      -2.094  12.471   1.623  0.00  0.00      B     
ATOM   1286  CD1 PHE B  91      -2.319  13.094   0.410  0.00  0.00      B     
ATOM   1287  HD1 PHE B  91      -3.303  12.864   0.027  0.00  0.00      B     
ATOM   1288  CE1 PHE B  91      -1.350  13.891  -0.257  0.00  0.00      B     
ATOM   1289  HE1 PHE B  91      -1.531  14.329  -1.228  0.00  0.00      B     
ATOM   1290  CZ  PHE B  91      -0.101  14.050   0.395  0.00  0.00      B     
ATOM   1291  HZ  PHE B  91       0.697  14.572  -0.113  0.00  0.00      B     
ATOM   1292  CD2 PHE B  91      -0.836  12.707   2.267  0.00  0.00      B     
ATOM   1293  HD2 PHE B  91      -0.620  12.429   3.288  0.00  0.00      B     
ATOM   1294  CE2 PHE B  91       0.162  13.466   1.658  0.00  0.00      B     
ATOM   1295  HE2 PHE B  91       1.119  13.700   2.099  0.00  0.00      B     
ATOM   1296  C   PHE B  91      -3.108   9.943   4.315  0.00  0.00      B     
ATOM   1297  O   PHE B  91      -2.470  10.113   5.349  0.00  0.00      B     
ATOM   1298  N   ASP B  92      -4.329   9.368   4.385  0.00  0.00      B     
ATOM   1299  HN  ASP B  92      -4.817   9.085   3.563  0.00  0.00      B     
ATOM   1300  CA  ASP B  92      -5.017   8.808   5.545  0.00  0.00      B     
ATOM   1301  HA  ASP B  92      -4.820   9.522   6.331  0.00  0.00      B     
ATOM   1302  CB  ASP B  92      -6.470   8.495   5.243  0.00  0.00      B     
ATOM   1303  HB1 ASP B  92      -6.805   7.923   4.352  0.00  0.00      B     
ATOM   1304  HB2 ASP B  92      -6.913   8.007   6.137  0.00  0.00      B     
ATOM   1305  CG  ASP B  92      -7.238   9.816   5.168  0.00  0.00      B     
ATOM   1306  OD1 ASP B  92      -6.856  10.773   5.879  0.00  0.00      B     
ATOM   1307  OD2 ASP B  92      -8.177   9.968   4.345  0.00  0.00      B     
ATOM   1308  C   ASP B  92      -4.484   7.430   6.093  0.00  0.00      B     
ATOM   1309  O   ASP B  92      -4.387   7.151   7.311  0.00  0.00      B     
ATOM   1310  N   ARG B  93      -4.133   6.495   5.123  0.00  0.00      B     
ATOM   1311  HN  ARG B  93      -4.115   6.817   4.180  0.00  0.00      B     
ATOM   1312  CA  ARG B  93      -3.535   5.159   5.331  0.00  0.00      B     
ATOM   1313  HA  ARG B  93      -4.214   4.704   6.037  0.00  0.00      B     
ATOM   1314  CB  ARG B  93      -3.571   4.309   4.054  0.00  0.00      B     
ATOM   1315  HB1 ARG B  93      -2.853   4.865   3.415  0.00  0.00      B     
ATOM   1316  HB2 ARG B  93      -3.130   3.333   4.349  0.00  0.00      B     
ATOM   1317  CG  ARG B  93      -4.865   3.934   3.420  0.00  0.00      B     
ATOM   1318  HG1 ARG B  93      -5.402   4.727   2.856  0.00  0.00      B     
ATOM   1319  HG2 ARG B  93      -4.528   3.239   2.621  0.00  0.00      B     
ATOM   1320  CD  ARG B  93      -5.864   3.053   4.122  0.00  0.00      B     
ATOM   1321  HD1 ARG B  93      -6.609   2.579   3.447  0.00  0.00      B     
ATOM   1322  HD2 ARG B  93      -5.404   2.251   4.738  0.00  0.00      B     
ATOM   1323  NE  ARG B  93      -6.634   3.945   5.120  0.00  0.00      B     
ATOM   1324  HE  ARG B  93      -6.214   4.142   6.007  0.00  0.00      B     
ATOM   1325  CZ  ARG B  93      -7.745   4.676   4.850  0.00  0.00      B     
ATOM   1326  NH1 ARG B  93      -8.110   5.616   5.674  0.00  0.00      B     
ATOM   1327 HH11 ARG B  93      -8.967   6.095   5.484  0.00  0.00      B     
ATOM   1328 HH12 ARG B  93      -7.794   5.578   6.622  0.00  0.00      B     
ATOM   1329  NH2 ARG B  93      -8.233   4.642   3.596  0.00  0.00      B     
ATOM   1330 HH21 ARG B  93      -9.008   5.136   3.203  0.00  0.00      B     
ATOM   1331 HH22 ARG B  93      -7.816   4.034   2.921  0.00  0.00      B     
ATOM   1332  C   ARG B  93      -2.138   5.145   5.957  0.00  0.00      B     
ATOM   1333  O   ARG B  93      -1.736   4.247   6.647  0.00  0.00      B     
ATOM   1334  N   LEU B  94      -1.416   6.319   5.817  0.00  0.00      B     
ATOM   1335  HN  LEU B  94      -1.737   7.056   5.228  0.00  0.00      B     
ATOM   1336  CA  LEU B  94      -0.208   6.555   6.570  0.00  0.00      B     
ATOM   1337  HA  LEU B  94       0.454   5.745   6.300  0.00  0.00      B     
ATOM   1338  CB  LEU B  94       0.453   7.994   6.267  0.00  0.00      B     
ATOM   1339  HB1 LEU B  94      -0.318   8.709   6.627  0.00  0.00      B     
ATOM   1340  HB2 LEU B  94       1.302   8.225   6.946  0.00  0.00      B     
ATOM   1341  CG  LEU B  94       0.768   8.216   4.807  0.00  0.00      B     
ATOM   1342  HG  LEU B  94      -0.156   8.073   4.207  0.00  0.00      B     
ATOM   1343  CD1 LEU B  94       1.830   7.232   4.269  0.00  0.00      B     
ATOM   1344 HD11 LEU B  94       1.637   6.141   4.352  0.00  0.00      B     
ATOM   1345 HD12 LEU B  94       1.969   7.550   3.213  0.00  0.00      B     
ATOM   1346 HD13 LEU B  94       2.767   7.473   4.815  0.00  0.00      B     
ATOM   1347  CD2 LEU B  94       1.174   9.671   4.535  0.00  0.00      B     
ATOM   1348 HD21 LEU B  94       1.100   9.970   3.468  0.00  0.00      B     
ATOM   1349 HD22 LEU B  94       0.427  10.316   5.045  0.00  0.00      B     
ATOM   1350 HD23 LEU B  94       2.171   9.909   4.964  0.00  0.00      B     
ATOM   1351  C   LEU B  94      -0.326   6.500   8.098  0.00  0.00      B     
ATOM   1352  O   LEU B  94      -1.241   7.170   8.643  0.00  0.00      B     
ATOM   1353  N   PRO B  95       0.608   5.814   8.870  0.00  0.00      B     
ATOM   1354  CD  PRO B  95       1.781   5.141   8.393  0.00  0.00      B     
ATOM   1355  HD1 PRO B  95       2.440   5.885   7.896  0.00  0.00      B     
ATOM   1356  HD2 PRO B  95       1.525   4.277   7.743  0.00  0.00      B     
ATOM   1357  CA  PRO B  95       0.572   5.826  10.354  0.00  0.00      B     
ATOM   1358  HA  PRO B  95      -0.397   5.635  10.790  0.00  0.00      B     
ATOM   1359  CB  PRO B  95       1.518   4.707  10.761  0.00  0.00      B     
ATOM   1360  HB1 PRO B  95       0.909   3.784  10.660  0.00  0.00      B     
ATOM   1361  HB2 PRO B  95       2.005   4.766  11.758  0.00  0.00      B     
ATOM   1362  CG  PRO B  95       2.557   4.642   9.622  0.00  0.00      B     
ATOM   1363  HG1 PRO B  95       2.922   3.596   9.538  0.00  0.00      B     
ATOM   1364  HG2 PRO B  95       3.401   5.259   9.997  0.00  0.00      B     
ATOM   1365  C   PRO B  95       0.997   7.116  10.914  0.00  0.00      B     
ATOM   1366  O   PRO B  95       0.489   7.542  11.945  0.00  0.00      B     
ATOM   1367  N   PHE B  96       1.959   7.766  10.215  0.00  0.00      B     
ATOM   1368  HN  PHE B  96       2.359   7.325   9.415  0.00  0.00      B     
ATOM   1369  CA  PHE B  96       2.655   8.996  10.607  0.00  0.00      B     
ATOM   1370  HA  PHE B  96       2.540   8.960  11.681  0.00  0.00      B     
ATOM   1371  CB  PHE B  96       4.148   8.925  10.206  0.00  0.00      B     
ATOM   1372  HB1 PHE B  96       4.672   9.851  10.525  0.00  0.00      B     
ATOM   1373  HB2 PHE B  96       4.704   8.116  10.726  0.00  0.00      B     
ATOM   1374  CG  PHE B  96       4.407   8.687   8.761  0.00  0.00      B     
ATOM   1375  CD1 PHE B  96       4.879   7.498   8.239  0.00  0.00      B     
ATOM   1376  HD1 PHE B  96       5.058   6.687   8.930  0.00  0.00      B     
ATOM   1377  CE1 PHE B  96       5.264   7.352   6.917  0.00  0.00      B     
ATOM   1378  HE1 PHE B  96       5.633   6.413   6.533  0.00  0.00      B     
ATOM   1379  CZ  PHE B  96       5.135   8.438   6.019  0.00  0.00      B     
ATOM   1380  HZ  PHE B  96       5.458   8.375   4.991  0.00  0.00      B     
ATOM   1381  CD2 PHE B  96       4.241   9.751   7.846  0.00  0.00      B     
ATOM   1382  HD2 PHE B  96       3.843  10.683   8.221  0.00  0.00      B     
ATOM   1383  CE2 PHE B  96       4.684   9.620   6.516  0.00  0.00      B     
ATOM   1384  HE2 PHE B  96       4.516  10.464   5.863  0.00  0.00      B     
ATOM   1385  C   PHE B  96       2.005  10.310  10.011  0.00  0.00      B     
ATOM   1386  O   PHE B  96       1.353  10.288   9.030  0.00  0.00      B     
ATOM   1387  N   LYS B  97       2.302  11.519  10.631  0.00  0.00      B     
ATOM   1388  HN  LYS B  97       2.817  11.586  11.483  0.00  0.00      B     
ATOM   1389  CA  LYS B  97       1.949  12.804  10.072  0.00  0.00      B     
ATOM   1390  HA  LYS B  97       0.936  12.830   9.699  0.00  0.00      B     
ATOM   1391  CB  LYS B  97       2.006  13.997  11.129  0.00  0.00      B     
ATOM   1392  HB1 LYS B  97       3.036  14.015  11.546  0.00  0.00      B     
ATOM   1393  HB2 LYS B  97       1.726  14.945  10.623  0.00  0.00      B     
ATOM   1394  CG  LYS B  97       1.024  13.801  12.367  0.00  0.00      B     
ATOM   1395  HG1 LYS B  97      -0.010  13.720  11.970  0.00  0.00      B     
ATOM   1396  HG2 LYS B  97       1.160  12.803  12.837  0.00  0.00      B     
ATOM   1397  CD  LYS B  97       0.967  14.965  13.368  0.00  0.00      B     
ATOM   1398  HD1 LYS B  97       0.791  15.900  12.794  0.00  0.00      B     
ATOM   1399  HD2 LYS B  97       0.069  14.722  13.974  0.00  0.00      B     
ATOM   1400  CE  LYS B  97       2.281  15.126  14.180  0.00  0.00      B     
ATOM   1401  HE1 LYS B  97       3.138  15.124  13.474  0.00  0.00      B     
ATOM   1402  HE2 LYS B  97       2.270  16.150  14.611  0.00  0.00      B     
ATOM   1403  NZ  LYS B  97       2.442  14.042  15.098  0.00  0.00      B     
ATOM   1404  HZ1 LYS B  97       1.551  13.901  15.617  0.00  0.00      B     
ATOM   1405  HZ2 LYS B  97       2.690  13.138  14.648  0.00  0.00      B     
ATOM   1406  HZ3 LYS B  97       3.184  14.255  15.795  0.00  0.00      B     
ATOM   1407  C   LYS B  97       2.927  13.092   8.901  0.00  0.00      B     
ATOM   1408  O   LYS B  97       4.164  12.959   9.114  0.00  0.00      B     
ATOM   1409  N   PRO B  98       2.501  13.501   7.689  0.00  0.00      B     
ATOM   1410  CD  PRO B  98       1.139  13.225   7.168  0.00  0.00      B     
ATOM   1411  HD1 PRO B  98       0.358  13.670   7.821  0.00  0.00      B     
ATOM   1412  HD2 PRO B  98       0.845  12.163   7.308  0.00  0.00      B     
ATOM   1413  CA  PRO B  98       3.440  13.692   6.568  0.00  0.00      B     
ATOM   1414  HA  PRO B  98       4.333  13.085   6.589  0.00  0.00      B     
ATOM   1415  CB  PRO B  98       2.603  13.342   5.288  0.00  0.00      B     
ATOM   1416  HB1 PRO B  98       2.654  12.234   5.228  0.00  0.00      B     
ATOM   1417  HB2 PRO B  98       2.988  13.855   4.380  0.00  0.00      B     
ATOM   1418  CG  PRO B  98       1.201  13.607   5.693  0.00  0.00      B     
ATOM   1419  HG1 PRO B  98       0.443  12.952   5.213  0.00  0.00      B     
ATOM   1420  HG2 PRO B  98       0.876  14.669   5.655  0.00  0.00      B     
ATOM   1421  C   PRO B  98       3.893  15.179   6.420  0.00  0.00      B     
ATOM   1422  O   PRO B  98       3.137  16.109   6.779  0.00  0.00      B     
ATOM   1423  N   ILE B  99       5.172  15.450   6.064  0.00  0.00      B     
ATOM   1424  HN  ILE B  99       5.868  14.742   5.969  0.00  0.00      B     
ATOM   1425  CA  ILE B  99       5.638  16.756   5.798  0.00  0.00      B     
ATOM   1426  HA  ILE B  99       4.767  17.387   5.702  0.00  0.00      B     
ATOM   1427  CB  ILE B  99       6.663  17.446   6.774  0.00  0.00      B     
ATOM   1428  HB  ILE B  99       6.935  18.503   6.567  0.00  0.00      B     
ATOM   1429  CG2 ILE B  99       6.028  17.429   8.203  0.00  0.00      B     
ATOM   1430 HG21 ILE B  99       6.740  18.055   8.782  0.00  0.00      B     
ATOM   1431 HG22 ILE B  99       5.059  17.970   8.254  0.00  0.00      B     
ATOM   1432 HG23 ILE B  99       5.991  16.400   8.621  0.00  0.00      B     
ATOM   1433  CG1 ILE B  99       8.065  16.730   6.854  0.00  0.00      B     
ATOM   1434 HG11 ILE B  99       8.293  16.400   7.891  0.00  0.00      B     
ATOM   1435 HG12 ILE B  99       7.870  15.816   6.254  0.00  0.00      B     
ATOM   1436  CD  ILE B  99       9.205  17.603   6.241  0.00  0.00      B     
ATOM   1437  HD1 ILE B  99       9.267  17.631   5.132  0.00  0.00      B     
ATOM   1438  HD2 ILE B  99       9.201  18.656   6.594  0.00  0.00      B     
ATOM   1439  HD3 ILE B  99      10.203  17.325   6.642  0.00  0.00      B     
ATOM   1440  C   ILE B  99       6.300  16.784   4.471  0.00  0.00      B     
ATOM   1441  O   ILE B  99       6.968  15.867   3.956  0.00  0.00      B     
ATOM   1442  N   ARG B 100       6.111  17.950   3.777  0.00  0.00      B     
ATOM   1443  HN  ARG B 100       5.612  18.713   4.180  0.00  0.00      B     
ATOM   1444  CA  ARG B 100       6.569  18.214   2.447  0.00  0.00      B     
ATOM   1445  HA  ARG B 100       5.760  18.787   2.020  0.00  0.00      B     
ATOM   1446  CB  ARG B 100       7.886  18.963   2.563  0.00  0.00      B     
ATOM   1447  HB1 ARG B 100       7.683  19.759   3.312  0.00  0.00      B     
ATOM   1448  HB2 ARG B 100       8.716  18.315   2.919  0.00  0.00      B     
ATOM   1449  CG  ARG B 100       8.272  19.681   1.286  0.00  0.00      B     
ATOM   1450  HG1 ARG B 100       8.345  18.919   0.480  0.00  0.00      B     
ATOM   1451  HG2 ARG B 100       7.523  20.466   1.044  0.00  0.00      B     
ATOM   1452  CD  ARG B 100       9.655  20.352   1.297  0.00  0.00      B     
ATOM   1453  HD1 ARG B 100       9.642  21.135   2.085  0.00  0.00      B     
ATOM   1454  HD2 ARG B 100      10.458  19.595   1.427  0.00  0.00      B     
ATOM   1455  NE  ARG B 100       9.914  21.052  -0.017  0.00  0.00      B     
ATOM   1456  HE  ARG B 100       9.288  20.994  -0.795  0.00  0.00      B     
ATOM   1457  CZ  ARG B 100      11.042  21.814  -0.246  0.00  0.00      B     
ATOM   1458  NH1 ARG B 100      11.907  22.380   0.599  0.00  0.00      B     
ATOM   1459 HH11 ARG B 100      12.749  22.848   0.330  0.00  0.00      B     
ATOM   1460 HH12 ARG B 100      11.753  22.034   1.524  0.00  0.00      B     
ATOM   1461  NH2 ARG B 100      11.218  22.089  -1.542  0.00  0.00      B     
ATOM   1462 HH21 ARG B 100      12.098  22.518  -1.749  0.00  0.00      B     
ATOM   1463 HH22 ARG B 100      10.625  21.620  -2.196  0.00  0.00      B     
ATOM   1464  C   ARG B 100       6.566  17.051   1.443  0.00  0.00      B     
ATOM   1465  O   ARG B 100       7.506  16.814   0.783  0.00  0.00      B     
ATOM   1466  N   THR B 101       5.436  16.314   1.315  0.00  0.00      B     
ATOM   1467  HN  THR B 101       4.654  16.615   1.856  0.00  0.00      B     
ATOM   1468  CA  THR B 101       5.127  15.239   0.361  0.00  0.00      B     
ATOM   1469  HA  THR B 101       5.920  14.506   0.342  0.00  0.00      B     
ATOM   1470  CB  THR B 101       3.770  14.638   0.631  0.00  0.00      B     
ATOM   1471  HB  THR B 101       2.948  15.385   0.656  0.00  0.00      B     
ATOM   1472  OG1 THR B 101       3.839  14.064   1.926  0.00  0.00      B     
ATOM   1473  HG1 THR B 101       3.781  14.756   2.589  0.00  0.00      B     
ATOM   1474  CG2 THR B 101       3.516  13.541  -0.432  0.00  0.00      B     
ATOM   1475 HG21 THR B 101       2.463  13.221  -0.281  0.00  0.00      B     
ATOM   1476 HG22 THR B 101       3.499  13.976  -1.454  0.00  0.00      B     
ATOM   1477 HG23 THR B 101       4.226  12.687  -0.389  0.00  0.00      B     
ATOM   1478  C   THR B 101       5.066  15.868  -1.063  0.00  0.00      B     
ATOM   1479  O   THR B 101       4.265  16.711  -1.469  0.00  0.00      B     
ATOM   1480  N   ARG B 102       5.912  15.297  -1.939  0.00  0.00      B     
ATOM   1481  HN  ARG B 102       6.467  14.553  -1.577  0.00  0.00      B     
ATOM   1482  CA  ARG B 102       6.098  15.640  -3.315  0.00  0.00      B     
ATOM   1483  HA  ARG B 102       5.372  16.402  -3.560  0.00  0.00      B     
ATOM   1484  CB  ARG B 102       7.528  16.174  -3.311  0.00  0.00      B     
ATOM   1485  HB1 ARG B 102       8.129  15.464  -2.703  0.00  0.00      B     
ATOM   1486  HB2 ARG B 102       7.884  16.177  -4.363  0.00  0.00      B     
ATOM   1487  CG  ARG B 102       7.693  17.553  -2.668  0.00  0.00      B     
ATOM   1488  HG1 ARG B 102       7.319  18.380  -3.309  0.00  0.00      B     
ATOM   1489  HG2 ARG B 102       7.217  17.626  -1.666  0.00  0.00      B     
ATOM   1490  CD  ARG B 102       9.178  17.955  -2.529  0.00  0.00      B     
ATOM   1491  HD1 ARG B 102       9.731  17.499  -3.378  0.00  0.00      B     
ATOM   1492  HD2 ARG B 102       9.289  19.057  -2.441  0.00  0.00      B     
ATOM   1493  NE  ARG B 102       9.794  17.347  -1.271  0.00  0.00      B     
ATOM   1494  HE  ARG B 102       9.242  16.925  -0.551  0.00  0.00      B     
ATOM   1495  CZ  ARG B 102      10.994  17.790  -0.824  0.00  0.00      B     
ATOM   1496  NH1 ARG B 102      11.837  18.520  -1.471  0.00  0.00      B     
ATOM   1497 HH11 ARG B 102      12.692  18.802  -1.037  0.00  0.00      B     
ATOM   1498 HH12 ARG B 102      11.741  18.754  -2.438  0.00  0.00      B     
ATOM   1499  NH2 ARG B 102      11.294  17.496   0.386  0.00  0.00      B     
ATOM   1500 HH21 ARG B 102      12.165  17.750   0.806  0.00  0.00      B     
ATOM   1501 HH22 ARG B 102      10.752  16.786   0.836  0.00  0.00      B     
ATOM   1502  C   ARG B 102       6.046  14.507  -4.397  0.00  0.00      B     
ATOM   1503  O   ARG B 102       6.047  13.336  -4.154  0.00  0.00      B     
ATOM   1504  N   ILE B 103       5.928  14.907  -5.666  0.00  0.00      B     
ATOM   1505  HN  ILE B 103       5.898  15.891  -5.827  0.00  0.00      B     
ATOM   1506  CA  ILE B 103       6.024  14.077  -6.836  0.00  0.00      B     
ATOM   1507  HA  ILE B 103       5.787  13.030  -6.715  0.00  0.00      B     
ATOM   1508  CB  ILE B 103       5.045  14.490  -7.966  0.00  0.00      B     
ATOM   1509  HB  ILE B 103       5.028  15.600  -8.017  0.00  0.00      B     
ATOM   1510  CG2 ILE B 103       5.430  13.993  -9.404  0.00  0.00      B     
ATOM   1511 HG21 ILE B 103       5.534  12.888  -9.348  0.00  0.00      B     
ATOM   1512 HG22 ILE B 103       4.619  14.298 -10.099  0.00  0.00      B     
ATOM   1513 HG23 ILE B 103       6.390  14.486  -9.668  0.00  0.00      B     
ATOM   1514  CG1 ILE B 103       3.599  14.086  -7.567  0.00  0.00      B     
ATOM   1515 HG11 ILE B 103       3.373  14.293  -6.499  0.00  0.00      B     
ATOM   1516 HG12 ILE B 103       2.822  14.617  -8.158  0.00  0.00      B     
ATOM   1517  CD  ILE B 103       3.237  12.625  -7.928  0.00  0.00      B     
ATOM   1518  HD1 ILE B 103       3.002  12.581  -9.013  0.00  0.00      B     
ATOM   1519  HD2 ILE B 103       3.911  11.788  -7.646  0.00  0.00      B     
ATOM   1520  HD3 ILE B 103       2.226  12.473  -7.492  0.00  0.00      B     
ATOM   1521  C   ILE B 103       7.471  14.147  -7.361  0.00  0.00      B     
ATOM   1522  O   ILE B 103       8.002  15.249  -7.527  0.00  0.00      B     
ATOM   1523  N   MET B 104       8.235  13.092  -7.614  0.00  0.00      B     
ATOM   1524  HN  MET B 104       7.903  12.158  -7.507  0.00  0.00      B     
ATOM   1525  CA  MET B 104       9.475  13.126  -8.317  0.00  0.00      B     
ATOM   1526  HA  MET B 104       9.633  14.129  -8.685  0.00  0.00      B     
ATOM   1527  CB  MET B 104      10.571  12.689  -7.410  0.00  0.00      B     
ATOM   1528  HB1 MET B 104      10.418  11.664  -7.012  0.00  0.00      B     
ATOM   1529  HB2 MET B 104      11.491  12.567  -8.021  0.00  0.00      B     
ATOM   1530  CG  MET B 104      10.847  13.569  -6.170  0.00  0.00      B     
ATOM   1531  HG1 MET B 104       9.892  13.927  -5.730  0.00  0.00      B     
ATOM   1532  HG2 MET B 104      11.422  12.895  -5.500  0.00  0.00      B     
ATOM   1533  SD  MET B 104      11.792  15.008  -6.498  0.00  0.00      B     
ATOM   1534  CE  MET B 104      11.495  15.691  -4.851  0.00  0.00      B     
ATOM   1535  HE1 MET B 104      12.215  15.269  -4.119  0.00  0.00      B     
ATOM   1536  HE2 MET B 104      11.624  16.794  -4.827  0.00  0.00      B     
ATOM   1537  HE3 MET B 104      10.476  15.338  -4.584  0.00  0.00      B     
ATOM   1538  C   MET B 104       9.405  12.244  -9.607  0.00  0.00      B     
ATOM   1539  O   MET B 104       9.537  10.996  -9.605  0.00  0.00      B     
ATOM   1540  N   ALA B 105       9.263  12.899 -10.836  0.00  0.00      B     
ATOM   1541  HN  ALA B 105       8.908  13.828 -10.775  0.00  0.00      B     
ATOM   1542  CA  ALA B 105       9.271  12.248 -12.096  0.00  0.00      B     
ATOM   1543  HA  ALA B 105       9.136  11.177 -12.122  0.00  0.00      B     
ATOM   1544  CB  ALA B 105       8.066  12.678 -12.993  0.00  0.00      B     
ATOM   1545  HB1 ALA B 105       7.062  12.396 -12.610  0.00  0.00      B     
ATOM   1546  HB2 ALA B 105       8.047  13.789 -13.017  0.00  0.00      B     
ATOM   1547  HB3 ALA B 105       8.084  12.278 -14.029  0.00  0.00      B     
ATOM   1548  C   ALA B 105      10.642  12.460 -12.814  0.00  0.00      B     
ATOM   1549  O   ALA B 105      10.909  13.465 -13.531  0.00  0.00      B     
ATOM   1550  N   LEU B 106      11.481  11.453 -12.736  0.00  0.00      B     
ATOM   1551  HN  LEU B 106      11.174  10.609 -12.303  0.00  0.00      B     
ATOM   1552  CA  LEU B 106      12.826  11.439 -13.144  0.00  0.00      B     
ATOM   1553  HA  LEU B 106      13.177  12.455 -13.043  0.00  0.00      B     
ATOM   1554  CB  LEU B 106      13.625  10.566 -12.242  0.00  0.00      B     
ATOM   1555  HB1 LEU B 106      13.801  11.142 -11.308  0.00  0.00      B     
ATOM   1556  HB2 LEU B 106      12.922   9.742 -11.996  0.00  0.00      B     
ATOM   1557  CG  LEU B 106      14.989  10.038 -12.536  0.00  0.00      B     
ATOM   1558  HG  LEU B 106      15.002   9.472 -13.492  0.00  0.00      B     
ATOM   1559  CD1 LEU B 106      15.523   9.221 -11.432  0.00  0.00      B     
ATOM   1560 HD11 LEU B 106      15.570   9.695 -10.428  0.00  0.00      B     
ATOM   1561 HD12 LEU B 106      14.915   8.298 -11.327  0.00  0.00      B     
ATOM   1562 HD13 LEU B 106      16.538   8.861 -11.707  0.00  0.00      B     
ATOM   1563  CD2 LEU B 106      15.992  11.191 -12.765  0.00  0.00      B     
ATOM   1564 HD21 LEU B 106      15.868  11.771 -13.704  0.00  0.00      B     
ATOM   1565 HD22 LEU B 106      15.908  11.957 -11.965  0.00  0.00      B     
ATOM   1566 HD23 LEU B 106      17.011  10.747 -12.739  0.00  0.00      B     
ATOM   1567  C   LEU B 106      13.102  11.148 -14.617  0.00  0.00      B     
ATOM   1568  O   LEU B 106      12.573  10.196 -15.178  0.00  0.00      B     
ATOM   1569  N   ASP B 107      13.741  12.149 -15.301  0.00  0.00      B     
ATOM   1570  HN  ASP B 107      14.227  12.841 -14.775  0.00  0.00      B     
ATOM   1571  CA  ASP B 107      14.002  12.163 -16.651  0.00  0.00      B     
ATOM   1572  HA  ASP B 107      13.037  12.100 -17.132  0.00  0.00      B     
ATOM   1573  CB  ASP B 107      14.783  13.481 -16.949  0.00  0.00      B     
ATOM   1574  HB1 ASP B 107      15.502  13.776 -16.155  0.00  0.00      B     
ATOM   1575  HB2 ASP B 107      15.334  13.437 -17.912  0.00  0.00      B     
ATOM   1576  CG  ASP B 107      13.849  14.637 -17.172  0.00  0.00      B     
ATOM   1577  OD1 ASP B 107      14.301  15.803 -17.431  0.00  0.00      B     
ATOM   1578  OD2 ASP B 107      12.580  14.419 -17.068  0.00  0.00      B     
ATOM   1579  C   ASP B 107      14.900  10.999 -17.050  0.00  0.00      B     
ATOM   1580  O   ASP B 107      15.787  10.621 -16.209  0.00  0.00      B     
ATOM   1581  N   PRO B 108      14.785  10.381 -18.244  0.00  0.00      B     
ATOM   1582  CD  PRO B 108      13.661  10.575 -19.174  0.00  0.00      B     
ATOM   1583  HD1 PRO B 108      13.721  11.509 -19.772  0.00  0.00      B     
ATOM   1584  HD2 PRO B 108      12.714  10.565 -18.592  0.00  0.00      B     
ATOM   1585  CA  PRO B 108      15.689   9.375 -18.721  0.00  0.00      B     
ATOM   1586  HA  PRO B 108      15.526   8.545 -18.049  0.00  0.00      B     
ATOM   1587  CB  PRO B 108      15.257   9.099 -20.180  0.00  0.00      B     
ATOM   1588  HB1 PRO B 108      15.280   8.035 -20.498  0.00  0.00      B     
ATOM   1589  HB2 PRO B 108      15.744   9.757 -20.932  0.00  0.00      B     
ATOM   1590  CG  PRO B 108      13.711   9.366 -20.124  0.00  0.00      B     
ATOM   1591  HG1 PRO B 108      13.314   8.416 -19.707  0.00  0.00      B     
ATOM   1592  HG2 PRO B 108      13.151   9.670 -21.034  0.00  0.00      B     
ATOM   1593  C   PRO B 108      17.128   9.864 -18.701  0.00  0.00      B     
ATOM   1594  O   PRO B 108      17.383  11.003 -19.135  0.00  0.00      B     
ATOM   1595  N   LYS B 109      17.952   9.011 -18.156  0.00  0.00      B     
ATOM   1596  HN  LYS B 109      17.524   8.241 -17.689  0.00  0.00      B     
ATOM   1597  CA  LYS B 109      19.395   9.013 -18.162  0.00  0.00      B     
ATOM   1598  HA  LYS B 109      19.618   8.115 -17.605  0.00  0.00      B     
ATOM   1599  CB  LYS B 109      19.898   8.805 -19.640  0.00  0.00      B     
ATOM   1600  HB1 LYS B 109      19.609   9.640 -20.313  0.00  0.00      B     
ATOM   1601  HB2 LYS B 109      21.007   8.740 -19.676  0.00  0.00      B     
ATOM   1602  CG  LYS B 109      19.336   7.509 -20.296  0.00  0.00      B     
ATOM   1603  HG1 LYS B 109      19.281   6.592 -19.672  0.00  0.00      B     
ATOM   1604  HG2 LYS B 109      18.290   7.808 -20.523  0.00  0.00      B     
ATOM   1605  CD  LYS B 109      19.977   7.213 -21.640  0.00  0.00      B     
ATOM   1606  HD1 LYS B 109      19.484   7.902 -22.359  0.00  0.00      B     
ATOM   1607  HD2 LYS B 109      21.047   7.464 -21.479  0.00  0.00      B     
ATOM   1608  CE  LYS B 109      19.719   5.780 -22.188  0.00  0.00      B     
ATOM   1609  HE1 LYS B 109      20.046   5.735 -23.249  0.00  0.00      B     
ATOM   1610  HE2 LYS B 109      20.287   4.962 -21.696  0.00  0.00      B     
ATOM   1611  NZ  LYS B 109      18.284   5.334 -21.964  0.00  0.00      B     
ATOM   1612  HZ1 LYS B 109      17.577   5.923 -22.450  0.00  0.00      B     
ATOM   1613  HZ2 LYS B 109      18.100   4.397 -22.377  0.00  0.00      B     
ATOM   1614  HZ3 LYS B 109      18.052   5.302 -20.951  0.00  0.00      B     
ATOM   1615  C   LYS B 109      19.814  10.268 -17.354  0.00  0.00      B     
ATOM   1616  O   LYS B 109      20.612  11.085 -17.794  0.00  0.00      B     
ATOM   1617  N   TYR B 110      19.248  10.391 -16.193  0.00  0.00      B     
ATOM   1618  HN  TYR B 110      18.535   9.733 -15.963  0.00  0.00      B     
ATOM   1619  CA  TYR B 110      19.508  11.429 -15.213  0.00  0.00      B     
ATOM   1620  HA  TYR B 110      20.508  11.826 -15.308  0.00  0.00      B     
ATOM   1621  CB  TYR B 110      18.454  12.587 -15.221  0.00  0.00      B     
ATOM   1622  HB1 TYR B 110      18.306  13.042 -16.224  0.00  0.00      B     
ATOM   1623  HB2 TYR B 110      17.434  12.243 -14.944  0.00  0.00      B     
ATOM   1624  CG  TYR B 110      18.909  13.813 -14.316  0.00  0.00      B     
ATOM   1625  CD1 TYR B 110      19.847  14.755 -14.818  0.00  0.00      B     
ATOM   1626  HD1 TYR B 110      20.119  14.657 -15.859  0.00  0.00      B     
ATOM   1627  CE1 TYR B 110      20.343  15.744 -13.916  0.00  0.00      B     
ATOM   1628  HE1 TYR B 110      21.168  16.379 -14.202  0.00  0.00      B     
ATOM   1629  CZ  TYR B 110      19.819  15.841 -12.594  0.00  0.00      B     
ATOM   1630  OH  TYR B 110      20.189  16.990 -11.870  0.00  0.00      B     
ATOM   1631  HH  TYR B 110      20.921  17.382 -12.352  0.00  0.00      B     
ATOM   1632  CD2 TYR B 110      18.364  13.908 -13.002  0.00  0.00      B     
ATOM   1633  HD2 TYR B 110      17.660  13.183 -12.620  0.00  0.00      B     
ATOM   1634  CE2 TYR B 110      18.769  15.005 -12.233  0.00  0.00      B     
ATOM   1635  HE2 TYR B 110      18.232  15.235 -11.324  0.00  0.00      B     
ATOM   1636  C   TYR B 110      19.649  10.701 -13.882  0.00  0.00      B     
ATOM   1637  O   TYR B 110      18.901   9.796 -13.496  0.00  0.00      B     
ATOM   1638  N   CYS B 111      20.732  11.006 -13.165  0.00  0.00      B     
ATOM   1639  HN  CYS B 111      21.435  11.627 -13.501  0.00  0.00      B     
ATOM   1640  CA  CYS B 111      21.004  10.441 -11.824  0.00  0.00      B     
ATOM   1641  HA  CYS B 111      20.163   9.920 -11.390  0.00  0.00      B     
ATOM   1642  CB  CYS B 111      22.278   9.548 -11.863  0.00  0.00      B     
ATOM   1643  HB1 CYS B 111      22.083   8.572 -12.357  0.00  0.00      B     
ATOM   1644  HB2 CYS B 111      23.068  10.040 -12.472  0.00  0.00      B     
ATOM   1645  SG  CYS B 111      23.150   8.970 -10.387  0.00  0.00      B     
ATOM   1646  HG1 CYS B 111      22.057   8.329  -9.999  0.00  0.00      B     
ATOM   1647  C   CYS B 111      21.394  11.544 -10.908  0.00  0.00      B     
ATOM   1648  O   CYS B 111      22.150  12.419 -11.244  0.00  0.00      B     
ATOM   1649  N   TYR B 112      20.814  11.637  -9.690  0.00  0.00      B     
ATOM   1650  HN  TYR B 112      20.276  10.870  -9.350  0.00  0.00      B     
ATOM   1651  CA  TYR B 112      21.135  12.597  -8.593  0.00  0.00      B     
ATOM   1652  HA  TYR B 112      21.018  13.584  -9.017  0.00  0.00      B     
ATOM   1653  CB  TYR B 112      20.162  12.482  -7.424  0.00  0.00      B     
ATOM   1654  HB1 TYR B 112      20.442  11.594  -6.818  0.00  0.00      B     
ATOM   1655  HB2 TYR B 112      20.192  13.334  -6.710  0.00  0.00      B     
ATOM   1656  CG  TYR B 112      18.761  12.344  -7.962  0.00  0.00      B     
ATOM   1657  CD1 TYR B 112      17.894  11.523  -7.194  0.00  0.00      B     
ATOM   1658  HD1 TYR B 112      18.114  10.982  -6.286  0.00  0.00      B     
ATOM   1659  CE1 TYR B 112      16.612  11.390  -7.606  0.00  0.00      B     
ATOM   1660  HE1 TYR B 112      16.017  10.646  -7.096  0.00  0.00      B     
ATOM   1661  CZ  TYR B 112      16.003  12.286  -8.551  0.00  0.00      B     
ATOM   1662  OH  TYR B 112      14.688  12.121  -8.973  0.00  0.00      B     
ATOM   1663  HH  TYR B 112      14.232  11.661  -8.264  0.00  0.00      B     
ATOM   1664  CD2 TYR B 112      18.231  13.199  -8.960  0.00  0.00      B     
ATOM   1665  HD2 TYR B 112      18.949  13.882  -9.391  0.00  0.00      B     
ATOM   1666  CE2 TYR B 112      16.865  13.174  -9.266  0.00  0.00      B     
ATOM   1667  HE2 TYR B 112      16.543  13.817 -10.071  0.00  0.00      B     
ATOM   1668  C   TYR B 112      22.532  12.457  -8.110  0.00  0.00      B     
ATOM   1669  O   TYR B 112      22.966  11.294  -8.043  0.00  0.00      B     
ATOM   1670  N   SER B 113      23.284  13.513  -7.787  0.00  0.00      B     
ATOM   1671  HN  SER B 113      23.066  14.465  -7.988  0.00  0.00      B     
ATOM   1672  CA  SER B 113      24.627  13.601  -7.141  0.00  0.00      B     
ATOM   1673  HA  SER B 113      25.253  12.962  -7.746  0.00  0.00      B     
ATOM   1674  CB  SER B 113      25.163  15.006  -6.996  0.00  0.00      B     
ATOM   1675  HB1 SER B 113      26.125  15.172  -6.465  0.00  0.00      B     
ATOM   1676  HB2 SER B 113      25.316  15.225  -8.075  0.00  0.00      B     
ATOM   1677  OG  SER B 113      24.229  15.816  -6.435  0.00  0.00      B     
ATOM   1678  HG1 SER B 113      23.751  16.229  -7.158  0.00  0.00      B     
ATOM   1679  C   SER B 113      24.665  12.997  -5.729  0.00  0.00      B     
ATOM   1680  O   SER B 113      23.664  12.993  -5.018  0.00  0.00      B     
ATOM   1681  N   VAL B 114      25.881  12.475  -5.304  0.00  0.00      B     
ATOM   1682  HN  VAL B 114      26.725  12.592  -5.822  0.00  0.00      B     
ATOM   1683  CA  VAL B 114      25.975  11.867  -3.985  0.00  0.00      B     
ATOM   1684  HA  VAL B 114      25.236  11.081  -3.927  0.00  0.00      B     
ATOM   1685  CB  VAL B 114      27.406  11.273  -3.814  0.00  0.00      B     
ATOM   1686  HB  VAL B 114      28.134  12.070  -4.076  0.00  0.00      B     
ATOM   1687  CG1 VAL B 114      27.678  10.799  -2.375  0.00  0.00      B     
ATOM   1688 HG11 VAL B 114      27.841  11.630  -1.656  0.00  0.00      B     
ATOM   1689 HG12 VAL B 114      26.828  10.171  -2.031  0.00  0.00      B     
ATOM   1690 HG13 VAL B 114      28.568  10.161  -2.186  0.00  0.00      B     
ATOM   1691  CG2 VAL B 114      27.722  10.201  -4.791  0.00  0.00      B     
ATOM   1692 HG21 VAL B 114      26.830   9.559  -4.954  0.00  0.00      B     
ATOM   1693 HG22 VAL B 114      28.139  10.614  -5.734  0.00  0.00      B     
ATOM   1694 HG23 VAL B 114      28.556   9.554  -4.444  0.00  0.00      B     
ATOM   1695  C   VAL B 114      25.703  12.826  -2.826  0.00  0.00      B     
ATOM   1696  O   VAL B 114      26.379  13.798  -2.560  0.00  0.00      B     
ATOM   1697  N   HSE B 115      24.709  12.486  -1.943  0.00  0.00      B     
ATOM   1698  HN  HSE B 115      24.263  11.600  -2.042  0.00  0.00      B     
ATOM   1699  CA  HSE B 115      24.109  13.442  -0.981  0.00  0.00      B     
ATOM   1700  HA  HSE B 115      24.929  14.099  -0.732  0.00  0.00      B     
ATOM   1701  CB  HSE B 115      22.960  14.213  -1.645  0.00  0.00      B     
ATOM   1702  HB1 HSE B 115      23.297  14.641  -2.613  0.00  0.00      B     
ATOM   1703  HB2 HSE B 115      22.088  13.543  -1.798  0.00  0.00      B     
ATOM   1704  ND1 HSE B 115      23.236  16.281  -0.209  0.00  0.00      B     
ATOM   1705  CG  HSE B 115      22.408  15.422  -0.953  0.00  0.00      B     
ATOM   1706  CE1 HSE B 115      22.338  17.123   0.269  0.00  0.00      B     
ATOM   1707  HE1 HSE B 115      22.505  17.994   0.903  0.00  0.00      B     
ATOM   1708  NE2 HSE B 115      21.048  16.869  -0.137  0.00  0.00      B     
ATOM   1709  HE2 HSE B 115      20.275  17.468   0.073  0.00  0.00      B     
ATOM   1710  CD2 HSE B 115      21.118  15.782  -0.919  0.00  0.00      B     
ATOM   1711  HD2 HSE B 115      20.212  15.337  -1.311  0.00  0.00      B     
ATOM   1712  C   HSE B 115      23.686  12.832   0.290  0.00  0.00      B     
ATOM   1713  O   HSE B 115      23.372  11.668   0.420  0.00  0.00      B     
ATOM   1714  N   ARG B 116      23.543  13.651   1.347  0.00  0.00      B     
ATOM   1715  HN  ARG B 116      23.630  14.626   1.159  0.00  0.00      B     
ATOM   1716  CA  ARG B 116      23.076  13.200   2.668  0.00  0.00      B     
ATOM   1717  HA  ARG B 116      22.562  12.250   2.668  0.00  0.00      B     
ATOM   1718  CB  ARG B 116      24.256  13.030   3.660  0.00  0.00      B     
ATOM   1719  HB1 ARG B 116      24.770  12.250   3.059  0.00  0.00      B     
ATOM   1720  HB2 ARG B 116      24.912  13.926   3.632  0.00  0.00      B     
ATOM   1721  CG  ARG B 116      24.013  12.643   5.114  0.00  0.00      B     
ATOM   1722  HG1 ARG B 116      23.402  13.467   5.541  0.00  0.00      B     
ATOM   1723  HG2 ARG B 116      23.334  11.770   5.217  0.00  0.00      B     
ATOM   1724  CD  ARG B 116      25.298  12.334   5.891  0.00  0.00      B     
ATOM   1725  HD1 ARG B 116      24.962  12.089   6.921  0.00  0.00      B     
ATOM   1726  HD2 ARG B 116      25.832  11.529   5.343  0.00  0.00      B     
ATOM   1727  NE  ARG B 116      25.997  13.600   5.833  0.00  0.00      B     
ATOM   1728  HE  ARG B 116      25.623  14.345   5.281  0.00  0.00      B     
ATOM   1729  CZ  ARG B 116      27.179  13.756   6.413  0.00  0.00      B     
ATOM   1730  NH1 ARG B 116      27.664  12.825   7.227  0.00  0.00      B     
ATOM   1731 HH11 ARG B 116      28.590  13.002   7.559  0.00  0.00      B     
ATOM   1732 HH12 ARG B 116      27.198  11.951   7.371  0.00  0.00      B     
ATOM   1733  NH2 ARG B 116      27.913  14.771   6.120  0.00  0.00      B     
ATOM   1734 HH21 ARG B 116      28.736  15.043   6.618  0.00  0.00      B     
ATOM   1735 HH22 ARG B 116      27.587  15.487   5.503  0.00  0.00      B     
ATOM   1736  C   ARG B 116      22.117  14.189   3.151  0.00  0.00      B     
ATOM   1737  O   ARG B 116      22.314  15.381   2.947  0.00  0.00      B     
ATOM   1738  N   ASP B 117      21.016  13.820   3.721  0.00  0.00      B     
ATOM   1739  HN  ASP B 117      20.829  12.885   4.013  0.00  0.00      B     
ATOM   1740  CA  ASP B 117      19.902  14.653   4.041  0.00  0.00      B     
ATOM   1741  HA  ASP B 117      20.303  15.641   4.214  0.00  0.00      B     
ATOM   1742  CB  ASP B 117      18.856  14.688   2.870  0.00  0.00      B     
ATOM   1743  HB1 ASP B 117      19.370  14.810   1.892  0.00  0.00      B     
ATOM   1744  HB2 ASP B 117      18.388  13.680   2.863  0.00  0.00      B     
ATOM   1745  CG  ASP B 117      17.794  15.761   2.858  0.00  0.00      B     
ATOM   1746  OD1 ASP B 117      17.850  16.593   3.799  0.00  0.00      B     
ATOM   1747  OD2 ASP B 117      16.834  15.786   2.007  0.00  0.00      B     
ATOM   1748  C   ASP B 117      19.199  14.267   5.372  0.00  0.00      B     
ATOM   1749  O   ASP B 117      19.184  13.079   5.690  0.00  0.00      B     
ATOM   1750  N   LEU B 118      18.627  15.170   6.210  0.00  0.00      B     
ATOM   1751  HN  LEU B 118      18.528  16.127   5.947  0.00  0.00      B     
ATOM   1752  CA  LEU B 118      18.165  14.744   7.479  0.00  0.00      B     
ATOM   1753  HA  LEU B 118      18.898  14.076   7.907  0.00  0.00      B     
ATOM   1754  CB  LEU B 118      18.249  15.947   8.412  0.00  0.00      B     
ATOM   1755  HB1 LEU B 118      19.347  16.082   8.523  0.00  0.00      B     
ATOM   1756  HB2 LEU B 118      17.888  16.815   7.821  0.00  0.00      B     
ATOM   1757  CG  LEU B 118      17.589  15.939   9.736  0.00  0.00      B     
ATOM   1758  HG  LEU B 118      17.709  14.944  10.216  0.00  0.00      B     
ATOM   1759  CD1 LEU B 118      16.044  16.247   9.737  0.00  0.00      B     
ATOM   1760 HD11 LEU B 118      15.455  15.348   9.457  0.00  0.00      B     
ATOM   1761 HD12 LEU B 118      15.782  16.684  10.724  0.00  0.00      B     
ATOM   1762 HD13 LEU B 118      15.900  17.136   9.087  0.00  0.00      B     
ATOM   1763  CD2 LEU B 118      18.330  16.963  10.582  0.00  0.00      B     
ATOM   1764 HD21 LEU B 118      17.992  16.952  11.640  0.00  0.00      B     
ATOM   1765 HD22 LEU B 118      19.419  16.741  10.602  0.00  0.00      B     
ATOM   1766 HD23 LEU B 118      18.225  18.007  10.218  0.00  0.00      B     
ATOM   1767  C   LEU B 118      16.797  14.008   7.475  0.00  0.00      B     
ATOM   1768  O   LEU B 118      16.529  13.043   8.191  0.00  0.00      B     
ATOM   1769  N   THR B 119      15.864  14.513   6.704  0.00  0.00      B     
ATOM   1770  HN  THR B 119      16.094  15.265   6.092  0.00  0.00      B     
ATOM   1771  CA  THR B 119      14.472  14.199   6.847  0.00  0.00      B     
ATOM   1772  HA  THR B 119      14.236  14.273   7.898  0.00  0.00      B     
ATOM   1773  CB  THR B 119      13.485  15.171   6.099  0.00  0.00      B     
ATOM   1774  HB  THR B 119      13.770  15.139   5.025  0.00  0.00      B     
ATOM   1775  OG1 THR B 119      13.633  16.537   6.694  0.00  0.00      B     
ATOM   1776  HG1 THR B 119      14.398  16.910   6.249  0.00  0.00      B     
ATOM   1777  CG2 THR B 119      12.023  14.778   6.198  0.00  0.00      B     
ATOM   1778 HG21 THR B 119      11.437  15.644   5.825  0.00  0.00      B     
ATOM   1779 HG22 THR B 119      11.864  13.868   5.581  0.00  0.00      B     
ATOM   1780 HG23 THR B 119      11.804  14.600   7.273  0.00  0.00      B     
ATOM   1781  C   THR B 119      14.168  12.760   6.430  0.00  0.00      B     
ATOM   1782  O   THR B 119      14.475  12.470   5.240  0.00  0.00      B     
ATOM   1783  N   PRO B 120      13.733  11.776   7.298  0.00  0.00      B     
ATOM   1784  CD  PRO B 120      13.197  11.944   8.636  0.00  0.00      B     
ATOM   1785  HD1 PRO B 120      12.117  12.203   8.631  0.00  0.00      B     
ATOM   1786  HD2 PRO B 120      13.753  12.654   9.285  0.00  0.00      B     
ATOM   1787  CA  PRO B 120      13.399  10.422   6.859  0.00  0.00      B     
ATOM   1788  HA  PRO B 120      14.310   9.958   6.512  0.00  0.00      B     
ATOM   1789  CB  PRO B 120      12.649   9.745   8.027  0.00  0.00      B     
ATOM   1790  HB1 PRO B 120      13.008   8.697   8.118  0.00  0.00      B     
ATOM   1791  HB2 PRO B 120      11.551   9.917   8.060  0.00  0.00      B     
ATOM   1792  CG  PRO B 120      13.284  10.539   9.211  0.00  0.00      B     
ATOM   1793  HG1 PRO B 120      14.359  10.332   9.400  0.00  0.00      B     
ATOM   1794  HG2 PRO B 120      12.714  10.457  10.161  0.00  0.00      B     
ATOM   1795  C   PRO B 120      12.506  10.324   5.712  0.00  0.00      B     
ATOM   1796  O   PRO B 120      11.479  11.051   5.646  0.00  0.00      B     
ATOM   1797  N   ARG B 121      12.848   9.471   4.650  0.00  0.00      B     
ATOM   1798  HN  ARG B 121      13.689   8.940   4.725  0.00  0.00      B     
ATOM   1799  CA  ARG B 121      12.115   9.560   3.388  0.00  0.00      B     
ATOM   1800  HA  ARG B 121      11.283  10.246   3.458  0.00  0.00      B     
ATOM   1801  CB  ARG B 121      12.930   9.754   2.071  0.00  0.00      B     
ATOM   1802  HB1 ARG B 121      13.811   9.077   2.039  0.00  0.00      B     
ATOM   1803  HB2 ARG B 121      12.313   9.548   1.170  0.00  0.00      B     
ATOM   1804  CG  ARG B 121      13.429  11.261   2.048  0.00  0.00      B     
ATOM   1805  HG1 ARG B 121      14.170  11.418   2.861  0.00  0.00      B     
ATOM   1806  HG2 ARG B 121      13.976  11.403   1.092  0.00  0.00      B     
ATOM   1807  CD  ARG B 121      12.268  12.224   2.179  0.00  0.00      B     
ATOM   1808  HD1 ARG B 121      11.493  11.832   1.485  0.00  0.00      B     
ATOM   1809  HD2 ARG B 121      11.959  12.425   3.227  0.00  0.00      B     
ATOM   1810  NE  ARG B 121      12.687  13.531   1.596  0.00  0.00      B     
ATOM   1811  HE  ARG B 121      12.349  13.602   0.657  0.00  0.00      B     
ATOM   1812  CZ  ARG B 121      13.756  14.216   1.946  0.00  0.00      B     
ATOM   1813  NH1 ARG B 121      14.158  15.163   1.086  0.00  0.00      B     
ATOM   1814 HH11 ARG B 121      15.117  15.442   1.146  0.00  0.00      B     
ATOM   1815 HH12 ARG B 121      13.765  15.124   0.168  0.00  0.00      B     
ATOM   1816  NH2 ARG B 121      14.703  13.933   2.798  0.00  0.00      B     
ATOM   1817 HH21 ARG B 121      15.478  14.565   2.819  0.00  0.00      B     
ATOM   1818 HH22 ARG B 121      14.509  13.180   3.426  0.00  0.00      B     
ATOM   1819  C   ARG B 121      11.324   8.247   3.301  0.00  0.00      B     
ATOM   1820  O   ARG B 121      11.699   7.117   3.675  0.00  0.00      B     
ATOM   1821  N   TYR B 122      10.061   8.361   2.820  0.00  0.00      B     
ATOM   1822  HN  TYR B 122       9.696   9.288   2.849  0.00  0.00      B     
ATOM   1823  CA  TYR B 122       9.155   7.277   2.484  0.00  0.00      B     
ATOM   1824  HA  TYR B 122       9.791   6.408   2.562  0.00  0.00      B     
ATOM   1825  CB  TYR B 122       7.957   7.193   3.467  0.00  0.00      B     
ATOM   1826  HB1 TYR B 122       7.603   8.245   3.501  0.00  0.00      B     
ATOM   1827  HB2 TYR B 122       7.126   6.484   3.265  0.00  0.00      B     
ATOM   1828  CG  TYR B 122       8.400   6.875   4.910  0.00  0.00      B     
ATOM   1829  CD1 TYR B 122       8.803   7.880   5.770  0.00  0.00      B     
ATOM   1830  HD1 TYR B 122       9.014   8.837   5.317  0.00  0.00      B     
ATOM   1831  CE1 TYR B 122       9.177   7.705   7.077  0.00  0.00      B     
ATOM   1832  HE1 TYR B 122       9.568   8.473   7.727  0.00  0.00      B     
ATOM   1833  CZ  TYR B 122       8.821   6.463   7.689  0.00  0.00      B     
ATOM   1834  OH  TYR B 122       9.165   6.244   9.030  0.00  0.00      B     
ATOM   1835  HH  TYR B 122       9.715   6.982   9.302  0.00  0.00      B     
ATOM   1836  CD2 TYR B 122       8.003   5.678   5.537  0.00  0.00      B     
ATOM   1837  HD2 TYR B 122       7.458   4.956   4.948  0.00  0.00      B     
ATOM   1838  CE2 TYR B 122       8.263   5.472   6.930  0.00  0.00      B     
ATOM   1839  HE2 TYR B 122       8.047   4.544   7.440  0.00  0.00      B     
ATOM   1840  C   TYR B 122       8.672   7.390   1.064  0.00  0.00      B     
ATOM   1841  O   TYR B 122       7.979   8.355   0.711  0.00  0.00      B     
ATOM   1842  N   HSE B 123       9.063   6.429   0.226  0.00  0.00      B     
ATOM   1843  HN  HSE B 123       9.342   5.553   0.611  0.00  0.00      B     
ATOM   1844  CA  HSE B 123       8.762   6.422  -1.211  0.00  0.00      B     
ATOM   1845  HA  HSE B 123       8.510   7.399  -1.594  0.00  0.00      B     
ATOM   1846  CB  HSE B 123      10.019   5.867  -1.880  0.00  0.00      B     
ATOM   1847  HB1 HSE B 123      10.283   4.887  -1.428  0.00  0.00      B     
ATOM   1848  HB2 HSE B 123       9.941   5.750  -2.982  0.00  0.00      B     
ATOM   1849  ND1 HSE B 123      11.253   7.872  -2.384  0.00  0.00      B     
ATOM   1850  CG  HSE B 123      11.127   6.725  -1.651  0.00  0.00      B     
ATOM   1851  CE1 HSE B 123      12.363   8.501  -1.968  0.00  0.00      B     
ATOM   1852  HE1 HSE B 123      12.638   9.492  -2.330  0.00  0.00      B     
ATOM   1853  NE2 HSE B 123      13.028   7.716  -1.041  0.00  0.00      B     
ATOM   1854  HE2 HSE B 123      14.007   7.767  -0.844  0.00  0.00      B     
ATOM   1855  CD2 HSE B 123      12.234   6.596  -0.828  0.00  0.00      B     
ATOM   1856  HD2 HSE B 123      12.345   5.918   0.009  0.00  0.00      B     
ATOM   1857  C   HSE B 123       7.601   5.541  -1.585  0.00  0.00      B     
ATOM   1858  O   HSE B 123       7.524   4.323  -1.184  0.00  0.00      B     
ATOM   1859  N   LEU B 124       6.691   6.023  -2.430  0.00  0.00      B     
ATOM   1860  HN  LEU B 124       6.644   7.005  -2.596  0.00  0.00      B     
ATOM   1861  CA  LEU B 124       5.734   5.237  -3.103  0.00  0.00      B     
ATOM   1862  HA  LEU B 124       5.783   4.178  -2.901  0.00  0.00      B     
ATOM   1863  CB  LEU B 124       4.342   5.703  -2.547  0.00  0.00      B     
ATOM   1864  HB1 LEU B 124       4.334   5.499  -1.455  0.00  0.00      B     
ATOM   1865  HB2 LEU B 124       4.161   6.793  -2.660  0.00  0.00      B     
ATOM   1866  CG  LEU B 124       3.051   4.945  -3.074  0.00  0.00      B     
ATOM   1867  HG  LEU B 124       3.176   4.885  -4.176  0.00  0.00      B     
ATOM   1868  CD1 LEU B 124       1.775   5.789  -2.831  0.00  0.00      B     
ATOM   1869 HD11 LEU B 124       1.813   6.046  -1.751  0.00  0.00      B     
ATOM   1870 HD12 LEU B 124       1.775   6.675  -3.501  0.00  0.00      B     
ATOM   1871 HD13 LEU B 124       0.823   5.289  -3.112  0.00  0.00      B     
ATOM   1872  CD2 LEU B 124       2.946   3.491  -2.561  0.00  0.00      B     
ATOM   1873 HD21 LEU B 124       2.833   3.567  -1.458  0.00  0.00      B     
ATOM   1874 HD22 LEU B 124       2.003   3.038  -2.936  0.00  0.00      B     
ATOM   1875 HD23 LEU B 124       3.757   2.782  -2.829  0.00  0.00      B     
ATOM   1876  C   LEU B 124       5.908   5.305  -4.648  0.00  0.00      B     
ATOM   1877  O   LEU B 124       5.889   6.475  -5.178  0.00  0.00      B     
ATOM   1878  N   ALA B 125       6.192   4.206  -5.316  0.00  0.00      B     
ATOM   1879  HN  ALA B 125       6.172   3.336  -4.829  0.00  0.00      B     
ATOM   1880  CA  ALA B 125       6.478   4.174  -6.720  0.00  0.00      B     
ATOM   1881  HA  ALA B 125       7.009   5.094  -6.918  0.00  0.00      B     
ATOM   1882  CB  ALA B 125       7.462   2.989  -7.024  0.00  0.00      B     
ATOM   1883  HB1 ALA B 125       7.147   2.077  -6.474  0.00  0.00      B     
ATOM   1884  HB2 ALA B 125       7.576   2.746  -8.102  0.00  0.00      B     
ATOM   1885  HB3 ALA B 125       8.413   3.191  -6.486  0.00  0.00      B     
ATOM   1886  C   ALA B 125       5.274   4.039  -7.600  0.00  0.00      B     
ATOM   1887  O   ALA B 125       4.330   3.204  -7.453  0.00  0.00      B     
ATOM   1888  N   VAL B 126       5.167   4.913  -8.598  0.00  0.00      B     
ATOM   1889  HN  VAL B 126       5.759   5.716  -8.578  0.00  0.00      B     
ATOM   1890  CA  VAL B 126       3.923   4.885  -9.449  0.00  0.00      B     
ATOM   1891  HA  VAL B 126       3.093   4.504  -8.873  0.00  0.00      B     
ATOM   1892  CB  VAL B 126       3.463   6.373  -9.746  0.00  0.00      B     
ATOM   1893  HB  VAL B 126       4.210   6.994 -10.285  0.00  0.00      B     
ATOM   1894  CG1 VAL B 126       2.136   6.202 -10.664  0.00  0.00      B     
ATOM   1895 HG11 VAL B 126       2.402   5.943 -11.711  0.00  0.00      B     
ATOM   1896 HG12 VAL B 126       1.517   5.430 -10.159  0.00  0.00      B     
ATOM   1897 HG13 VAL B 126       1.550   7.143 -10.742  0.00  0.00      B     
ATOM   1898  CG2 VAL B 126       3.104   6.903  -8.345  0.00  0.00      B     
ATOM   1899 HG21 VAL B 126       2.814   7.971  -8.439  0.00  0.00      B     
ATOM   1900 HG22 VAL B 126       2.378   6.288  -7.770  0.00  0.00      B     
ATOM   1901 HG23 VAL B 126       3.927   6.964  -7.601  0.00  0.00      B     
ATOM   1902  C   VAL B 126       4.295   4.153 -10.759  0.00  0.00      B     
ATOM   1903  O   VAL B 126       3.518   3.275 -11.138  0.00  0.00      B     
ATOM   1904  N   THR B 127       5.503   4.471 -11.331  0.00  0.00      B     
ATOM   1905  HN  THR B 127       6.151   5.074 -10.872  0.00  0.00      B     
ATOM   1906  CA  THR B 127       6.117   3.812 -12.461  0.00  0.00      B     
ATOM   1907  HA  THR B 127       5.664   2.844 -12.621  0.00  0.00      B     
ATOM   1908  CB  THR B 127       6.123   4.629 -13.724  0.00  0.00      B     
ATOM   1909  HB  THR B 127       6.505   3.981 -14.541  0.00  0.00      B     
ATOM   1910  OG1 THR B 127       7.003   5.775 -13.710  0.00  0.00      B     
ATOM   1911  HG1 THR B 127       7.395   5.745 -14.586  0.00  0.00      B     
ATOM   1912  CG2 THR B 127       4.735   5.206 -14.010  0.00  0.00      B     
ATOM   1913 HG21 THR B 127       4.426   5.766 -13.101  0.00  0.00      B     
ATOM   1914 HG22 THR B 127       4.480   5.839 -14.886  0.00  0.00      B     
ATOM   1915 HG23 THR B 127       3.964   4.417 -14.141  0.00  0.00      B     
ATOM   1916  C   THR B 127       7.507   3.651 -11.854  0.00  0.00      B     
ATOM   1917  O   THR B 127       7.993   4.461 -11.060  0.00  0.00      B     
ATOM   1918  N   THR B 128       8.224   2.539 -12.210  0.00  0.00      B     
ATOM   1919  HN  THR B 128       7.802   1.951 -12.896  0.00  0.00      B     
ATOM   1920  CA  THR B 128       9.542   2.109 -11.679  0.00  0.00      B     
ATOM   1921  HA  THR B 128      10.190   2.965 -11.561  0.00  0.00      B     
ATOM   1922  CB  THR B 128       9.346   1.329 -10.316  0.00  0.00      B     
ATOM   1923  HB  THR B 128       8.639   1.911  -9.688  0.00  0.00      B     
ATOM   1924  OG1 THR B 128      10.657   1.414  -9.624  0.00  0.00      B     
ATOM   1925  HG1 THR B 128      10.660   0.769  -8.913  0.00  0.00      B     
ATOM   1926  CG2 THR B 128       8.820  -0.108 -10.479  0.00  0.00      B     
ATOM   1927 HG21 THR B 128       7.926   0.051 -11.119  0.00  0.00      B     
ATOM   1928 HG22 THR B 128       9.619  -0.711 -10.962  0.00  0.00      B     
ATOM   1929 HG23 THR B 128       8.497  -0.446  -9.472  0.00  0.00      B     
ATOM   1930  C   THR B 128      10.036   1.267 -12.753  0.00  0.00      B     
ATOM   1931  O   THR B 128       9.286   0.905 -13.636  0.00  0.00      B     
ATOM   1932  N   SER B 129      11.346   0.863 -12.678  0.00  0.00      B     
ATOM   1933  HN  SER B 129      12.042   1.157 -12.027  0.00  0.00      B     
ATOM   1934  CA  SER B 129      11.985  -0.054 -13.585  0.00  0.00      B     
ATOM   1935  HA  SER B 129      11.326  -0.864 -13.858  0.00  0.00      B     
ATOM   1936  CB  SER B 129      12.478   0.681 -14.836  0.00  0.00      B     
ATOM   1937  HB1 SER B 129      11.596   0.916 -15.469  0.00  0.00      B     
ATOM   1938  HB2 SER B 129      12.879   1.633 -14.425  0.00  0.00      B     
ATOM   1939  OG  SER B 129      13.360  -0.091 -15.542  0.00  0.00      B     
ATOM   1940  HG1 SER B 129      12.773  -0.653 -16.055  0.00  0.00      B     
ATOM   1941  C   SER B 129      13.179  -0.620 -12.881  0.00  0.00      B     
ATOM   1942  O   SER B 129      13.562  -0.154 -11.842  0.00  0.00      B     
ATOM   1943  N   GLU B 130      13.741  -1.793 -13.409  0.00  0.00      B     
ATOM   1944  HN  GLU B 130      13.200  -2.205 -14.138  0.00  0.00      B     
ATOM   1945  CA  GLU B 130      14.889  -2.415 -12.860  0.00  0.00      B     
ATOM   1946  HA  GLU B 130      14.876  -2.403 -11.780  0.00  0.00      B     
ATOM   1947  CB  GLU B 130      14.920  -3.945 -13.278  0.00  0.00      B     
ATOM   1948  HB1 GLU B 130      15.119  -3.857 -14.367  0.00  0.00      B     
ATOM   1949  HB2 GLU B 130      15.731  -4.314 -12.614  0.00  0.00      B     
ATOM   1950  CG  GLU B 130      13.641  -4.786 -12.954  0.00  0.00      B     
ATOM   1951  HG1 GLU B 130      13.395  -4.647 -11.879  0.00  0.00      B     
ATOM   1952  HG2 GLU B 130      12.660  -4.597 -13.441  0.00  0.00      B     
ATOM   1953  CD  GLU B 130      13.867  -6.286 -13.177  0.00  0.00      B     
ATOM   1954  OE1 GLU B 130      13.294  -6.873 -14.119  0.00  0.00      B     
ATOM   1955  OE2 GLU B 130      14.551  -6.849 -12.336  0.00  0.00      B     
ATOM   1956  C   GLU B 130      16.152  -1.658 -13.258  0.00  0.00      B     
ATOM   1957  O   GLU B 130      17.218  -1.892 -12.725  0.00  0.00      B     
ATOM   1958  N   HSE B 131      15.970  -0.668 -14.216  0.00  0.00      B     
ATOM   1959  HN  HSE B 131      15.070  -0.465 -14.594  0.00  0.00      B     
ATOM   1960  CA  HSE B 131      17.111   0.135 -14.750  0.00  0.00      B     
ATOM   1961  HA  HSE B 131      18.093  -0.302 -14.649  0.00  0.00      B     
ATOM   1962  CB  HSE B 131      16.671   0.441 -16.231  0.00  0.00      B     
ATOM   1963  HB1 HSE B 131      15.824   1.150 -16.346  0.00  0.00      B     
ATOM   1964  HB2 HSE B 131      17.500   0.905 -16.808  0.00  0.00      B     
ATOM   1965  ND1 HSE B 131      17.354  -1.771 -17.071  0.00  0.00      B     
ATOM   1966  CG  HSE B 131      16.340  -0.789 -17.035  0.00  0.00      B     
ATOM   1967  CE1 HSE B 131      16.895  -2.727 -17.859  0.00  0.00      B     
ATOM   1968  HE1 HSE B 131      17.441  -3.617 -18.169  0.00  0.00      B     
ATOM   1969  NE2 HSE B 131      15.672  -2.410 -18.353  0.00  0.00      B     
ATOM   1970  HE2 HSE B 131      15.086  -2.932 -18.972  0.00  0.00      B     
ATOM   1971  CD2 HSE B 131      15.322  -1.193 -17.784  0.00  0.00      B     
ATOM   1972  HD2 HSE B 131      14.366  -0.781 -18.082  0.00  0.00      B     
ATOM   1973  C   HSE B 131      17.127   1.437 -13.919  0.00  0.00      B     
ATOM   1974  O   HSE B 131      17.855   2.401 -14.190  0.00  0.00      B     
ATOM   1975  N   ALA B 132      16.304   1.582 -12.863  0.00  0.00      B     
ATOM   1976  HN  ALA B 132      15.602   0.921 -12.607  0.00  0.00      B     
ATOM   1977  CA  ALA B 132      16.197   2.717 -11.946  0.00  0.00      B     
ATOM   1978  HA  ALA B 132      17.032   3.391 -12.069  0.00  0.00      B     
ATOM   1979  CB  ALA B 132      14.786   3.456 -12.108  0.00  0.00      B     
ATOM   1980  HB1 ALA B 132      13.988   2.702 -11.933  0.00  0.00      B     
ATOM   1981  HB2 ALA B 132      14.601   4.212 -11.315  0.00  0.00      B     
ATOM   1982  HB3 ALA B 132      14.625   3.886 -13.120  0.00  0.00      B     
ATOM   1983  C   ALA B 132      16.319   2.210 -10.533  0.00  0.00      B     
ATOM   1984  O   ALA B 132      15.489   1.334 -10.189  0.00  0.00      B     
ATOM   1985  N   ARG B 133      17.113   2.706  -9.588  0.00  0.00      B     
ATOM   1986  HN  ARG B 133      17.552   3.581  -9.781  0.00  0.00      B     
ATOM   1987  CA  ARG B 133      17.225   2.163  -8.252  0.00  0.00      B     
ATOM   1988  HA  ARG B 133      16.310   1.653  -7.989  0.00  0.00      B     
ATOM   1989  CB  ARG B 133      18.369   1.185  -8.191  0.00  0.00      B     
ATOM   1990  HB1 ARG B 133      19.301   1.717  -8.480  0.00  0.00      B     
ATOM   1991  HB2 ARG B 133      18.558   0.909  -7.132  0.00  0.00      B     
ATOM   1992  CG  ARG B 133      18.444  -0.079  -9.111  0.00  0.00      B     
ATOM   1993  HG1 ARG B 133      18.434   0.267 -10.166  0.00  0.00      B     
ATOM   1994  HG2 ARG B 133      19.492  -0.377  -8.893  0.00  0.00      B     
ATOM   1995  CD  ARG B 133      17.445  -1.278  -8.963  0.00  0.00      B     
ATOM   1996  HD1 ARG B 133      17.218  -1.615  -7.929  0.00  0.00      B     
ATOM   1997  HD2 ARG B 133      16.521  -1.034  -9.530  0.00  0.00      B     
ATOM   1998  NE  ARG B 133      18.185  -2.397  -9.626  0.00  0.00      B     
ATOM   1999  HE  ARG B 133      19.123  -2.322  -9.965  0.00  0.00      B     
ATOM   2000  CZ  ARG B 133      17.588  -3.593  -9.790  0.00  0.00      B     
ATOM   2001  NH1 ARG B 133      16.376  -3.916  -9.584  0.00  0.00      B     
ATOM   2002 HH11 ARG B 133      16.140  -4.879  -9.710  0.00  0.00      B     
ATOM   2003 HH12 ARG B 133      15.733  -3.233  -9.238  0.00  0.00      B     
ATOM   2004  NH2 ARG B 133      18.369  -4.525 -10.315  0.00  0.00      B     
ATOM   2005 HH21 ARG B 133      17.844  -5.283 -10.701  0.00  0.00      B     
ATOM   2006 HH22 ARG B 133      19.297  -4.355 -10.646  0.00  0.00      B     
ATOM   2007  C   ARG B 133      17.507   3.384  -7.356  0.00  0.00      B     
ATOM   2008  O   ARG B 133      17.770   4.526  -7.743  0.00  0.00      B     
ATOM   2009  N   PHE B 134      17.502   3.163  -6.023  0.00  0.00      B     
ATOM   2010  HN  PHE B 134      17.224   2.255  -5.719  0.00  0.00      B     
ATOM   2011  CA  PHE B 134      18.028   4.054  -4.974  0.00  0.00      B     
ATOM   2012  HA  PHE B 134      18.335   4.995  -5.407  0.00  0.00      B     
ATOM   2013  CB  PHE B 134      16.853   4.325  -3.896  0.00  0.00      B     
ATOM   2014  HB1 PHE B 134      16.082   4.733  -4.583  0.00  0.00      B     
ATOM   2015  HB2 PHE B 134      16.480   3.381  -3.444  0.00  0.00      B     
ATOM   2016  CG  PHE B 134      17.229   5.227  -2.680  0.00  0.00      B     
ATOM   2017  CD1 PHE B 134      17.954   4.742  -1.583  0.00  0.00      B     
ATOM   2018  HD1 PHE B 134      18.286   3.716  -1.646  0.00  0.00      B     
ATOM   2019  CE1 PHE B 134      18.300   5.591  -0.553  0.00  0.00      B     
ATOM   2020  HE1 PHE B 134      18.983   5.253   0.212  0.00  0.00      B     
ATOM   2021  CZ  PHE B 134      17.946   6.986  -0.586  0.00  0.00      B     
ATOM   2022  HZ  PHE B 134      17.963   7.648   0.267  0.00  0.00      B     
ATOM   2023  CD2 PHE B 134      16.866   6.564  -2.747  0.00  0.00      B     
ATOM   2024  HD2 PHE B 134      16.325   6.937  -3.604  0.00  0.00      B     
ATOM   2025  CE2 PHE B 134      17.321   7.475  -1.729  0.00  0.00      B     
ATOM   2026  HE2 PHE B 134      17.025   8.513  -1.768  0.00  0.00      B     
ATOM   2027  C   PHE B 134      19.256   3.425  -4.367  0.00  0.00      B     
ATOM   2028  O   PHE B 134      19.300   2.190  -4.332  0.00  0.00      B     
ATOM   2029  N   VAL B 135      20.318   4.087  -3.899  0.00  0.00      B     
ATOM   2030  HN  VAL B 135      20.373   5.080  -3.835  0.00  0.00      B     
ATOM   2031  CA  VAL B 135      21.628   3.457  -3.624  0.00  0.00      B     
ATOM   2032  HA  VAL B 135      21.500   2.392  -3.501  0.00  0.00      B     
ATOM   2033  CB  VAL B 135      22.594   3.677  -4.778  0.00  0.00      B     
ATOM   2034  HB  VAL B 135      22.871   4.753  -4.763  0.00  0.00      B     
ATOM   2035  CG1 VAL B 135      23.790   2.758  -4.616  0.00  0.00      B     
ATOM   2036 HG11 VAL B 135      23.449   1.701  -4.582  0.00  0.00      B     
ATOM   2037 HG12 VAL B 135      24.420   3.003  -5.498  0.00  0.00      B     
ATOM   2038 HG13 VAL B 135      24.378   3.117  -3.744  0.00  0.00      B     
ATOM   2039  CG2 VAL B 135      22.017   3.480  -6.200  0.00  0.00      B     
ATOM   2040 HG21 VAL B 135      22.801   3.646  -6.969  0.00  0.00      B     
ATOM   2041 HG22 VAL B 135      21.694   2.418  -6.244  0.00  0.00      B     
ATOM   2042 HG23 VAL B 135      21.191   4.183  -6.439  0.00  0.00      B     
ATOM   2043  C   VAL B 135      22.137   4.124  -2.402  0.00  0.00      B     
ATOM   2044  O   VAL B 135      22.135   5.328  -2.360  0.00  0.00      B     
ATOM   2045  N   PHE B 136      22.570   3.367  -1.445  0.00  0.00      B     
ATOM   2046  HN  PHE B 136      22.609   2.381  -1.594  0.00  0.00      B     
ATOM   2047  CA  PHE B 136      23.192   3.737  -0.157  0.00  0.00      B     
ATOM   2048  HA  PHE B 136      22.877   4.729   0.133  0.00  0.00      B     
ATOM   2049  CB  PHE B 136      22.728   2.682   0.940  0.00  0.00      B     
ATOM   2050  HB1 PHE B 136      22.768   1.610   0.652  0.00  0.00      B     
ATOM   2051  HB2 PHE B 136      23.204   2.805   1.936  0.00  0.00      B     
ATOM   2052  CG  PHE B 136      21.220   2.802   1.201  0.00  0.00      B     
ATOM   2053  CD1 PHE B 136      20.705   3.626   2.188  0.00  0.00      B     
ATOM   2054  HD1 PHE B 136      21.352   4.286   2.747  0.00  0.00      B     
ATOM   2055  CE1 PHE B 136      19.310   3.731   2.409  0.00  0.00      B     
ATOM   2056  HE1 PHE B 136      18.924   4.251   3.273  0.00  0.00      B     
ATOM   2057  CZ  PHE B 136      18.452   2.947   1.613  0.00  0.00      B     
ATOM   2058  HZ  PHE B 136      17.434   2.815   1.949  0.00  0.00      B     
ATOM   2059  CD2 PHE B 136      20.365   2.053   0.475  0.00  0.00      B     
ATOM   2060  HD2 PHE B 136      20.758   1.458  -0.337  0.00  0.00      B     
ATOM   2061  CE2 PHE B 136      18.930   2.180   0.551  0.00  0.00      B     
ATOM   2062  HE2 PHE B 136      18.266   1.408   0.189  0.00  0.00      B     
ATOM   2063  C   PHE B 136      24.704   3.725  -0.283  0.00  0.00      B     
ATOM   2064  O   PHE B 136      25.360   2.771  -0.781  0.00  0.00      B     
ATOM   2065  N   ILE B 137      25.391   4.850  -0.017  0.00  0.00      B     
ATOM   2066  HN  ILE B 137      24.900   5.637   0.349  0.00  0.00      B     
ATOM   2067  CA  ILE B 137      26.689   5.080  -0.586  0.00  0.00      B     
ATOM   2068  HA  ILE B 137      26.787   4.570  -1.533  0.00  0.00      B     
ATOM   2069  CB  ILE B 137      26.945   6.542  -0.879  0.00  0.00      B     
ATOM   2070  HB  ILE B 137      26.825   7.169   0.030  0.00  0.00      B     
ATOM   2071  CG2 ILE B 137      28.440   6.868  -1.385  0.00  0.00      B     
ATOM   2072 HG21 ILE B 137      28.683   6.389  -2.357  0.00  0.00      B     
ATOM   2073 HG22 ILE B 137      28.656   7.953  -1.488  0.00  0.00      B     
ATOM   2074 HG23 ILE B 137      29.188   6.620  -0.602  0.00  0.00      B     
ATOM   2075  CG1 ILE B 137      25.827   6.977  -1.924  0.00  0.00      B     
ATOM   2076 HG11 ILE B 137      24.805   6.755  -1.548  0.00  0.00      B     
ATOM   2077 HG12 ILE B 137      25.819   8.086  -1.992  0.00  0.00      B     
ATOM   2078  CD  ILE B 137      25.944   6.342  -3.329  0.00  0.00      B     
ATOM   2079  HD1 ILE B 137      25.942   5.237  -3.217  0.00  0.00      B     
ATOM   2080  HD2 ILE B 137      25.003   6.709  -3.792  0.00  0.00      B     
ATOM   2081  HD3 ILE B 137      26.864   6.770  -3.783  0.00  0.00      B     
ATOM   2082  C   ILE B 137      27.746   4.674   0.436  0.00  0.00      B     
ATOM   2083  O   ILE B 137      28.676   3.965   0.119  0.00  0.00      B     
ATOM   2084  N   GLU B 138      27.547   5.148   1.740  0.00  0.00      B     
ATOM   2085  HN  GLU B 138      26.746   5.684   1.998  0.00  0.00      B     
ATOM   2086  CA  GLU B 138      28.480   4.871   2.839  0.00  0.00      B     
ATOM   2087  HA  GLU B 138      29.472   5.011   2.436  0.00  0.00      B     
ATOM   2088  CB  GLU B 138      28.305   5.814   4.084  0.00  0.00      B     
ATOM   2089  HB1 GLU B 138      28.622   6.843   3.807  0.00  0.00      B     
ATOM   2090  HB2 GLU B 138      27.263   5.755   4.464  0.00  0.00      B     
ATOM   2091  CG  GLU B 138      29.330   5.370   5.182  0.00  0.00      B     
ATOM   2092  HG1 GLU B 138      28.988   4.504   5.789  0.00  0.00      B     
ATOM   2093  HG2 GLU B 138      30.254   4.972   4.709  0.00  0.00      B     
ATOM   2094  CD  GLU B 138      29.619   6.519   6.191  0.00  0.00      B     
ATOM   2095  OE1 GLU B 138      30.787   6.574   6.662  0.00  0.00      B     
ATOM   2096  OE2 GLU B 138      28.732   7.262   6.598  0.00  0.00      B     
ATOM   2097  C   GLU B 138      28.421   3.436   3.198  0.00  0.00      B     
ATOM   2098  O   GLU B 138      29.376   2.792   3.712  0.00  0.00      B     
ATOM   2099  N   HSE B 139      27.222   2.774   3.037  0.00  0.00      B     
ATOM   2100  HN  HSE B 139      26.366   3.252   2.855  0.00  0.00      B     
ATOM   2101  CA  HSE B 139      27.098   1.334   3.253  0.00  0.00      B     
ATOM   2102  HA  HSE B 139      27.899   0.974   3.881  0.00  0.00      B     
ATOM   2103  CB  HSE B 139      25.703   1.048   4.033  0.00  0.00      B     
ATOM   2104  HB1 HSE B 139      24.809   1.542   3.597  0.00  0.00      B     
ATOM   2105  HB2 HSE B 139      25.483  -0.029   4.198  0.00  0.00      B     
ATOM   2106  ND1 HSE B 139      25.238   2.943   5.665  0.00  0.00      B     
ATOM   2107  CG  HSE B 139      25.752   1.686   5.393  0.00  0.00      B     
ATOM   2108  CE1 HSE B 139      25.428   3.154   6.950  0.00  0.00      B     
ATOM   2109  HE1 HSE B 139      25.291   4.074   7.518  0.00  0.00      B     
ATOM   2110  NE2 HSE B 139      26.074   2.044   7.504  0.00  0.00      B     
ATOM   2111  HE2 HSE B 139      26.784   2.230   8.184  0.00  0.00      B     
ATOM   2112  CD2 HSE B 139      26.267   1.159   6.498  0.00  0.00      B     
ATOM   2113  HD2 HSE B 139      26.835   0.237   6.496  0.00  0.00      B     
ATOM   2114  C   HSE B 139      26.954   0.499   2.020  0.00  0.00      B     
ATOM   2115  O   HSE B 139      26.643  -0.682   2.173  0.00  0.00      B     
ATOM   2116  N   ASP B 140      27.182   1.059   0.860  0.00  0.00      B     
ATOM   2117  HN  ASP B 140      27.296   2.043   0.750  0.00  0.00      B     
ATOM   2118  CA  ASP B 140      27.459   0.479  -0.441  0.00  0.00      B     
ATOM   2119  HA  ASP B 140      27.324   1.321  -1.104  0.00  0.00      B     
ATOM   2120  CB  ASP B 140      28.898   0.011  -0.394  0.00  0.00      B     
ATOM   2121  HB1 ASP B 140      29.505   0.609   0.319  0.00  0.00      B     
ATOM   2122  HB2 ASP B 140      29.040  -1.020  -0.008  0.00  0.00      B     
ATOM   2123  CG  ASP B 140      29.569   0.070  -1.738  0.00  0.00      B     
ATOM   2124  OD1 ASP B 140      29.007   0.452  -2.791  0.00  0.00      B     
ATOM   2125  OD2 ASP B 140      30.761  -0.273  -1.820  0.00  0.00      B     
ATOM   2126  C   ASP B 140      26.469  -0.554  -0.924  0.00  0.00      B     
ATOM   2127  O   ASP B 140      26.862  -1.699  -1.187  0.00  0.00      B     
ATOM   2128  N   LYS B 141      25.167  -0.237  -0.916  0.00  0.00      B     
ATOM   2129  HN  LYS B 141      24.963   0.730  -0.781  0.00  0.00      B     
ATOM   2130  CA  LYS B 141      24.130  -1.109  -1.315  0.00  0.00      B     
ATOM   2131  HA  LYS B 141      24.480  -1.823  -2.046  0.00  0.00      B     
ATOM   2132  CB  LYS B 141      23.574  -1.952  -0.165  0.00  0.00      B     
ATOM   2133  HB1 LYS B 141      22.792  -2.661  -0.512  0.00  0.00      B     
ATOM   2134  HB2 LYS B 141      24.413  -2.556   0.243  0.00  0.00      B     
ATOM   2135  CG  LYS B 141      23.088  -1.160   1.016  0.00  0.00      B     
ATOM   2136  HG1 LYS B 141      23.861  -0.544   1.522  0.00  0.00      B     
ATOM   2137  HG2 LYS B 141      22.302  -0.485   0.616  0.00  0.00      B     
ATOM   2138  CD  LYS B 141      22.521  -2.024   2.198  0.00  0.00      B     
ATOM   2139  HD1 LYS B 141      21.895  -1.363   2.834  0.00  0.00      B     
ATOM   2140  HD2 LYS B 141      21.850  -2.786   1.748  0.00  0.00      B     
ATOM   2141  CE  LYS B 141      23.392  -2.956   2.942  0.00  0.00      B     
ATOM   2142  HE1 LYS B 141      23.832  -3.622   2.169  0.00  0.00      B     
ATOM   2143  HE2 LYS B 141      24.157  -2.299   3.407  0.00  0.00      B     
ATOM   2144  NZ  LYS B 141      22.764  -3.753   4.011  0.00  0.00      B     
ATOM   2145  HZ1 LYS B 141      21.836  -4.092   3.686  0.00  0.00      B     
ATOM   2146  HZ2 LYS B 141      23.341  -4.584   4.252  0.00  0.00      B     
ATOM   2147  HZ3 LYS B 141      22.703  -3.196   4.887  0.00  0.00      B     
ATOM   2148  C   LYS B 141      22.926  -0.483  -2.064  0.00  0.00      B     
ATOM   2149  O   LYS B 141      22.769   0.734  -1.995  0.00  0.00      B     
ATOM   2150  N   VAL B 142      22.143  -1.300  -2.888  0.00  0.00      B     
ATOM   2151  HN  VAL B 142      22.223  -2.288  -2.996  0.00  0.00      B     
ATOM   2152  CA  VAL B 142      21.194  -0.811  -3.812  0.00  0.00      B     
ATOM   2153  HA  VAL B 142      21.268   0.266  -3.769  0.00  0.00      B     
ATOM   2154  CB  VAL B 142      21.451  -1.321  -5.280  0.00  0.00      B     
ATOM   2155  HB  VAL B 142      22.504  -1.652  -5.410  0.00  0.00      B     
ATOM   2156  CG1 VAL B 142      20.692  -2.585  -5.753  0.00  0.00      B     
ATOM   2157 HG11 VAL B 142      20.778  -3.372  -4.974  0.00  0.00      B     
ATOM   2158 HG12 VAL B 142      19.595  -2.409  -5.787  0.00  0.00      B     
ATOM   2159 HG13 VAL B 142      21.077  -2.948  -6.730  0.00  0.00      B     
ATOM   2160  CG2 VAL B 142      21.180  -0.151  -6.208  0.00  0.00      B     
ATOM   2161 HG21 VAL B 142      21.204  -0.551  -7.245  0.00  0.00      B     
ATOM   2162 HG22 VAL B 142      20.191   0.274  -5.935  0.00  0.00      B     
ATOM   2163 HG23 VAL B 142      22.003   0.580  -6.056  0.00  0.00      B     
ATOM   2164  C   VAL B 142      19.841  -1.170  -3.328  0.00  0.00      B     
ATOM   2165  O   VAL B 142      19.598  -2.238  -2.624  0.00  0.00      B     
ATOM   2166  N   LEU B 143      18.833  -0.386  -3.698  0.00  0.00      B     
ATOM   2167  HN  LEU B 143      18.955   0.498  -4.142  0.00  0.00      B     
ATOM   2168  CA  LEU B 143      17.458  -0.551  -3.363  0.00  0.00      B     
ATOM   2169  HA  LEU B 143      17.263  -1.458  -2.810  0.00  0.00      B     
ATOM   2170  CB  LEU B 143      17.029   0.671  -2.498  0.00  0.00      B     
ATOM   2171  HB1 LEU B 143      17.757   0.818  -1.672  0.00  0.00      B     
ATOM   2172  HB2 LEU B 143      16.993   1.617  -3.079  0.00  0.00      B     
ATOM   2173  CG  LEU B 143      15.646   0.489  -1.856  0.00  0.00      B     
ATOM   2174  HG  LEU B 143      14.990   0.106  -2.667  0.00  0.00      B     
ATOM   2175  CD1 LEU B 143      15.208   1.837  -1.367  0.00  0.00      B     
ATOM   2176 HD11 LEU B 143      16.040   2.155  -0.703  0.00  0.00      B     
ATOM   2177 HD12 LEU B 143      14.998   2.445  -2.273  0.00  0.00      B     
ATOM   2178 HD13 LEU B 143      14.279   1.947  -0.767  0.00  0.00      B     
ATOM   2179  CD2 LEU B 143      15.585  -0.510  -0.647  0.00  0.00      B     
ATOM   2180 HD21 LEU B 143      15.483  -1.586  -0.904  0.00  0.00      B     
ATOM   2181 HD22 LEU B 143      16.519  -0.417  -0.052  0.00  0.00      B     
ATOM   2182 HD23 LEU B 143      14.682  -0.316  -0.030  0.00  0.00      B     
ATOM   2183  C   LEU B 143      16.639  -0.597  -4.598  0.00  0.00      B     
ATOM   2184  O   LEU B 143      16.597   0.409  -5.327  0.00  0.00      B     
ATOM   2185  N   HSE B 144      15.863  -1.703  -4.829  0.00  0.00      B     
ATOM   2186  HN  HSE B 144      15.834  -2.555  -4.312  0.00  0.00      B     
ATOM   2187  CA  HSE B 144      14.772  -1.728  -5.804  0.00  0.00      B     
ATOM   2188  HA  HSE B 144      15.071  -0.983  -6.527  0.00  0.00      B     
ATOM   2189  CB  HSE B 144      14.461  -3.089  -6.475  0.00  0.00      B     
ATOM   2190  HB1 HSE B 144      15.371  -3.536  -6.928  0.00  0.00      B     
ATOM   2191  HB2 HSE B 144      14.008  -3.737  -5.694  0.00  0.00      B     
ATOM   2192  ND1 HSE B 144      14.127  -2.535  -8.915  0.00  0.00      B     
ATOM   2193  CG  HSE B 144      13.490  -2.949  -7.688  0.00  0.00      B     
ATOM   2194  CE1 HSE B 144      13.180  -2.617  -9.789  0.00  0.00      B     
ATOM   2195  HE1 HSE B 144      13.295  -2.298 -10.825  0.00  0.00      B     
ATOM   2196  NE2 HSE B 144      11.979  -2.992  -9.243  0.00  0.00      B     
ATOM   2197  HE2 HSE B 144      11.134  -3.212  -9.730  0.00  0.00      B     
ATOM   2198  CD2 HSE B 144      12.207  -3.258  -7.887  0.00  0.00      B     
ATOM   2199  HD2 HSE B 144      11.469  -3.623  -7.184  0.00  0.00      B     
ATOM   2200  C   HSE B 144      13.506  -1.318  -5.066  0.00  0.00      B     
ATOM   2201  O   HSE B 144      13.217  -1.778  -3.925  0.00  0.00      B     
ATOM   2202  N   ILE B 145      12.703  -0.458  -5.672  0.00  0.00      B     
ATOM   2203  HN  ILE B 145      12.959  -0.063  -6.551  0.00  0.00      B     
ATOM   2204  CA  ILE B 145      11.384  -0.041  -5.233  0.00  0.00      B     
ATOM   2205  HA  ILE B 145      11.197  -0.435  -4.245  0.00  0.00      B     
ATOM   2206  CB  ILE B 145      11.218   1.487  -5.188  0.00  0.00      B     
ATOM   2207  HB  ILE B 145      11.476   1.975  -6.152  0.00  0.00      B     
ATOM   2208  CG2 ILE B 145       9.812   1.734  -4.617  0.00  0.00      B     
ATOM   2209 HG21 ILE B 145       9.661   2.833  -4.549  0.00  0.00      B     
ATOM   2210 HG22 ILE B 145       9.014   1.262  -5.229  0.00  0.00      B     
ATOM   2211 HG23 ILE B 145       9.580   1.443  -3.570  0.00  0.00      B     
ATOM   2212  CG1 ILE B 145      12.233   2.280  -4.361  0.00  0.00      B     
ATOM   2213 HG11 ILE B 145      11.886   3.317  -4.165  0.00  0.00      B     
ATOM   2214 HG12 ILE B 145      12.380   1.614  -3.485  0.00  0.00      B     
ATOM   2215  CD  ILE B 145      13.645   2.472  -4.918  0.00  0.00      B     
ATOM   2216  HD1 ILE B 145      14.105   1.461  -4.934  0.00  0.00      B     
ATOM   2217  HD2 ILE B 145      13.553   2.800  -5.976  0.00  0.00      B     
ATOM   2218  HD3 ILE B 145      14.292   3.200  -4.384  0.00  0.00      B     
ATOM   2219  C   ILE B 145      10.428  -0.660  -6.221  0.00  0.00      B     
ATOM   2220  O   ILE B 145      10.238  -0.082  -7.277  0.00  0.00      B     
ATOM   2221  N   PRO B 146       9.753  -1.734  -5.863  0.00  0.00      B     
ATOM   2222  CD  PRO B 146      10.065  -2.708  -4.828  0.00  0.00      B     
ATOM   2223  HD1 PRO B 146       9.685  -2.334  -3.853  0.00  0.00      B     
ATOM   2224  HD2 PRO B 146      11.137  -2.984  -4.734  0.00  0.00      B     
ATOM   2225  CA  PRO B 146       8.554  -2.177  -6.591  0.00  0.00      B     
ATOM   2226  HA  PRO B 146       8.978  -2.390  -7.561  0.00  0.00      B     
ATOM   2227  CB  PRO B 146       8.036  -3.400  -5.907  0.00  0.00      B     
ATOM   2228  HB1 PRO B 146       7.674  -4.121  -6.671  0.00  0.00      B     
ATOM   2229  HB2 PRO B 146       7.233  -3.176  -5.173  0.00  0.00      B     
ATOM   2230  CG  PRO B 146       9.239  -3.954  -5.099  0.00  0.00      B     
ATOM   2231  HG1 PRO B 146       9.766  -4.682  -5.752  0.00  0.00      B     
ATOM   2232  HG2 PRO B 146       8.992  -4.496  -4.162  0.00  0.00      B     
ATOM   2233  C   PRO B 146       7.454  -1.096  -6.701  0.00  0.00      B     
ATOM   2234  O   PRO B 146       7.255  -0.421  -5.736  0.00  0.00      B     
ATOM   2235  N   ALA B 147       6.721  -0.982  -7.807  0.00  0.00      B     
ATOM   2236  HN  ALA B 147       6.961  -1.545  -8.594  0.00  0.00      B     
ATOM   2237  CA  ALA B 147       5.573  -0.101  -7.914  0.00  0.00      B     
ATOM   2238  HA  ALA B 147       5.514   0.626  -7.118  0.00  0.00      B     
ATOM   2239  CB  ALA B 147       5.786   0.663  -9.178  0.00  0.00      B     
ATOM   2240  HB1 ALA B 147       6.727   1.226  -9.001  0.00  0.00      B     
ATOM   2241  HB2 ALA B 147       5.836  -0.040 -10.037  0.00  0.00      B     
ATOM   2242  HB3 ALA B 147       5.084   1.507  -9.348  0.00  0.00      B     
ATOM   2243  C   ALA B 147       4.235  -0.842  -7.914  0.00  0.00      B     
ATOM   2244  O   ALA B 147       3.477  -0.742  -8.838  0.00  0.00      B     
ATOM   2245  N   ASP B 148       3.927  -1.563  -6.873  0.00  0.00      B     
ATOM   2246  HN  ASP B 148       4.508  -1.367  -6.087  0.00  0.00      B     
ATOM   2247  CA  ASP B 148       2.748  -2.320  -6.698  0.00  0.00      B     
ATOM   2248  HA  ASP B 148       2.097  -2.365  -7.559  0.00  0.00      B     
ATOM   2249  CB  ASP B 148       3.139  -3.814  -6.659  0.00  0.00      B     
ATOM   2250  HB1 ASP B 148       2.209  -4.254  -7.080  0.00  0.00      B     
ATOM   2251  HB2 ASP B 148       3.837  -3.980  -7.507  0.00  0.00      B     
ATOM   2252  CG  ASP B 148       3.791  -4.507  -5.421  0.00  0.00      B     
ATOM   2253  OD1 ASP B 148       4.075  -3.808  -4.449  0.00  0.00      B     
ATOM   2254  OD2 ASP B 148       4.122  -5.717  -5.500  0.00  0.00      B     
ATOM   2255  C   ASP B 148       1.898  -1.905  -5.479  0.00  0.00      B     
ATOM   2256  O   ASP B 148       0.881  -2.636  -5.247  0.00  0.00      B     
ATOM   2257  N   GLY B 149       2.204  -0.798  -4.815  0.00  0.00      B     
ATOM   2258  HN  GLY B 149       2.890  -0.130  -5.093  0.00  0.00      B     
ATOM   2259  CA  GLY B 149       1.299  -0.310  -3.762  0.00  0.00      B     
ATOM   2260  HA1 GLY B 149       0.385  -0.884  -3.734  0.00  0.00      B     
ATOM   2261  HA2 GLY B 149       1.155   0.721  -4.049  0.00  0.00      B     
ATOM   2262  C   GLY B 149       1.867  -0.179  -2.391  0.00  0.00      B     
ATOM   2263  O   GLY B 149       1.201   0.289  -1.461  0.00  0.00      B     
ATOM   2264  N   ASP B 150       3.087  -0.591  -2.173  0.00  0.00      B     
ATOM   2265  HN  ASP B 150       3.686  -0.985  -2.866  0.00  0.00      B     
ATOM   2266  CA  ASP B 150       3.722  -0.629  -0.828  0.00  0.00      B     
ATOM   2267  HA  ASP B 150       3.007  -0.569  -0.021  0.00  0.00      B     
ATOM   2268  CB  ASP B 150       4.659  -1.906  -0.594  0.00  0.00      B     
ATOM   2269  HB1 ASP B 150       5.276  -1.955  -1.516  0.00  0.00      B     
ATOM   2270  HB2 ASP B 150       5.331  -1.699   0.266  0.00  0.00      B     
ATOM   2271  CG  ASP B 150       4.001  -3.179  -0.323  0.00  0.00      B     
ATOM   2272  OD1 ASP B 150       2.752  -3.292  -0.043  0.00  0.00      B     
ATOM   2273  OD2 ASP B 150       4.695  -4.216  -0.320  0.00  0.00      B     
ATOM   2274  C   ASP B 150       4.603   0.556  -0.609  0.00  0.00      B     
ATOM   2275  O   ASP B 150       5.300   1.028  -1.500  0.00  0.00      B     
ATOM   2276  N   LEU B 151       4.610   1.151   0.599  0.00  0.00      B     
ATOM   2277  HN  LEU B 151       4.156   0.753   1.392  0.00  0.00      B     
ATOM   2278  CA  LEU B 151       5.325   2.355   0.811  0.00  0.00      B     
ATOM   2279  HA  LEU B 151       5.455   2.951  -0.080  0.00  0.00      B     
ATOM   2280  CB  LEU B 151       4.519   3.082   1.930  0.00  0.00      B     
ATOM   2281  HB1 LEU B 151       3.492   3.231   1.533  0.00  0.00      B     
ATOM   2282  HB2 LEU B 151       4.325   2.500   2.857  0.00  0.00      B     
ATOM   2283  CG  LEU B 151       5.148   4.481   2.340  0.00  0.00      B     
ATOM   2284  HG  LEU B 151       6.208   4.223   2.549  0.00  0.00      B     
ATOM   2285  CD1 LEU B 151       4.608   4.842   3.762  0.00  0.00      B     
ATOM   2286 HD11 LEU B 151       4.949   4.118   4.532  0.00  0.00      B     
ATOM   2287 HD12 LEU B 151       5.052   5.806   4.090  0.00  0.00      B     
ATOM   2288 HD13 LEU B 151       3.502   4.947   3.753  0.00  0.00      B     
ATOM   2289  CD2 LEU B 151       5.112   5.581   1.367  0.00  0.00      B     
ATOM   2290 HD21 LEU B 151       5.637   5.312   0.425  0.00  0.00      B     
ATOM   2291 HD22 LEU B 151       4.104   5.978   1.118  0.00  0.00      B     
ATOM   2292 HD23 LEU B 151       5.537   6.534   1.748  0.00  0.00      B     
ATOM   2293  C   LEU B 151       6.683   2.016   1.488  0.00  0.00      B     
ATOM   2294  O   LEU B 151       6.781   1.337   2.545  0.00  0.00      B     
ATOM   2295  N   TYR B 152       7.807   2.582   0.911  0.00  0.00      B     
ATOM   2296  HN  TYR B 152       7.588   2.956   0.013  0.00  0.00      B     
ATOM   2297  CA  TYR B 152       9.174   2.254   1.351  0.00  0.00      B     
ATOM   2298  HA  TYR B 152       9.065   1.488   2.105  0.00  0.00      B     
ATOM   2299  CB  TYR B 152       9.857   1.761   0.079  0.00  0.00      B     
ATOM   2300  HB1 TYR B 152       9.656   2.417  -0.795  0.00  0.00      B     
ATOM   2301  HB2 TYR B 152      10.963   1.675   0.143  0.00  0.00      B     
ATOM   2302  CG  TYR B 152       9.400   0.428  -0.261  0.00  0.00      B     
ATOM   2303  CD1 TYR B 152       8.629   0.144  -1.367  0.00  0.00      B     
ATOM   2304  HD1 TYR B 152       8.350   0.927  -2.056  0.00  0.00      B     
ATOM   2305  CE1 TYR B 152       8.185  -1.152  -1.615  0.00  0.00      B     
ATOM   2306  HE1 TYR B 152       7.501  -1.289  -2.439  0.00  0.00      B     
ATOM   2307  CZ  TYR B 152       8.729  -2.191  -0.804  0.00  0.00      B     
ATOM   2308  OH  TYR B 152       8.338  -3.530  -1.187  0.00  0.00      B     
ATOM   2309  HH  TYR B 152       7.677  -3.463  -1.879  0.00  0.00      B     
ATOM   2310  CD2 TYR B 152       9.868  -0.626   0.521  0.00  0.00      B     
ATOM   2311  HD2 TYR B 152      10.428  -0.272   1.374  0.00  0.00      B     
ATOM   2312  CE2 TYR B 152       9.537  -1.933   0.260  0.00  0.00      B     
ATOM   2313  HE2 TYR B 152      10.076  -2.676   0.828  0.00  0.00      B     
ATOM   2314  C   TYR B 152      10.041   3.265   2.096  0.00  0.00      B     
ATOM   2315  O   TYR B 152      10.439   4.286   1.540  0.00  0.00      B     
ATOM   2316  N   TYR B 153      10.330   3.014   3.355  0.00  0.00      B     
ATOM   2317  HN  TYR B 153       9.925   2.181   3.723  0.00  0.00      B     
ATOM   2318  CA  TYR B 153      11.282   3.745   4.217  0.00  0.00      B     
ATOM   2319  HA  TYR B 153      10.957   4.765   4.074  0.00  0.00      B     
ATOM   2320  CB  TYR B 153      11.084   3.520   5.804  0.00  0.00      B     
ATOM   2321  HB1 TYR B 153      10.111   4.011   6.019  0.00  0.00      B     
ATOM   2322  HB2 TYR B 153      10.978   2.422   5.939  0.00  0.00      B     
ATOM   2323  CG  TYR B 153      12.175   4.074   6.717  0.00  0.00      B     
ATOM   2324  CD1 TYR B 153      12.481   5.458   6.735  0.00  0.00      B     
ATOM   2325  HD1 TYR B 153      11.874   6.175   6.202  0.00  0.00      B     
ATOM   2326  CE1 TYR B 153      13.617   5.888   7.425  0.00  0.00      B     
ATOM   2327  HE1 TYR B 153      13.824   6.947   7.457  0.00  0.00      B     
ATOM   2328  CZ  TYR B 153      14.410   4.986   8.059  0.00  0.00      B     
ATOM   2329  OH  TYR B 153      15.548   5.388   8.803  0.00  0.00      B     
ATOM   2330  HH  TYR B 153      15.618   6.323   8.596  0.00  0.00      B     
ATOM   2331  CD2 TYR B 153      12.940   3.157   7.454  0.00  0.00      B     
ATOM   2332  HD2 TYR B 153      12.739   2.096   7.432  0.00  0.00      B     
ATOM   2333  CE2 TYR B 153      14.061   3.636   8.181  0.00  0.00      B     
ATOM   2334  HE2 TYR B 153      14.621   2.831   8.633  0.00  0.00      B     
ATOM   2335  C   TYR B 153      12.736   3.660   3.735  0.00  0.00      B     
ATOM   2336  O   TYR B 153      13.181   2.606   3.338  0.00  0.00      B     
ATOM   2337  N   VAL B 154      13.403   4.836   3.679  0.00  0.00      B     
ATOM   2338  HN  VAL B 154      12.973   5.695   3.946  0.00  0.00      B     
ATOM   2339  CA  VAL B 154      14.851   4.901   3.416  0.00  0.00      B     
ATOM   2340  HA  VAL B 154      15.256   3.921   3.621  0.00  0.00      B     
ATOM   2341  CB  VAL B 154      15.222   5.280   2.007  0.00  0.00      B     
ATOM   2342  HB  VAL B 154      16.322   5.182   1.885  0.00  0.00      B     
ATOM   2343  CG1 VAL B 154      14.739   4.260   1.006  0.00  0.00      B     
ATOM   2344 HG11 VAL B 154      14.923   3.225   1.367  0.00  0.00      B     
ATOM   2345 HG12 VAL B 154      13.642   4.388   0.887  0.00  0.00      B     
ATOM   2346 HG13 VAL B 154      15.217   4.564   0.050  0.00  0.00      B     
ATOM   2347  CG2 VAL B 154      14.720   6.650   1.590  0.00  0.00      B     
ATOM   2348 HG21 VAL B 154      14.973   6.834   0.524  0.00  0.00      B     
ATOM   2349 HG22 VAL B 154      13.626   6.666   1.786  0.00  0.00      B     
ATOM   2350 HG23 VAL B 154      15.277   7.367   2.231  0.00  0.00      B     
ATOM   2351  C   VAL B 154      15.536   5.851   4.493  0.00  0.00      B     
ATOM   2352  O   VAL B 154      15.108   6.961   4.830  0.00  0.00      B     
ATOM   2353  N   ASP B 155      16.641   5.331   5.172  0.00  0.00      B     
ATOM   2354  HN  ASP B 155      16.864   4.378   4.980  0.00  0.00      B     
ATOM   2355  CA  ASP B 155      17.484   6.158   5.910  0.00  0.00      B     
ATOM   2356  HA  ASP B 155      16.897   6.840   6.507  0.00  0.00      B     
ATOM   2357  CB  ASP B 155      18.403   5.381   6.941  0.00  0.00      B     
ATOM   2358  HB1 ASP B 155      17.848   4.669   7.588  0.00  0.00      B     
ATOM   2359  HB2 ASP B 155      19.116   4.868   6.261  0.00  0.00      B     
ATOM   2360  CG  ASP B 155      19.024   6.343   7.917  0.00  0.00      B     
ATOM   2361  OD1 ASP B 155      19.847   5.826   8.702  0.00  0.00      B     
ATOM   2362  OD2 ASP B 155      18.725   7.554   7.940  0.00  0.00      B     
ATOM   2363  C   ASP B 155      18.388   7.031   5.029  0.00  0.00      B     
ATOM   2364  O   ASP B 155      19.206   6.464   4.341  0.00  0.00      B     
ATOM   2365  N   THR B 156      18.257   8.398   5.070  0.00  0.00      B     
ATOM   2366  HN  THR B 156      17.648   8.844   5.721  0.00  0.00      B     
ATOM   2367  CA  THR B 156      18.940   9.305   4.130  0.00  0.00      B     
ATOM   2368  HA  THR B 156      19.398   8.814   3.284  0.00  0.00      B     
ATOM   2369  CB  THR B 156      17.984  10.405   3.604  0.00  0.00      B     
ATOM   2370  HB  THR B 156      18.414  11.080   2.834  0.00  0.00      B     
ATOM   2371  OG1 THR B 156      17.395  11.190   4.691  0.00  0.00      B     
ATOM   2372  HG1 THR B 156      18.123  11.676   5.085  0.00  0.00      B     
ATOM   2373  CG2 THR B 156      16.769   9.645   2.836  0.00  0.00      B     
ATOM   2374 HG21 THR B 156      16.052  10.302   2.299  0.00  0.00      B     
ATOM   2375 HG22 THR B 156      17.225   9.111   1.976  0.00  0.00      B     
ATOM   2376 HG23 THR B 156      16.349   8.950   3.594  0.00  0.00      B     
ATOM   2377  C   THR B 156      20.154  10.035   4.833  0.00  0.00      B     
ATOM   2378  O   THR B 156      20.791  10.925   4.324  0.00  0.00      B     
ATOM   2379  N   ARG B 157      20.434   9.589   6.055  0.00  0.00      B     
ATOM   2380  HN  ARG B 157      19.789   8.982   6.513  0.00  0.00      B     
ATOM   2381  CA  ARG B 157      21.551  10.110   6.874  0.00  0.00      B     
ATOM   2382  HA  ARG B 157      21.712  11.169   6.738  0.00  0.00      B     
ATOM   2383  CB  ARG B 157      21.214  10.010   8.385  0.00  0.00      B     
ATOM   2384  HB1 ARG B 157      21.123   8.925   8.606  0.00  0.00      B     
ATOM   2385  HB2 ARG B 157      22.111  10.344   8.948  0.00  0.00      B     
ATOM   2386  CG  ARG B 157      19.911  10.653   8.904  0.00  0.00      B     
ATOM   2387  HG1 ARG B 157      19.785  11.736   8.694  0.00  0.00      B     
ATOM   2388  HG2 ARG B 157      19.119  10.136   8.321  0.00  0.00      B     
ATOM   2389  CD  ARG B 157      19.736  10.161  10.311  0.00  0.00      B     
ATOM   2390  HD1 ARG B 157      20.656  10.428  10.874  0.00  0.00      B     
ATOM   2391  HD2 ARG B 157      18.796  10.575  10.734  0.00  0.00      B     
ATOM   2392  NE  ARG B 157      19.567   8.703  10.335  0.00  0.00      B     
ATOM   2393  HE  ARG B 157      19.439   8.254   9.450  0.00  0.00      B     
ATOM   2394  CZ  ARG B 157      19.750   7.907  11.373  0.00  0.00      B     
ATOM   2395  NH1 ARG B 157      20.002   8.272  12.635  0.00  0.00      B     
ATOM   2396 HH11 ARG B 157      19.981   7.540  13.316  0.00  0.00      B     
ATOM   2397 HH12 ARG B 157      19.886   9.193  13.009  0.00  0.00      B     
ATOM   2398  NH2 ARG B 157      19.717   6.542  11.328  0.00  0.00      B     
ATOM   2399 HH21 ARG B 157      19.397   5.997  12.104  0.00  0.00      B     
ATOM   2400 HH22 ARG B 157      19.587   6.274  10.374  0.00  0.00      B     
ATOM   2401  C   ARG B 157      22.822   9.360   6.637  0.00  0.00      B     
ATOM   2402  O   ARG B 157      23.833   9.599   7.265  0.00  0.00      B     
ATOM   2403  N   GLN B 158      22.847   8.364   5.774  0.00  0.00      B     
ATOM   2404  HN  GLN B 158      21.915   8.148   5.496  0.00  0.00      B     
ATOM   2405  CA  GLN B 158      23.851   7.418   5.585  0.00  0.00      B     
ATOM   2406  HA  GLN B 158      24.576   7.511   6.379  0.00  0.00      B     
ATOM   2407  CB  GLN B 158      23.288   6.023   5.611  0.00  0.00      B     
ATOM   2408  HB1 GLN B 158      22.613   5.766   4.767  0.00  0.00      B     
ATOM   2409  HB2 GLN B 158      24.169   5.345   5.603  0.00  0.00      B     
ATOM   2410  CG  GLN B 158      22.471   5.662   6.911  0.00  0.00      B     
ATOM   2411  HG1 GLN B 158      21.598   6.349   6.873  0.00  0.00      B     
ATOM   2412  HG2 GLN B 158      22.203   4.592   6.783  0.00  0.00      B     
ATOM   2413  CD  GLN B 158      23.207   5.841   8.228  0.00  0.00      B     
ATOM   2414  OE1 GLN B 158      24.472   5.803   8.279  0.00  0.00      B     
ATOM   2415  NE2 GLN B 158      22.435   5.884   9.352  0.00  0.00      B     
ATOM   2416 HE21 GLN B 158      22.837   5.963  10.264  0.00  0.00      B     
ATOM   2417 HE22 GLN B 158      21.463   5.808   9.130  0.00  0.00      B     
ATOM   2418  C   GLN B 158      24.520   7.688   4.268  0.00  0.00      B     
ATOM   2419  O   GLN B 158      25.246   6.835   3.809  0.00  0.00      B     
ATOM   2420  N   LEU B 159      24.255   8.796   3.557  0.00  0.00      B     
ATOM   2421  HN  LEU B 159      23.730   9.526   3.988  0.00  0.00      B     
ATOM   2422  CA  LEU B 159      24.795   9.168   2.296  0.00  0.00      B     
ATOM   2423  HA  LEU B 159      24.497  10.168   2.018  0.00  0.00      B     
ATOM   2424  CB  LEU B 159      26.365   9.037   2.305  0.00  0.00      B     
ATOM   2425  HB1 LEU B 159      26.643   9.449   3.299  0.00  0.00      B     
ATOM   2426  HB2 LEU B 159      26.685   7.977   2.392  0.00  0.00      B     
ATOM   2427  CG  LEU B 159      27.147   9.783   1.184  0.00  0.00      B     
ATOM   2428  HG  LEU B 159      26.800   9.355   0.219  0.00  0.00      B     
ATOM   2429  CD1 LEU B 159      28.658   9.664   1.243  0.00  0.00      B     
ATOM   2430 HD11 LEU B 159      29.055   9.970   2.234  0.00  0.00      B     
ATOM   2431 HD12 LEU B 159      28.947   8.599   1.113  0.00  0.00      B     
ATOM   2432 HD13 LEU B 159      29.096  10.328   0.468  0.00  0.00      B     
ATOM   2433  CD2 LEU B 159      26.889  11.350   1.178  0.00  0.00      B     
ATOM   2434 HD21 LEU B 159      25.836  11.455   0.840  0.00  0.00      B     
ATOM   2435 HD22 LEU B 159      26.937  11.898   2.143  0.00  0.00      B     
ATOM   2436 HD23 LEU B 159      27.381  11.907   0.353  0.00  0.00      B     
ATOM   2437  C   LEU B 159      24.149   8.362   1.183  0.00  0.00      B     
ATOM   2438  O   LEU B 159      24.252   7.103   1.180  0.00  0.00      B     
ATOM   2439  N   HSE B 160      23.401   8.977   0.281  0.00  0.00      B     
ATOM   2440  HN  HSE B 160      23.286   9.967   0.298  0.00  0.00      B     
ATOM   2441  CA  HSE B 160      22.649   8.353  -0.765  0.00  0.00      B     
ATOM   2442  HA  HSE B 160      22.937   7.314  -0.816  0.00  0.00      B     
ATOM   2443  CB  HSE B 160      21.210   8.464  -0.326  0.00  0.00      B     
ATOM   2444  HB1 HSE B 160      20.628   7.734  -0.928  0.00  0.00      B     
ATOM   2445  HB2 HSE B 160      21.197   8.010   0.688  0.00  0.00      B     
ATOM   2446  ND1 HSE B 160      19.576  10.038  -1.263  0.00  0.00      B     
ATOM   2447  CG  HSE B 160      20.481   9.756  -0.244  0.00  0.00      B     
ATOM   2448  CE1 HSE B 160      19.099  11.279  -0.991  0.00  0.00      B     
ATOM   2449  HE1 HSE B 160      18.220  11.735  -1.446  0.00  0.00      B     
ATOM   2450  NE2 HSE B 160      19.589  11.790   0.206  0.00  0.00      B     
ATOM   2451  HE2 HSE B 160      19.329  12.696   0.538  0.00  0.00      B     
ATOM   2452  CD2 HSE B 160      20.431  10.753   0.726  0.00  0.00      B     
ATOM   2453  HD2 HSE B 160      20.881  10.724   1.710  0.00  0.00      B     
ATOM   2454  C   HSE B 160      22.825   8.851  -2.229  0.00  0.00      B     
ATOM   2455  O   HSE B 160      23.439   9.886  -2.498  0.00  0.00      B     
ATOM   2456  N   SER B 161      22.291   8.137  -3.224  0.00  0.00      B     
ATOM   2457  HN  SER B 161      21.865   7.262  -3.010  0.00  0.00      B     
ATOM   2458  CA  SER B 161      22.108   8.468  -4.602  0.00  0.00      B     
ATOM   2459  HA  SER B 161      21.912   9.526  -4.516  0.00  0.00      B     
ATOM   2460  CB  SER B 161      23.415   8.221  -5.413  0.00  0.00      B     
ATOM   2461  HB1 SER B 161      24.285   8.688  -4.905  0.00  0.00      B     
ATOM   2462  HB2 SER B 161      23.505   7.114  -5.383  0.00  0.00      B     
ATOM   2463  OG  SER B 161      23.370   8.549  -6.866  0.00  0.00      B     
ATOM   2464  HG1 SER B 161      23.287   9.495  -7.004  0.00  0.00      B     
ATOM   2465  C   SER B 161      20.992   7.647  -5.167  0.00  0.00      B     
ATOM   2466  O   SER B 161      20.591   6.612  -4.574  0.00  0.00      B     
ATOM   2467  N   ALA B 162      20.517   8.037  -6.395  0.00  0.00      B     
ATOM   2468  HN  ALA B 162      20.980   8.731  -6.941  0.00  0.00      B     
ATOM   2469  CA  ALA B 162      19.433   7.341  -7.045  0.00  0.00      B     
ATOM   2470  HA  ALA B 162      19.396   6.266  -6.940  0.00  0.00      B     
ATOM   2471  CB  ALA B 162      18.050   7.818  -6.675  0.00  0.00      B     
ATOM   2472  HB1 ALA B 162      17.922   8.875  -6.992  0.00  0.00      B     
ATOM   2473  HB2 ALA B 162      17.260   7.137  -7.058  0.00  0.00      B     
ATOM   2474  HB3 ALA B 162      17.910   7.848  -5.573  0.00  0.00      B     
ATOM   2475  C   ALA B 162      19.590   7.625  -8.490  0.00  0.00      B     
ATOM   2476  O   ALA B 162      20.225   8.574  -8.931  0.00  0.00      B     
ATOM   2477  N   PHE B 163      18.997   6.755  -9.327  0.00  0.00      B     
ATOM   2478  HN  PHE B 163      18.378   6.075  -8.942  0.00  0.00      B     
ATOM   2479  CA  PHE B 163      19.155   6.978 -10.777  0.00  0.00      B     
ATOM   2480  HA  PHE B 163      19.176   8.032 -11.012  0.00  0.00      B     
ATOM   2481  CB  PHE B 163      20.575   6.392 -11.195  0.00  0.00      B     
ATOM   2482  HB1 PHE B 163      20.932   6.657 -12.214  0.00  0.00      B     
ATOM   2483  HB2 PHE B 163      21.384   6.794 -10.548  0.00  0.00      B     
ATOM   2484  CG  PHE B 163      20.581   4.869 -11.010  0.00  0.00      B     
ATOM   2485  CD1 PHE B 163      21.032   4.334  -9.774  0.00  0.00      B     
ATOM   2486  HD1 PHE B 163      21.412   5.009  -9.020  0.00  0.00      B     
ATOM   2487  CE1 PHE B 163      21.062   2.936  -9.684  0.00  0.00      B     
ATOM   2488  HE1 PHE B 163      21.359   2.465  -8.759  0.00  0.00      B     
ATOM   2489  CZ  PHE B 163      20.692   2.081 -10.767  0.00  0.00      B     
ATOM   2490  HZ  PHE B 163      20.701   1.014 -10.601  0.00  0.00      B     
ATOM   2491  CD2 PHE B 163      20.253   4.024 -12.073  0.00  0.00      B     
ATOM   2492  HD2 PHE B 163      19.804   4.421 -12.972  0.00  0.00      B     
ATOM   2493  CE2 PHE B 163      20.163   2.661 -11.884  0.00  0.00      B     
ATOM   2494  HE2 PHE B 163      19.740   2.081 -12.690  0.00  0.00      B     
ATOM   2495  C   PHE B 163      17.972   6.455 -11.614  0.00  0.00      B     
ATOM   2496  O   PHE B 163      17.089   5.723 -11.247  0.00  0.00      B     
ATOM   2497  N   ASN B 164      18.001   6.835 -12.867  0.00  0.00      B     
ATOM   2498  HN  ASN B 164      18.652   7.531 -13.160  0.00  0.00      B     
ATOM   2499  CA  ASN B 164      17.238   6.220 -13.908  0.00  0.00      B     
ATOM   2500  HA  ASN B 164      17.000   5.212 -13.601  0.00  0.00      B     
ATOM   2501  CB  ASN B 164      16.005   7.086 -14.182  0.00  0.00      B     
ATOM   2502  HB1 ASN B 164      15.342   7.260 -13.308  0.00  0.00      B     
ATOM   2503  HB2 ASN B 164      16.338   8.110 -14.455  0.00  0.00      B     
ATOM   2504  CG  ASN B 164      15.079   6.580 -15.306  0.00  0.00      B     
ATOM   2505  OD1 ASN B 164      15.301   5.440 -15.765  0.00  0.00      B     
ATOM   2506  ND2 ASN B 164      14.247   7.447 -15.959  0.00  0.00      B     
ATOM   2507 HD21 ASN B 164      13.653   7.143 -16.704  0.00  0.00      B     
ATOM   2508 HD22 ASN B 164      14.090   8.333 -15.523  0.00  0.00      B     
ATOM   2509  C   ASN B 164      18.182   6.136 -15.116  0.00  0.00      B     
ATOM   2510  O   ASN B 164      18.468   7.134 -15.749  0.00  0.00      B     
ATOM   2511  N   GLY B 165      18.696   4.957 -15.554  0.00  0.00      B     
ATOM   2512  HN  GLY B 165      18.420   4.062 -15.214  0.00  0.00      B     
ATOM   2513  CA  GLY B 165      19.476   4.844 -16.755  0.00  0.00      B     
ATOM   2514  HA1 GLY B 165      20.233   4.092 -16.587  0.00  0.00      B     
ATOM   2515  HA2 GLY B 165      19.831   5.851 -16.914  0.00  0.00      B     
ATOM   2516  C   GLY B 165      18.626   4.452 -17.877  0.00  0.00      B     
ATOM   2517  O   GLY B 165      19.005   4.417 -19.079  0.00  0.00      B     
ATOM   2518  N   GLY B 166      17.387   4.077 -17.516  0.00  0.00      B     
ATOM   2519  HN  GLY B 166      17.042   4.181 -16.586  0.00  0.00      B     
ATOM   2520  CA  GLY B 166      16.283   3.655 -18.425  0.00  0.00      B     
ATOM   2521  HA1 GLY B 166      15.406   3.610 -17.797  0.00  0.00      B     
ATOM   2522  HA2 GLY B 166      16.605   2.694 -18.800  0.00  0.00      B     
ATOM   2523  C   GLY B 166      15.990   4.492 -19.644  0.00  0.00      B     
ATOM   2524  O   GLY B 166      16.408   5.615 -19.796  0.00  0.00      B     
ATOM   2525  N   ASP B 167      15.178   3.932 -20.590  0.00  0.00      B     
ATOM   2526  HN  ASP B 167      14.792   3.041 -20.361  0.00  0.00      B     
ATOM   2527  CA  ASP B 167      14.633   4.635 -21.782  0.00  0.00      B     
ATOM   2528  HA  ASP B 167      15.385   5.280 -22.212  0.00  0.00      B     
ATOM   2529  CB  ASP B 167      14.247   3.604 -22.923  0.00  0.00      B     
ATOM   2530  HB1 ASP B 167      13.516   2.879 -22.505  0.00  0.00      B     
ATOM   2531  HB2 ASP B 167      13.730   4.073 -23.788  0.00  0.00      B     
ATOM   2532  CG  ASP B 167      15.479   2.970 -23.561  0.00  0.00      B     
ATOM   2533  OD1 ASP B 167      15.324   1.999 -24.378  0.00  0.00      B     
ATOM   2534  OD2 ASP B 167      16.627   3.382 -23.279  0.00  0.00      B     
ATOM   2535  C   ASP B 167      13.455   5.510 -21.366  0.00  0.00      B     
ATOM   2536  O   ASP B 167      13.156   6.541 -21.990  0.00  0.00      B     
ATOM   2537  N   ASP B 168      12.734   5.078 -20.299  0.00  0.00      B     
ATOM   2538  HN  ASP B 168      12.840   4.250 -19.754  0.00  0.00      B     
ATOM   2539  CA  ASP B 168      11.540   5.746 -19.874  0.00  0.00      B     
ATOM   2540  HA  ASP B 168      11.259   6.574 -20.508  0.00  0.00      B     
ATOM   2541  CB  ASP B 168      10.428   4.645 -19.680  0.00  0.00      B     
ATOM   2542  HB1 ASP B 168      10.528   4.008 -18.776  0.00  0.00      B     
ATOM   2543  HB2 ASP B 168       9.562   5.341 -19.661  0.00  0.00      B     
ATOM   2544  CG  ASP B 168      10.156   3.922 -20.914  0.00  0.00      B     
ATOM   2545  OD1 ASP B 168      10.062   4.400 -22.118  0.00  0.00      B     
ATOM   2546  OD2 ASP B 168       9.807   2.712 -20.716  0.00  0.00      B     
ATOM   2547  C   ASP B 168      11.626   6.518 -18.547  0.00  0.00      B     
ATOM   2548  O   ASP B 168      12.581   6.327 -17.776  0.00  0.00      B     
ATOM   2549  N   MET B 169      10.655   7.482 -18.289  0.00  0.00      B     
ATOM   2550  HN  MET B 169      10.070   7.722 -19.060  0.00  0.00      B     
ATOM   2551  CA  MET B 169      10.546   8.309 -17.070  0.00  0.00      B     
ATOM   2552  HA  MET B 169      11.522   8.693 -16.815  0.00  0.00      B     
ATOM   2553  CB  MET B 169       9.625   9.540 -17.277  0.00  0.00      B     
ATOM   2554  HB1 MET B 169       9.880  10.390 -16.608  0.00  0.00      B     
ATOM   2555  HB2 MET B 169       9.903   9.924 -18.281  0.00  0.00      B     
ATOM   2556  CG  MET B 169       8.098   9.184 -17.110  0.00  0.00      B     
ATOM   2557  HG1 MET B 169       8.047   8.283 -17.758  0.00  0.00      B     
ATOM   2558  HG2 MET B 169       7.991   8.891 -16.043  0.00  0.00      B     
ATOM   2559  SD  MET B 169       6.927  10.486 -17.609  0.00  0.00      B     
ATOM   2560  CE  MET B 169       7.355  10.568 -19.351  0.00  0.00      B     
ATOM   2561  HE1 MET B 169       6.781  11.445 -19.720  0.00  0.00      B     
ATOM   2562  HE2 MET B 169       8.456  10.684 -19.450  0.00  0.00      B     
ATOM   2563  HE3 MET B 169       6.898   9.673 -19.825  0.00  0.00      B     
ATOM   2564  C   MET B 169      10.239   7.454 -15.857  0.00  0.00      B     
ATOM   2565  O   MET B 169       9.620   6.413 -16.015  0.00  0.00      B     
ATOM   2566  N   ARG B 170      10.670   7.964 -14.684  0.00  0.00      B     
ATOM   2567  HN  ARG B 170      11.357   8.683 -14.622  0.00  0.00      B     
ATOM   2568  CA  ARG B 170      10.323   7.194 -13.473  0.00  0.00      B     
ATOM   2569  HA  ARG B 170       9.606   6.397 -13.602  0.00  0.00      B     
ATOM   2570  CB  ARG B 170      11.538   6.552 -12.835  0.00  0.00      B     
ATOM   2571  HB1 ARG B 170      11.753   5.653 -13.451  0.00  0.00      B     
ATOM   2572  HB2 ARG B 170      12.437   7.199 -12.919  0.00  0.00      B     
ATOM   2573  CG  ARG B 170      11.291   6.008 -11.385  0.00  0.00      B     
ATOM   2574  HG1 ARG B 170      10.243   6.123 -11.037  0.00  0.00      B     
ATOM   2575  HG2 ARG B 170      11.440   4.910 -11.296  0.00  0.00      B     
ATOM   2576  CD  ARG B 170      12.298   6.594 -10.430  0.00  0.00      B     
ATOM   2577  HD1 ARG B 170      12.232   5.972  -9.512  0.00  0.00      B     
ATOM   2578  HD2 ARG B 170      13.337   6.596 -10.822  0.00  0.00      B     
ATOM   2579  NE  ARG B 170      11.838   8.013 -10.115  0.00  0.00      B     
ATOM   2580  HE  ARG B 170      11.124   8.474 -10.642  0.00  0.00      B     
ATOM   2581  CZ  ARG B 170      12.505   8.701  -9.204  0.00  0.00      B     
ATOM   2582  NH1 ARG B 170      12.154   9.955  -9.038  0.00  0.00      B     
ATOM   2583 HH11 ARG B 170      12.679  10.476  -8.364  0.00  0.00      B     
ATOM   2584 HH12 ARG B 170      11.303  10.319  -9.415  0.00  0.00      B     
ATOM   2585  NH2 ARG B 170      13.537   8.231  -8.525  0.00  0.00      B     
ATOM   2586 HH21 ARG B 170      13.673   8.772  -7.696  0.00  0.00      B     
ATOM   2587 HH22 ARG B 170      13.707   7.253  -8.647  0.00  0.00      B     
ATOM   2588  C   ARG B 170       9.543   8.091 -12.467  0.00  0.00      B     
ATOM   2589  O   ARG B 170      10.039   9.144 -12.129  0.00  0.00      B     
ATOM   2590  N   ILE B 171       8.293   7.742 -12.052  0.00  0.00      B     
ATOM   2591  HN  ILE B 171       7.814   6.971 -12.466  0.00  0.00      B     
ATOM   2592  CA  ILE B 171       7.532   8.619 -11.206  0.00  0.00      B     
ATOM   2593  HA  ILE B 171       7.963   9.606 -11.122  0.00  0.00      B     
ATOM   2594  CB  ILE B 171       6.189   8.903 -11.812  0.00  0.00      B     
ATOM   2595  HB  ILE B 171       5.562   7.988 -11.750  0.00  0.00      B     
ATOM   2596  CG2 ILE B 171       5.530  10.004 -11.067  0.00  0.00      B     
ATOM   2597 HG21 ILE B 171       6.044  10.983 -11.173  0.00  0.00      B     
ATOM   2598 HG22 ILE B 171       4.558  10.075 -11.600  0.00  0.00      B     
ATOM   2599 HG23 ILE B 171       5.365   9.800  -9.987  0.00  0.00      B     
ATOM   2600  CG1 ILE B 171       6.384   9.305 -13.260  0.00  0.00      B     
ATOM   2601 HG11 ILE B 171       7.277   9.916 -13.510  0.00  0.00      B     
ATOM   2602 HG12 ILE B 171       6.531   8.390 -13.872  0.00  0.00      B     
ATOM   2603  CD  ILE B 171       5.264   9.841 -14.064  0.00  0.00      B     
ATOM   2604  HD1 ILE B 171       4.476   9.070 -14.202  0.00  0.00      B     
ATOM   2605  HD2 ILE B 171       4.853  10.738 -13.555  0.00  0.00      B     
ATOM   2606  HD3 ILE B 171       5.569  10.174 -15.080  0.00  0.00      B     
ATOM   2607  C   ILE B 171       7.420   8.095  -9.750  0.00  0.00      B     
ATOM   2608  O   ILE B 171       6.865   7.020  -9.551  0.00  0.00      B     
ATOM   2609  N   HSE B 172       7.960   8.784  -8.784  0.00  0.00      B     
ATOM   2610  HN  HSE B 172       8.586   9.530  -8.997  0.00  0.00      B     
ATOM   2611  CA  HSE B 172       7.936   8.328  -7.393  0.00  0.00      B     
ATOM   2612  HA  HSE B 172       7.378   7.406  -7.323  0.00  0.00      B     
ATOM   2613  CB  HSE B 172       9.341   8.041  -6.770  0.00  0.00      B     
ATOM   2614  HB1 HSE B 172       9.955   8.919  -7.066  0.00  0.00      B     
ATOM   2615  HB2 HSE B 172       9.251   8.083  -5.664  0.00  0.00      B     
ATOM   2616  ND1 HSE B 172      11.105   6.407  -6.593  0.00  0.00      B     
ATOM   2617  CG  HSE B 172       9.977   6.802  -7.194  0.00  0.00      B     
ATOM   2618  CE1 HSE B 172      11.420   5.236  -7.140  0.00  0.00      B     
ATOM   2619  HE1 HSE B 172      12.270   4.575  -6.971  0.00  0.00      B     
ATOM   2620  NE2 HSE B 172      10.466   4.884  -8.019  0.00  0.00      B     
ATOM   2621  HE2 HSE B 172      10.240   4.052  -8.527  0.00  0.00      B     
ATOM   2622  CD2 HSE B 172       9.531   5.864  -7.990  0.00  0.00      B     
ATOM   2623  HD2 HSE B 172       8.530   5.827  -8.403  0.00  0.00      B     
ATOM   2624  C   HSE B 172       7.145   9.402  -6.563  0.00  0.00      B     
ATOM   2625  O   HSE B 172       7.255  10.640  -6.851  0.00  0.00      B     
ATOM   2626  N   ILE B 173       6.375   9.017  -5.515  0.00  0.00      B     
ATOM   2627  HN  ILE B 173       6.166   8.043  -5.483  0.00  0.00      B     
ATOM   2628  CA  ILE B 173       5.662   9.921  -4.611  0.00  0.00      B     
ATOM   2629  HA  ILE B 173       5.734  10.955  -4.914  0.00  0.00      B     
ATOM   2630  CB  ILE B 173       4.161   9.717  -4.430  0.00  0.00      B     
ATOM   2631  HB  ILE B 173       3.876   8.829  -3.828  0.00  0.00      B     
ATOM   2632  CG2 ILE B 173       3.655  10.910  -3.587  0.00  0.00      B     
ATOM   2633 HG21 ILE B 173       4.279  11.011  -2.673  0.00  0.00      B     
ATOM   2634 HG22 ILE B 173       3.696  11.920  -4.047  0.00  0.00      B     
ATOM   2635 HG23 ILE B 173       2.619  10.652  -3.280  0.00  0.00      B     
ATOM   2636  CG1 ILE B 173       3.431   9.423  -5.803  0.00  0.00      B     
ATOM   2637 HG11 ILE B 173       3.598  10.291  -6.477  0.00  0.00      B     
ATOM   2638 HG12 ILE B 173       3.869   8.506  -6.252  0.00  0.00      B     
ATOM   2639  CD  ILE B 173       1.933   9.182  -5.662  0.00  0.00      B     
ATOM   2640  HD1 ILE B 173       1.230   9.973  -5.326  0.00  0.00      B     
ATOM   2641  HD2 ILE B 173       1.527   8.544  -6.477  0.00  0.00      B     
ATOM   2642  HD3 ILE B 173       1.811   8.413  -4.869  0.00  0.00      B     
ATOM   2643  C   ILE B 173       6.383   9.852  -3.306  0.00  0.00      B     
ATOM   2644  O   ILE B 173       6.504   8.847  -2.630  0.00  0.00      B     
ATOM   2645  N   VAL B 174       6.970  10.985  -2.897  0.00  0.00      B     
ATOM   2646  HN  VAL B 174       6.852  11.750  -3.525  0.00  0.00      B     
ATOM   2647  CA  VAL B 174       8.034  10.932  -1.867  0.00  0.00      B     
ATOM   2648  HA  VAL B 174       8.175   9.930  -1.489  0.00  0.00      B     
ATOM   2649  CB  VAL B 174       9.459  11.312  -2.240  0.00  0.00      B     
ATOM   2650  HB  VAL B 174       9.776  10.479  -2.903  0.00  0.00      B     
ATOM   2651  CG1 VAL B 174       9.461  12.673  -3.043  0.00  0.00      B     
ATOM   2652 HG11 VAL B 174       8.901  12.564  -3.996  0.00  0.00      B     
ATOM   2653 HG12 VAL B 174       9.063  13.499  -2.417  0.00  0.00      B     
ATOM   2654 HG13 VAL B 174      10.519  12.908  -3.288  0.00  0.00      B     
ATOM   2655  CG2 VAL B 174      10.380  11.202  -1.015  0.00  0.00      B     
ATOM   2656 HG21 VAL B 174      10.229  10.300  -0.384  0.00  0.00      B     
ATOM   2657 HG22 VAL B 174      11.382  11.151  -1.492  0.00  0.00      B     
ATOM   2658 HG23 VAL B 174      10.334  12.084  -0.340  0.00  0.00      B     
ATOM   2659  C   VAL B 174       7.541  11.724  -0.653  0.00  0.00      B     
ATOM   2660  O   VAL B 174       7.297  12.948  -0.728  0.00  0.00      B     
ATOM   2661  N   PHE B 175       7.293  11.069   0.499  0.00  0.00      B     
ATOM   2662  HN  PHE B 175       7.453  10.085   0.527  0.00  0.00      B     
ATOM   2663  CA  PHE B 175       6.757  11.634   1.769  0.00  0.00      B     
ATOM   2664  HA  PHE B 175       6.398  12.631   1.561  0.00  0.00      B     
ATOM   2665  CB  PHE B 175       5.682  10.610   2.283  0.00  0.00      B     
ATOM   2666  HB1 PHE B 175       6.117   9.595   2.399  0.00  0.00      B     
ATOM   2667  HB2 PHE B 175       5.315  11.080   3.220  0.00  0.00      B     
ATOM   2668  CG  PHE B 175       4.520  10.396   1.385  0.00  0.00      B     
ATOM   2669  CD1 PHE B 175       4.708   9.513   0.288  0.00  0.00      B     
ATOM   2670  HD1 PHE B 175       5.685   9.095   0.096  0.00  0.00      B     
ATOM   2671  CE1 PHE B 175       3.608   9.239  -0.611  0.00  0.00      B     
ATOM   2672  HE1 PHE B 175       3.762   8.507  -1.390  0.00  0.00      B     
ATOM   2673  CZ  PHE B 175       2.350   9.790  -0.377  0.00  0.00      B     
ATOM   2674  HZ  PHE B 175       1.601   9.381  -1.038  0.00  0.00      B     
ATOM   2675  CD2 PHE B 175       3.240  10.868   1.652  0.00  0.00      B     
ATOM   2676  HD2 PHE B 175       3.054  11.445   2.547  0.00  0.00      B     
ATOM   2677  CE2 PHE B 175       2.151  10.651   0.753  0.00  0.00      B     
ATOM   2678  HE2 PHE B 175       1.206  11.097   1.027  0.00  0.00      B     
ATOM   2679  C   PHE B 175       7.848  11.697   2.833  0.00  0.00      B     
ATOM   2680  O   PHE B 175       8.751  10.862   3.044  0.00  0.00      B     
ATOM   2681  N   GLY B 176       7.822  12.879   3.496  0.00  0.00      B     
ATOM   2682  HN  GLY B 176       7.124  13.554   3.273  0.00  0.00      B     
ATOM   2683  CA  GLY B 176       8.770  13.203   4.522  0.00  0.00      B     
ATOM   2684  HA1 GLY B 176       9.153  14.202   4.372  0.00  0.00      B     
ATOM   2685  HA2 GLY B 176       9.589  12.510   4.642  0.00  0.00      B     
ATOM   2686  C   GLY B 176       7.979  13.139   5.783  0.00  0.00      B     
ATOM   2687  O   GLY B 176       6.788  13.161   5.736  0.00  0.00      B     
ATOM   2688  N   THR B 177       8.683  13.196   6.934  0.00  0.00      B     
ATOM   2689  HN  THR B 177       9.655  13.406   6.854  0.00  0.00      B     
ATOM   2690  CA  THR B 177       7.954  13.160   8.169  0.00  0.00      B     
ATOM   2691  HA  THR B 177       7.061  13.764   8.101  0.00  0.00      B     
ATOM   2692  CB  THR B 177       7.444  11.792   8.547  0.00  0.00      B     
ATOM   2693  HB  THR B 177       6.901  11.410   7.657  0.00  0.00      B     
ATOM   2694  OG1 THR B 177       6.543  11.763   9.720  0.00  0.00      B     
ATOM   2695  HG1 THR B 177       5.660  12.045   9.469  0.00  0.00      B     
ATOM   2696  CG2 THR B 177       8.564  10.807   8.967  0.00  0.00      B     
ATOM   2697 HG21 THR B 177       8.206   9.758   9.048  0.00  0.00      B     
ATOM   2698 HG22 THR B 177       9.456  10.782   8.305  0.00  0.00      B     
ATOM   2699 HG23 THR B 177       8.959  11.094   9.965  0.00  0.00      B     
ATOM   2700  C   THR B 177       8.762  13.908   9.202  0.00  0.00      B     
ATOM   2701  O   THR B 177       9.914  14.272   8.953  0.00  0.00      B     
ATOM   2702  N   ASP B 178       8.178  14.207  10.361  0.00  0.00      B     
ATOM   2703  HN  ASP B 178       7.209  14.151  10.590  0.00  0.00      B     
ATOM   2704  CA  ASP B 178       8.841  14.860  11.532  0.00  0.00      B     
ATOM   2705  HA  ASP B 178       9.709  15.357  11.126  0.00  0.00      B     
ATOM   2706  CB  ASP B 178       7.754  15.875  11.989  0.00  0.00      B     
ATOM   2707  HB1 ASP B 178       7.640  16.402  11.018  0.00  0.00      B     
ATOM   2708  HB2 ASP B 178       6.762  15.445  12.244  0.00  0.00      B     
ATOM   2709  CG  ASP B 178       8.122  16.852  13.129  0.00  0.00      B     
ATOM   2710  OD1 ASP B 178       7.155  17.474  13.648  0.00  0.00      B     
ATOM   2711  OD2 ASP B 178       9.318  16.990  13.435  0.00  0.00      B     
ATOM   2712  C   ASP B 178       9.363  13.880  12.532  0.00  0.00      B     
ATOM   2713  O   ASP B 178       8.724  12.847  12.721  0.00  0.00      B     
ATOM   2714  N   GLY B 179      10.579  13.993  13.003  0.00  0.00      B     
ATOM   2715  HN  GLY B 179      11.195  14.740  12.765  0.00  0.00      B     
ATOM   2716  CA  GLY B 179      11.060  13.117  14.044  0.00  0.00      B     
ATOM   2717  HA1 GLY B 179      11.390  12.181  13.617  0.00  0.00      B     
ATOM   2718  HA2 GLY B 179      10.289  12.964  14.785  0.00  0.00      B     
ATOM   2719  C   GLY B 179      12.269  13.789  14.877  0.00  0.00      B     
ATOM   2720  OT1 GLY B 179      13.248  14.333  14.269  0.00  0.00      B     
ATOM   2721  OT2 GLY B 179      12.229  13.752  16.118  0.00  0.00      B     
ATOM   2722  OH2 TIP3S   1      32.380   0.157 -14.490  0.00  0.00      S     
ATOM   2723  H1  TIP3S   1      33.041   0.222 -15.180  0.00  0.00      S     
ATOM   2724  H2  TIP3S   1      32.137  -0.769 -14.478  0.00  0.00      S     
ATOM   2725  OH2 TIP3S   2     -11.745  45.242  29.477  0.00  0.00      S     
ATOM   2726  H1  TIP3S   2     -11.367  45.308  28.600  0.00  0.00      S     
ATOM   2727  H2  TIP3S   2     -12.273  44.444  29.452  0.00  0.00      S     
ATOM   2728  OH2 TIP3S   3       0.569   3.391  14.260  0.00  0.00      S     
ATOM   2729  H1  TIP3S   3       1.427   3.781  14.094  0.00  0.00      S     
ATOM   2730  H2  TIP3S   3       0.714   2.448  14.178  0.00  0.00      S     
ATOM   2731  OH2 TIP3S   4      11.392  29.154 -34.381  0.00  0.00      S     
ATOM   2732  H1  TIP3S   4      11.179  28.688 -33.573  0.00  0.00      S     
ATOM   2733  H2  TIP3S   4      10.611  29.672 -34.572  0.00  0.00      S     
ATOM   2734  OH2 TIP3S   5       1.752  25.949  -0.070  0.00  0.00      S     
ATOM   2735  H1  TIP3S   5       1.963  26.879  -0.153  0.00  0.00      S     
ATOM   2736  H2  TIP3S   5       2.352  25.511  -0.673  0.00  0.00      S     
ATOM   2737  OH2 TIP3S   6     -15.685  18.232  -7.763  0.00  0.00      S     
ATOM   2738  H1  TIP3S   6     -14.909  18.728  -8.023  0.00  0.00      S     
ATOM   2739  H2  TIP3S   6     -16.166  18.824  -7.185  0.00  0.00      S     
ATOM   2740  OH2 TIP3S   7       3.379  23.438  -1.534  0.00  0.00      S     
ATOM   2741  H1  TIP3S   7       3.139  22.522  -1.399  0.00  0.00      S     
ATOM   2742  H2  TIP3S   7       2.651  23.807  -2.035  0.00  0.00      S     
ATOM   2743  OH2 TIP3S   8       6.091   1.577  -4.061  0.00  0.00      S     
ATOM   2744  H1  TIP3S   8       6.098   1.276  -3.152  0.00  0.00      S     
ATOM   2745  H2  TIP3S   8       6.530   0.879  -4.547  0.00  0.00      S     
ATOM   2746  OH2 TIP3S   9     -19.459  16.872 -33.970  0.00  0.00      S     
ATOM   2747  H1  TIP3S   9     -18.776  16.354 -33.544  0.00  0.00      S     
ATOM   2748  H2  TIP3S   9     -20.264  16.635 -33.508  0.00  0.00      S     
ATOM   2749  OH2 TIP3S  10      26.999   7.502 -31.962  0.00  0.00      S     
ATOM   2750  H1  TIP3S  10      27.167   7.804 -32.854  0.00  0.00      S     
ATOM   2751  H2  TIP3S  10      27.570   8.041 -31.414  0.00  0.00      S     
ATOM   2752  OH2 TIP3S  11     -18.862  33.022  23.700  0.00  0.00      S     
ATOM   2753  H1  TIP3S  11     -18.355  33.098  24.509  0.00  0.00      S     
ATOM   2754  H2  TIP3S  11     -18.295  33.395  23.026  0.00  0.00      S     
ATOM   2755  OH2 TIP3S  12       4.659  20.790   0.304  0.00  0.00      S     
ATOM   2756  H1  TIP3S  12       4.903  21.582   0.782  0.00  0.00      S     
ATOM   2757  H2  TIP3S  12       3.724  20.894   0.129  0.00  0.00      S     
ATOM   2758  OH2 TIP3S  13      38.241 -12.515   1.680  0.00  0.00      S     
ATOM   2759  H1  TIP3S  13      38.861 -12.030   2.225  0.00  0.00      S     
ATOM   2760  H2  TIP3S  13      38.489 -12.296   0.781  0.00  0.00      S     
ATOM   2761  OH2 TIP3S  14       1.903  37.942  -4.451  0.00  0.00      S     
ATOM   2762  H1  TIP3S  14       1.375  37.148  -4.533  0.00  0.00      S     
ATOM   2763  H2  TIP3S  14       2.692  37.659  -3.988  0.00  0.00      S     
ATOM   2764  OH2 TIP3S  15      24.684   4.235   3.071  0.00  0.00      S     
ATOM   2765  H1  TIP3S  15      24.583   3.667   3.834  0.00  0.00      S     
ATOM   2766  H2  TIP3S  15      25.004   5.063   3.429  0.00  0.00      S     
ATOM   2767  OH2 TIP3S  16      -5.076   1.131 -16.672  0.00  0.00      S     
ATOM   2768  H1  TIP3S  16      -5.002   1.415 -17.583  0.00  0.00      S     
ATOM   2769  H2  TIP3S  16      -4.483   0.382 -16.606  0.00  0.00      S     
ATOM   2770  OH2 TIP3S  17      14.416  30.061 -14.308  0.00  0.00      S     
ATOM   2771  H1  TIP3S  17      15.118  30.404 -13.755  0.00  0.00      S     
ATOM   2772  H2  TIP3S  17      14.637  30.359 -15.190  0.00  0.00      S     
ATOM   2773  OH2 TIP3S  18      22.762  21.613  21.680  0.00  0.00      S     
ATOM   2774  H1  TIP3S  18      23.567  21.332  21.246  0.00  0.00      S     
ATOM   2775  H2  TIP3S  18      23.022  21.774  22.588  0.00  0.00      S     
ATOM   2776  OH2 TIP3S  19       2.688  39.552 -19.532  0.00  0.00      S     
ATOM   2777  H1  TIP3S  19       3.522  39.120 -19.345  0.00  0.00      S     
ATOM   2778  H2  TIP3S  19       2.037  38.852 -19.474  0.00  0.00      S     
ATOM   2779  OH2 TIP3S  20     -19.526  30.436 -32.298  0.00  0.00      S     
ATOM   2780  H1  TIP3S  20     -19.069  31.106 -31.789  0.00  0.00      S     
ATOM   2781  H2  TIP3S  20     -20.448  30.686 -32.249  0.00  0.00      S     
ATOM   2782  OH2 TIP3S  21      -9.664  30.535  -0.932  0.00  0.00      S     
ATOM   2783  H1  TIP3S  21      -9.661  30.294  -0.005  0.00  0.00      S     
ATOM   2784  H2  TIP3S  21      -9.321  29.763  -1.382  0.00  0.00      S     
ATOM   2785  OH2 TIP3S  22      37.913  14.302  24.481  0.00  0.00      S     
ATOM   2786  H1  TIP3S  22      37.171  13.917  24.015  0.00  0.00      S     
ATOM   2787  H2  TIP3S  22      38.023  13.749  25.255  0.00  0.00      S     
ATOM   2788  OH2 TIP3S  23      44.155  17.618 -21.138  0.00  0.00      S     
ATOM   2789  H1  TIP3S  23      44.430  18.025 -20.317  0.00  0.00      S     
ATOM   2790  H2  TIP3S  23      44.966  17.502 -21.632  0.00  0.00      S     
ATOM   2791  OH2 TIP3S  24       8.910  38.014 -20.977  0.00  0.00      S     
ATOM   2792  H1  TIP3S  24       8.863  37.411 -21.719  0.00  0.00      S     
ATOM   2793  H2  TIP3S  24       8.287  38.708 -21.192  0.00  0.00      S     
ATOM   2794  OH2 TIP3S  25      -2.200  -5.475  28.495  0.00  0.00      S     
ATOM   2795  H1  TIP3S  25      -2.659  -5.782  27.713  0.00  0.00      S     
ATOM   2796  H2  TIP3S  25      -1.735  -4.689  28.207  0.00  0.00      S     
ATOM   2797  OH2 TIP3S  26      38.046  29.164 -27.420  0.00  0.00      S     
ATOM   2798  H1  TIP3S  26      37.887  29.944 -27.952  0.00  0.00      S     
ATOM   2799  H2  TIP3S  26      38.955  29.252 -27.131  0.00  0.00      S     
ATOM   2800  OH2 TIP3S  27     -12.706  27.764 -31.050  0.00  0.00      S     
ATOM   2801  H1  TIP3S  27     -13.569  27.397 -30.857  0.00  0.00      S     
ATOM   2802  H2  TIP3S  27     -12.576  28.435 -30.380  0.00  0.00      S     
ATOM   2803  OH2 TIP3S  28      -6.482  -0.938  16.573  0.00  0.00      S     
ATOM   2804  H1  TIP3S  28      -5.589  -1.147  16.848  0.00  0.00      S     
ATOM   2805  H2  TIP3S  28      -6.986  -0.927  17.386  0.00  0.00      S     
ATOM   2806  OH2 TIP3S  29      10.743  38.341  -3.479  0.00  0.00      S     
ATOM   2807  H1  TIP3S  29       9.805  38.275  -3.657  0.00  0.00      S     
ATOM   2808  H2  TIP3S  29      10.796  38.797  -2.639  0.00  0.00      S     
ATOM   2809  OH2 TIP3S  30       8.603  -5.783 -22.044  0.00  0.00      S     
ATOM   2810  H1  TIP3S  30       8.152  -4.939 -22.012  0.00  0.00      S     
ATOM   2811  H2  TIP3S  30       8.076  -6.358 -21.491  0.00  0.00      S     
ATOM   2812  OH2 TIP3S  31      24.633  33.866   7.936  0.00  0.00      S     
ATOM   2813  H1  TIP3S  31      24.643  33.297   7.167  0.00  0.00      S     
ATOM   2814  H2  TIP3S  31      24.955  33.313   8.648  0.00  0.00      S     
ATOM   2815  OH2 TIP3S  32      35.888  23.818 -19.912  0.00  0.00      S     
ATOM   2816  H1  TIP3S  32      35.595  22.949 -19.639  0.00  0.00      S     
ATOM   2817  H2  TIP3S  32      36.594  23.648 -20.536  0.00  0.00      S     
ATOM   2818  OH2 TIP3S  33      14.262  37.751  14.086  0.00  0.00      S     
ATOM   2819  H1  TIP3S  33      13.826  37.013  14.513  0.00  0.00      S     
ATOM   2820  H2  TIP3S  33      14.537  37.407  13.236  0.00  0.00      S     
ATOM   2821  OH2 TIP3S  34      17.129  32.094  29.000  0.00  0.00      S     
ATOM   2822  H1  TIP3S  34      17.481  32.339  28.145  0.00  0.00      S     
ATOM   2823  H2  TIP3S  34      17.496  31.227  29.172  0.00  0.00      S     
ATOM   2824  OH2 TIP3S  35      35.439  17.887   8.017  0.00  0.00      S     
ATOM   2825  H1  TIP3S  35      34.634  17.370   7.985  0.00  0.00      S     
ATOM   2826  H2  TIP3S  35      35.562  18.195   7.119  0.00  0.00      S     
ATOM   2827  OH2 TIP3S  36     -17.260  14.426  11.748  0.00  0.00      S     
ATOM   2828  H1  TIP3S  36     -18.200  14.258  11.682  0.00  0.00      S     
ATOM   2829  H2  TIP3S  36     -16.899  14.097  10.925  0.00  0.00      S     
ATOM   2830  OH2 TIP3S  37      40.947  16.387  14.767  0.00  0.00      S     
ATOM   2831  H1  TIP3S  37      41.588  16.020  14.158  0.00  0.00      S     
ATOM   2832  H2  TIP3S  37      40.151  15.879  14.612  0.00  0.00      S     
ATOM   2833  OH2 TIP3S  38      30.095   2.645  12.124  0.00  0.00      S     
ATOM   2834  H1  TIP3S  38      29.377   2.764  12.745  0.00  0.00      S     
ATOM   2835  H2  TIP3S  38      30.716   2.077  12.581  0.00  0.00      S     
ATOM   2836  OH2 TIP3S  39      40.755 -13.107  -4.941  0.00  0.00      S     
ATOM   2837  H1  TIP3S  39      41.602 -12.736  -4.695  0.00  0.00      S     
ATOM   2838  H2  TIP3S  39      40.871 -13.393  -5.847  0.00  0.00      S     
ATOM   2839  OH2 TIP3S  40       4.868  -6.725  -0.531  0.00  0.00      S     
ATOM   2840  H1  TIP3S  40       4.803  -5.818  -0.232  0.00  0.00      S     
ATOM   2841  H2  TIP3S  40       4.415  -6.733  -1.374  0.00  0.00      S     
ATOM   2842  OH2 TIP3S  41      40.834  13.091  13.548  0.00  0.00      S     
ATOM   2843  H1  TIP3S  41      40.926  12.818  12.635  0.00  0.00      S     
ATOM   2844  H2  TIP3S  41      41.716  13.353  13.810  0.00  0.00      S     
ATOM   2845  OH2 TIP3S  42      43.356  30.006   4.466  0.00  0.00      S     
ATOM   2846  H1  TIP3S  42      42.646  30.153   5.091  0.00  0.00      S     
ATOM   2847  H2  TIP3S  42      43.122  30.540   3.707  0.00  0.00      S     
ATOM   2848  OH2 TIP3S  43      36.329  37.574  -9.623  0.00  0.00      S     
ATOM   2849  H1  TIP3S  43      36.346  36.772  -9.101  0.00  0.00      S     
ATOM   2850  H2  TIP3S  43      35.467  37.569 -10.040  0.00  0.00      S     
ATOM   2851  OH2 TIP3S  44      12.461   9.949  25.452  0.00  0.00      S     
ATOM   2852  H1  TIP3S  44      12.067  10.499  26.130  0.00  0.00      S     
ATOM   2853  H2  TIP3S  44      12.522   9.082  25.852  0.00  0.00      S     
ATOM   2854  OH2 TIP3S  45     -19.838  38.425 -13.410  0.00  0.00      S     
ATOM   2855  H1  TIP3S  45     -20.264  37.823 -14.020  0.00  0.00      S     
ATOM   2856  H2  TIP3S  45     -20.316  39.248 -13.511  0.00  0.00      S     
ATOM   2857  OH2 TIP3S  46      28.648  35.285  26.702  0.00  0.00      S     
ATOM   2858  H1  TIP3S  46      27.748  34.964  26.766  0.00  0.00      S     
ATOM   2859  H2  TIP3S  46      28.808  35.718  27.541  0.00  0.00      S     
ATOM   2860  OH2 TIP3S  47      45.488  16.902  28.762  0.00  0.00      S     
ATOM   2861  H1  TIP3S  47      46.368  16.891  29.140  0.00  0.00      S     
ATOM   2862  H2  TIP3S  47      45.190  17.805  28.875  0.00  0.00      S     
ATOM   2863  OH2 TIP3S  48     -19.510  32.541 -22.431  0.00  0.00      S     
ATOM   2864  H1  TIP3S  48     -20.371  32.149 -22.288  0.00  0.00      S     
ATOM   2865  H2  TIP3S  48     -18.894  31.819 -22.308  0.00  0.00      S     
ATOM   2866  OH2 TIP3S  49     -11.847  24.315  -6.534  0.00  0.00      S     
ATOM   2867  H1  TIP3S  49     -12.129  25.186  -6.812  0.00  0.00      S     
ATOM   2868  H2  TIP3S  49     -12.578  23.741  -6.762  0.00  0.00      S     
ATOM   2869  OH2 TIP3S  50      30.989  16.590 -11.937  0.00  0.00      S     
ATOM   2870  H1  TIP3S  50      30.764  15.678 -11.753  0.00  0.00      S     
ATOM   2871  H2  TIP3S  50      30.881  16.677 -12.884  0.00  0.00      S     
ATOM   2872  OH2 TIP3S  51      -7.603 -12.593  -4.421  0.00  0.00      S     
ATOM   2873  H1  TIP3S  51      -6.808 -13.046  -4.140  0.00  0.00      S     
ATOM   2874  H2  TIP3S  51      -7.287 -11.791  -4.839  0.00  0.00      S     
ATOM   2875  OH2 TIP3S  52      11.680  33.649 -22.072  0.00  0.00      S     
ATOM   2876  H1  TIP3S  52      11.683  33.462 -23.010  0.00  0.00      S     
ATOM   2877  H2  TIP3S  52      12.294  34.376 -21.969  0.00  0.00      S     
ATOM   2878  OH2 TIP3S  53      44.115  -3.093 -14.957  0.00  0.00      S     
ATOM   2879  H1  TIP3S  53      44.655  -2.352 -14.685  0.00  0.00      S     
ATOM   2880  H2  TIP3S  53      43.760  -3.444 -14.140  0.00  0.00      S     
ATOM   2881  OH2 TIP3S  54       2.248  42.678 -33.340  0.00  0.00      S     
ATOM   2882  H1  TIP3S  54       1.495  42.113 -33.513  0.00  0.00      S     
ATOM   2883  H2  TIP3S  54       2.909  42.396 -33.973  0.00  0.00      S     
ATOM   2884  OH2 TIP3S  55     -18.816   4.564 -26.053  0.00  0.00      S     
ATOM   2885  H1  TIP3S  55     -19.274   5.055 -25.372  0.00  0.00      S     
ATOM   2886  H2  TIP3S  55     -19.162   3.674 -25.982  0.00  0.00      S     
ATOM   2887  OH2 TIP3S  56      14.703   5.581  -8.743  0.00  0.00      S     
ATOM   2888  H1  TIP3S  56      15.605   5.561  -8.422  0.00  0.00      S     
ATOM   2889  H2  TIP3S  56      14.552   4.701  -9.088  0.00  0.00      S     
ATOM   2890  OH2 TIP3S  57     -21.301  42.229  29.049  0.00  0.00      S     
ATOM   2891  H1  TIP3S  57     -21.610  42.811  29.743  0.00  0.00      S     
ATOM   2892  H2  TIP3S  57     -21.146  42.807  28.302  0.00  0.00      S     
ATOM   2893  OH2 TIP3S  58     -13.172  38.885 -21.201  0.00  0.00      S     
ATOM   2894  H1  TIP3S  58     -12.450  39.342 -21.633  0.00  0.00      S     
ATOM   2895  H2  TIP3S  58     -12.859  37.986 -21.098  0.00  0.00      S     
ATOM   2896  OH2 TIP3S  59       8.392  -8.639  18.792  0.00  0.00      S     
ATOM   2897  H1  TIP3S  59       8.037  -7.784  19.034  0.00  0.00      S     
ATOM   2898  H2  TIP3S  59       9.178  -8.438  18.284  0.00  0.00      S     
ATOM   2899  OH2 TIP3S  60      14.901  13.943 -27.056  0.00  0.00      S     
ATOM   2900  H1  TIP3S  60      14.786  13.037 -27.343  0.00  0.00      S     
ATOM   2901  H2  TIP3S  60      15.841  14.104 -27.138  0.00  0.00      S     
ATOM   2902  OH2 TIP3S  61      19.875  17.531 -31.500  0.00  0.00      S     
ATOM   2903  H1  TIP3S  61      20.489  18.261 -31.426  0.00  0.00      S     
ATOM   2904  H2  TIP3S  61      20.251  16.969 -32.177  0.00  0.00      S     
ATOM   2905  OH2 TIP3S  62      15.448  13.786  -5.745  0.00  0.00      S     
ATOM   2906  H1  TIP3S  62      15.404  13.445  -4.852  0.00  0.00      S     
ATOM   2907  H2  TIP3S  62      15.177  13.052  -6.296  0.00  0.00      S     
ATOM   2908  OH2 TIP3S  63      14.245 -10.536   4.991  0.00  0.00      S     
ATOM   2909  H1  TIP3S  63      14.192 -11.411   5.375  0.00  0.00      S     
ATOM   2910  H2  TIP3S  63      13.350 -10.199   5.038  0.00  0.00      S     
ATOM   2911  OH2 TIP3S  64      33.271  28.168  14.269  0.00  0.00      S     
ATOM   2912  H1  TIP3S  64      34.131  27.935  13.920  0.00  0.00      S     
ATOM   2913  H2  TIP3S  64      32.749  27.371  14.174  0.00  0.00      S     
ATOM   2914  OH2 TIP3S  65      41.496  24.861 -14.223  0.00  0.00      S     
ATOM   2915  H1  TIP3S  65      41.419  25.365 -15.033  0.00  0.00      S     
ATOM   2916  H2  TIP3S  65      40.891  24.129 -14.337  0.00  0.00      S     
ATOM   2917  OH2 TIP3S  66      22.146  45.254 -25.965  0.00  0.00      S     
ATOM   2918  H1  TIP3S  66      21.950  46.129 -26.301  0.00  0.00      S     
ATOM   2919  H2  TIP3S  66      21.292  44.830 -25.889  0.00  0.00      S     
ATOM   2920  OH2 TIP3S  67       6.302  -4.060 -18.973  0.00  0.00      S     
ATOM   2921  H1  TIP3S  67       5.982  -4.321 -19.836  0.00  0.00      S     
ATOM   2922  H2  TIP3S  67       6.439  -4.885 -18.508  0.00  0.00      S     
ATOM   2923  OH2 TIP3S  68     -15.951 -14.382  21.121  0.00  0.00      S     
ATOM   2924  H1  TIP3S  68     -15.073 -14.471  20.751  0.00  0.00      S     
ATOM   2925  H2  TIP3S  68     -16.410 -13.803  20.513  0.00  0.00      S     
ATOM   2926  OH2 TIP3S  69      44.303  12.894 -31.870  0.00  0.00      S     
ATOM   2927  H1  TIP3S  69      43.601  12.989 -32.513  0.00  0.00      S     
ATOM   2928  H2  TIP3S  69      44.775  12.108 -32.144  0.00  0.00      S     
ATOM   2929  OH2 TIP3S  70     -15.677  13.077   2.362  0.00  0.00      S     
ATOM   2930  H1  TIP3S  70     -14.886  12.658   2.024  0.00  0.00      S     
ATOM   2931  H2  TIP3S  70     -15.362  13.676   3.039  0.00  0.00      S     
ATOM   2932  OH2 TIP3S  71      44.073 -11.360 -20.677  0.00  0.00      S     
ATOM   2933  H1  TIP3S  71      44.654 -12.025 -20.306  0.00  0.00      S     
ATOM   2934  H2  TIP3S  71      43.573 -11.033 -19.929  0.00  0.00      S     
ATOM   2935  OH2 TIP3S  72       9.451  39.559  22.629  0.00  0.00      S     
ATOM   2936  H1  TIP3S  72       8.824  39.772  23.320  0.00  0.00      S     
ATOM   2937  H2  TIP3S  72       9.508  40.356  22.102  0.00  0.00      S     
ATOM   2938  OH2 TIP3S  73      26.652   2.631 -33.149  0.00  0.00      S     
ATOM   2939  H1  TIP3S  73      27.511   2.525 -32.740  0.00  0.00      S     
ATOM   2940  H2  TIP3S  73      26.331   1.737 -33.266  0.00  0.00      S     
ATOM   2941  OH2 TIP3S  74      -8.892  15.051   3.659  0.00  0.00      S     
ATOM   2942  H1  TIP3S  74      -8.086  14.706   3.275  0.00  0.00      S     
ATOM   2943  H2  TIP3S  74      -8.619  15.845   4.119  0.00  0.00      S     
ATOM   2944  OH2 TIP3S  75      27.266  10.420 -22.475  0.00  0.00      S     
ATOM   2945  H1  TIP3S  75      27.057  10.480 -21.543  0.00  0.00      S     
ATOM   2946  H2  TIP3S  75      28.161  10.752 -22.542  0.00  0.00      S     
ATOM   2947  OH2 TIP3S  76      41.240  26.562   1.144  0.00  0.00      S     
ATOM   2948  H1  TIP3S  76      41.482  25.929   1.820  0.00  0.00      S     
ATOM   2949  H2  TIP3S  76      41.671  26.243   0.351  0.00  0.00      S     
ATOM   2950  OH2 TIP3S  77      38.844  31.724 -17.375  0.00  0.00      S     
ATOM   2951  H1  TIP3S  77      39.259  30.908 -17.654  0.00  0.00      S     
ATOM   2952  H2  TIP3S  77      39.544  32.215 -16.945  0.00  0.00      S     
ATOM   2953  OH2 TIP3S  78      15.213  33.473   9.981  0.00  0.00      S     
ATOM   2954  H1  TIP3S  78      15.334  33.995   9.188  0.00  0.00      S     
ATOM   2955  H2  TIP3S  78      15.708  32.670   9.817  0.00  0.00      S     
ATOM   2956  OH2 TIP3S  79       7.848  -4.962 -31.125  0.00  0.00      S     
ATOM   2957  H1  TIP3S  79       8.426  -5.718 -31.228  0.00  0.00      S     
ATOM   2958  H2  TIP3S  79       8.426  -4.204 -31.206  0.00  0.00      S     
ATOM   2959  OH2 TIP3S  80      34.068  37.754 -11.027  0.00  0.00      S     
ATOM   2960  H1  TIP3S  80      33.878  37.576 -11.948  0.00  0.00      S     
ATOM   2961  H2  TIP3S  80      33.395  37.272 -10.546  0.00  0.00      S     
ATOM   2962  OH2 TIP3S  81      32.143   9.021  17.312  0.00  0.00      S     
ATOM   2963  H1  TIP3S  81      32.281   9.018  18.259  0.00  0.00      S     
ATOM   2964  H2  TIP3S  81      31.369   8.473  17.180  0.00  0.00      S     
ATOM   2965  OH2 TIP3S  82      38.358  -5.051  19.126  0.00  0.00      S     
ATOM   2966  H1  TIP3S  82      37.900  -4.910  19.954  0.00  0.00      S     
ATOM   2967  H2  TIP3S  82      38.623  -5.971  19.152  0.00  0.00      S     
ATOM   2968  OH2 TIP3S  83      37.435  10.954 -33.364  0.00  0.00      S     
ATOM   2969  H1  TIP3S  83      37.448  11.779 -32.878  0.00  0.00      S     
ATOM   2970  H2  TIP3S  83      38.357  10.718 -33.461  0.00  0.00      S     
ATOM   2971  OH2 TIP3S  84      16.144  32.699   5.078  0.00  0.00      S     
ATOM   2972  H1  TIP3S  84      15.495  33.361   4.839  0.00  0.00      S     
ATOM   2973  H2  TIP3S  84      16.982  33.161   5.045  0.00  0.00      S     
ATOM   2974  OH2 TIP3S  85      -8.993  25.591 -20.648  0.00  0.00      S     
ATOM   2975  H1  TIP3S  85      -9.355  26.477 -20.615  0.00  0.00      S     
ATOM   2976  H2  TIP3S  85      -8.849  25.356 -19.731  0.00  0.00      S     
ATOM   2977  OH2 TIP3S  86     -12.739 -10.612  -6.921  0.00  0.00      S     
ATOM   2978  H1  TIP3S  86     -11.941 -11.047  -7.220  0.00  0.00      S     
ATOM   2979  H2  TIP3S  86     -12.509 -10.250  -6.066  0.00  0.00      S     
ATOM   2980  OH2 TIP3S  87      33.360  17.762  24.779  0.00  0.00      S     
ATOM   2981  H1  TIP3S  87      33.791  17.285  24.070  0.00  0.00      S     
ATOM   2982  H2  TIP3S  87      34.045  17.886  25.436  0.00  0.00      S     
ATOM   2983  OH2 TIP3S  88      25.009  32.386 -32.152  0.00  0.00      S     
ATOM   2984  H1  TIP3S  88      24.343  31.987 -31.593  0.00  0.00      S     
ATOM   2985  H2  TIP3S  88      25.627  32.788 -31.542  0.00  0.00      S     
ATOM   2986  OH2 TIP3S  89      14.934   7.017  -6.059  0.00  0.00      S     
ATOM   2987  H1  TIP3S  89      14.372   6.639  -5.383  0.00  0.00      S     
ATOM   2988  H2  TIP3S  89      14.730   7.952  -6.045  0.00  0.00      S     
ATOM   2989  OH2 TIP3S  90      45.311  15.958 -22.834  0.00  0.00      S     
ATOM   2990  H1  TIP3S  90      45.649  16.377 -23.626  0.00  0.00      S     
ATOM   2991  H2  TIP3S  90      46.079  15.854 -22.272  0.00  0.00      S     
ATOM   2992  OH2 TIP3S  91     -14.657  -4.441  18.237  0.00  0.00      S     
ATOM   2993  H1  TIP3S  91     -14.169  -4.676  19.026  0.00  0.00      S     
ATOM   2994  H2  TIP3S  91     -15.555  -4.308  18.541  0.00  0.00      S     
ATOM   2995  OH2 TIP3S  92      10.840  19.032  22.878  0.00  0.00      S     
ATOM   2996  H1  TIP3S  92      10.567  18.149  23.125  0.00  0.00      S     
ATOM   2997  H2  TIP3S  92      10.191  19.607  23.284  0.00  0.00      S     
ATOM   2998  OH2 TIP3S  93     -20.630  -3.908  -6.782  0.00  0.00      S     
ATOM   2999  H1  TIP3S  93     -20.221  -3.260  -7.356  0.00  0.00      S     
ATOM   3000  H2  TIP3S  93     -20.564  -4.732  -7.264  0.00  0.00      S     
ATOM   3001  OH2 TIP3S  94     -16.170  -8.372 -11.288  0.00  0.00      S     
ATOM   3002  H1  TIP3S  94     -15.328  -8.819 -11.368  0.00  0.00      S     
ATOM   3003  H2  TIP3S  94     -16.761  -8.872 -11.852  0.00  0.00      S     
ATOM   3004  OH2 TIP3S  95       9.084  -3.982   9.893  0.00  0.00      S     
ATOM   3005  H1  TIP3S  95      10.041  -3.977   9.872  0.00  0.00      S     
ATOM   3006  H2  TIP3S  95       8.852  -3.221  10.426  0.00  0.00      S     
ATOM   3007  OH2 TIP3S  96      20.561   6.506  15.062  0.00  0.00      S     
ATOM   3008  H1  TIP3S  96      21.443   6.784  15.310  0.00  0.00      S     
ATOM   3009  H2  TIP3S  96      20.112   6.359  15.894  0.00  0.00      S     
ATOM   3010  OH2 TIP3S  97       1.477  36.197  11.527  0.00  0.00      S     
ATOM   3011  H1  TIP3S  97       2.105  35.825  10.908  0.00  0.00      S     
ATOM   3012  H2  TIP3S  97       1.535  35.631  12.297  0.00  0.00      S     
ATOM   3013  OH2 TIP3S  98      33.910   2.487 -30.919  0.00  0.00      S     
ATOM   3014  H1  TIP3S  98      33.909   3.414 -30.680  0.00  0.00      S     
ATOM   3015  H2  TIP3S  98      34.526   2.428 -31.649  0.00  0.00      S     
ATOM   3016  OH2 TIP3S  99       0.742  34.413 -17.405  0.00  0.00      S     
ATOM   3017  H1  TIP3S  99       1.304  33.639 -17.391  0.00  0.00      S     
ATOM   3018  H2  TIP3S  99      -0.100  34.093 -17.729  0.00  0.00      S     
ATOM   3019  OH2 TIP3S 100      23.108  24.399   4.726  0.00  0.00      S     
ATOM   3020  H1  TIP3S 100      22.690  24.855   3.996  0.00  0.00      S     
ATOM   3021  H2  TIP3S 100      24.035  24.629   4.653  0.00  0.00      S     
ATOM   3022  OH2 TIP3S 101      13.917 -11.341 -24.876  0.00  0.00      S     
ATOM   3023  H1  TIP3S 101      13.726 -11.554 -23.963  0.00  0.00      S     
ATOM   3024  H2  TIP3S 101      14.850 -11.533 -24.977  0.00  0.00      S     
ATOM   3025  OH2 TIP3S 102      41.343  -9.849 -22.670  0.00  0.00      S     
ATOM   3026  H1  TIP3S 102      42.060  -9.689 -23.283  0.00  0.00      S     
ATOM   3027  H2  TIP3S 102      40.609  -9.346 -23.023  0.00  0.00      S     
ATOM   3028  OH2 TIP3S 103      29.113  -9.830 -27.144  0.00  0.00      S     
ATOM   3029  H1  TIP3S 103      29.449 -10.472 -26.519  0.00  0.00      S     
ATOM   3030  H2  TIP3S 103      28.163  -9.943 -27.117  0.00  0.00      S     
ATOM   3031  OH2 TIP3S 104     -10.834  -5.400  -8.580  0.00  0.00      S     
ATOM   3032  H1  TIP3S 104     -11.179  -4.843  -9.278  0.00  0.00      S     
ATOM   3033  H2  TIP3S 104     -10.504  -4.786  -7.924  0.00  0.00      S     
ATOM   3034  OH2 TIP3S 105      25.224  -2.487  27.762  0.00  0.00      S     
ATOM   3035  H1  TIP3S 105      24.429  -2.428  28.292  0.00  0.00      S     
ATOM   3036  H2  TIP3S 105      24.969  -3.013  27.004  0.00  0.00      S     
ATOM   3037  OH2 TIP3S 106      -8.709   1.360  11.296  0.00  0.00      S     
ATOM   3038  H1  TIP3S 106      -8.673   0.929  10.442  0.00  0.00      S     
ATOM   3039  H2  TIP3S 106      -9.071   0.698  11.885  0.00  0.00      S     
ATOM   3040  OH2 TIP3S 107      39.518  37.954  -7.680  0.00  0.00      S     
ATOM   3041  H1  TIP3S 107      39.127  38.677  -7.190  0.00  0.00      S     
ATOM   3042  H2  TIP3S 107      38.957  37.203  -7.489  0.00  0.00      S     
ATOM   3043  OH2 TIP3S 108      -5.652  26.240  27.330  0.00  0.00      S     
ATOM   3044  H1  TIP3S 108      -4.730  26.483  27.414  0.00  0.00      S     
ATOM   3045  H2  TIP3S 108      -5.665  25.293  27.464  0.00  0.00      S     
ATOM   3046  OH2 TIP3S 109     -19.102  18.854 -16.850  0.00  0.00      S     
ATOM   3047  H1  TIP3S 109     -18.297  19.029 -17.336  0.00  0.00      S     
ATOM   3048  H2  TIP3S 109     -19.045  17.928 -16.616  0.00  0.00      S     
ATOM   3049  OH2 TIP3S 110      35.838  10.759   5.627  0.00  0.00      S     
ATOM   3050  H1  TIP3S 110      35.264   9.999   5.539  0.00  0.00      S     
ATOM   3051  H2  TIP3S 110      36.327  10.598   6.435  0.00  0.00      S     
ATOM   3052  OH2 TIP3S 111      -0.272  -5.901  -2.956  0.00  0.00      S     
ATOM   3053  H1  TIP3S 111      -0.821  -5.174  -2.663  0.00  0.00      S     
ATOM   3054  H2  TIP3S 111       0.624  -5.575  -2.870  0.00  0.00      S     
ATOM   3055  OH2 TIP3S 112      44.647  21.311  10.492  0.00  0.00      S     
ATOM   3056  H1  TIP3S 112      45.103  21.398   9.655  0.00  0.00      S     
ATOM   3057  H2  TIP3S 112      45.250  21.685  11.134  0.00  0.00      S     
ATOM   3058  OH2 TIP3S 113      23.626  27.161  -0.519  0.00  0.00      S     
ATOM   3059  H1  TIP3S 113      23.995  28.016  -0.296  0.00  0.00      S     
ATOM   3060  H2  TIP3S 113      24.094  26.898  -1.312  0.00  0.00      S     
ATOM   3061  OH2 TIP3S 114      12.684  30.510 -12.173  0.00  0.00      S     
ATOM   3062  H1  TIP3S 114      12.142  29.784 -12.481  0.00  0.00      S     
ATOM   3063  H2  TIP3S 114      13.448  30.500 -12.749  0.00  0.00      S     
ATOM   3064  OH2 TIP3S 115       4.971  14.251 -29.495  0.00  0.00      S     
ATOM   3065  H1  TIP3S 115       5.844  14.044 -29.831  0.00  0.00      S     
ATOM   3066  H2  TIP3S 115       4.377  14.009 -30.205  0.00  0.00      S     
ATOM   3067  OH2 TIP3S 116      31.108 -12.774  14.300  0.00  0.00      S     
ATOM   3068  H1  TIP3S 116      30.885 -13.393  14.995  0.00  0.00      S     
ATOM   3069  H2  TIP3S 116      32.061 -12.826  14.230  0.00  0.00      S     
ATOM   3070  OH2 TIP3S 117      30.489   0.607 -25.624  0.00  0.00      S     
ATOM   3071  H1  TIP3S 117      30.418   0.628 -26.578  0.00  0.00      S     
ATOM   3072  H2  TIP3S 117      31.431   0.637 -25.453  0.00  0.00      S     
ATOM   3073  OH2 TIP3S 118      38.751   1.105 -34.983  0.00  0.00      S     
ATOM   3074  H1  TIP3S 118      39.088   1.021 -34.091  0.00  0.00      S     
ATOM   3075  H2  TIP3S 118      37.806   0.979 -34.896  0.00  0.00      S     
ATOM   3076  OH2 TIP3S 119     -13.886  37.182 -17.766  0.00  0.00      S     
ATOM   3077  H1  TIP3S 119     -14.009  36.580 -18.500  0.00  0.00      S     
ATOM   3078  H2  TIP3S 119     -14.309  37.993 -18.047  0.00  0.00      S     
ATOM   3079  OH2 TIP3S 120     -16.452  -1.414  28.647  0.00  0.00      S     
ATOM   3080  H1  TIP3S 120     -16.206  -1.065  27.790  0.00  0.00      S     
ATOM   3081  H2  TIP3S 120     -17.390  -1.591  28.574  0.00  0.00      S     
ATOM   3082  OH2 TIP3S 121      17.096  34.126 -24.939  0.00  0.00      S     
ATOM   3083  H1  TIP3S 121      16.777  33.299 -24.578  0.00  0.00      S     
ATOM   3084  H2  TIP3S 121      16.579  34.257 -25.733  0.00  0.00      S     
ATOM   3085  OH2 TIP3S 122     -19.044   9.567  23.511  0.00  0.00      S     
ATOM   3086  H1  TIP3S 122     -18.798  10.457  23.259  0.00  0.00      S     
ATOM   3087  H2  TIP3S 122     -19.940   9.466  23.191  0.00  0.00      S     
ATOM   3088  OH2 TIP3S 123      29.939  23.173   5.526  0.00  0.00      S     
ATOM   3089  H1  TIP3S 123      29.954  23.471   6.435  0.00  0.00      S     
ATOM   3090  H2  TIP3S 123      30.213  22.256   5.569  0.00  0.00      S     
ATOM   3091  OH2 TIP3S 124       6.541   1.153 -14.234  0.00  0.00      S     
ATOM   3092  H1  TIP3S 124       7.333   0.965 -14.738  0.00  0.00      S     
ATOM   3093  H2  TIP3S 124       5.822   0.895 -14.811  0.00  0.00      S     
ATOM   3094  OH2 TIP3S 125      32.123  20.149  -0.191  0.00  0.00      S     
ATOM   3095  H1  TIP3S 125      32.516  19.519   0.414  0.00  0.00      S     
ATOM   3096  H2  TIP3S 125      31.768  20.835   0.374  0.00  0.00      S     
ATOM   3097  OH2 TIP3S 126      33.743  14.870 -26.530  0.00  0.00      S     
ATOM   3098  H1  TIP3S 126      33.837  14.799 -27.480  0.00  0.00      S     
ATOM   3099  H2  TIP3S 126      33.937  15.788 -26.338  0.00  0.00      S     
ATOM   3100  OH2 TIP3S 127      25.813  20.227  -3.806  0.00  0.00      S     
ATOM   3101  H1  TIP3S 127      25.559  21.125  -4.018  0.00  0.00      S     
ATOM   3102  H2  TIP3S 127      26.752  20.279  -3.627  0.00  0.00      S     
ATOM   3103  OH2 TIP3S 128     -11.066  43.736  19.643  0.00  0.00      S     
ATOM   3104  H1  TIP3S 128     -11.482  42.875  19.588  0.00  0.00      S     
ATOM   3105  H2  TIP3S 128     -11.643  44.245  20.213  0.00  0.00      S     
ATOM   3106  OH2 TIP3S 129      -8.131  15.116 -15.091  0.00  0.00      S     
ATOM   3107  H1  TIP3S 129      -7.652  14.358 -14.756  0.00  0.00      S     
ATOM   3108  H2  TIP3S 129      -7.820  15.217 -15.991  0.00  0.00      S     
ATOM   3109  OH2 TIP3S 130      -4.563   7.862  15.044  0.00  0.00      S     
ATOM   3110  H1  TIP3S 130      -5.209   7.546  14.412  0.00  0.00      S     
ATOM   3111  H2  TIP3S 130      -3.966   8.403  14.526  0.00  0.00      S     
ATOM   3112  OH2 TIP3S 131      43.234  -9.999 -18.376  0.00  0.00      S     
ATOM   3113  H1  TIP3S 131      42.571  -9.648 -17.782  0.00  0.00      S     
ATOM   3114  H2  TIP3S 131      44.035  -9.528 -18.147  0.00  0.00      S     
ATOM   3115  OH2 TIP3S 132     -20.965  23.972 -12.687  0.00  0.00      S     
ATOM   3116  H1  TIP3S 132     -21.566  24.107 -11.955  0.00  0.00      S     
ATOM   3117  H2  TIP3S 132     -21.515  23.623 -13.388  0.00  0.00      S     
ATOM   3118  OH2 TIP3S 133       3.363  -6.321  22.948  0.00  0.00      S     
ATOM   3119  H1  TIP3S 133       2.780  -6.635  23.638  0.00  0.00      S     
ATOM   3120  H2  TIP3S 133       2.782  -6.119  22.215  0.00  0.00      S     
ATOM   3121  OH2 TIP3S 134      11.816  41.701  27.034  0.00  0.00      S     
ATOM   3122  H1  TIP3S 134      11.117  41.467  27.644  0.00  0.00      S     
ATOM   3123  H2  TIP3S 134      12.376  40.925  27.002  0.00  0.00      S     
ATOM   3124  OH2 TIP3S 135     -20.299  39.118  18.489  0.00  0.00      S     
ATOM   3125  H1  TIP3S 135     -20.428  38.776  17.605  0.00  0.00      S     
ATOM   3126  H2  TIP3S 135     -21.114  39.576  18.691  0.00  0.00      S     
ATOM   3127  OH2 TIP3W   1      27.076  -0.868  20.523  0.00  0.00      WT1   
ATOM   3128  H1  TIP3W   1      26.218  -1.211  20.772  0.00  0.00      WT1   
ATOM   3129  H2  TIP3W   1      26.947   0.079  20.464  0.00  0.00      WT1   
ATOM   3130  OH2 TIP3W   2      26.014 -13.575 -20.518  0.00  0.00      WT1   
ATOM   3131  H1  TIP3W   2      26.005 -12.623 -20.426  0.00  0.00      WT1   
ATOM   3132  H2  TIP3W   2      25.782 -13.731 -21.434  0.00  0.00      WT1   
ATOM   3133  OH2 TIP3W   3      -4.630  27.190 -22.173  0.00  0.00      WT1   
ATOM   3134  H1  TIP3W   3      -5.259  26.591 -21.768  0.00  0.00      WT1   
ATOM   3135  H2  TIP3W   3      -3.915  27.251 -21.539  0.00  0.00      WT1   
ATOM   3136  OH2 TIP3W   4       9.692  10.746 -21.673  0.00  0.00      WT1   
ATOM   3137  H1  TIP3W   4       8.840  10.862 -22.093  0.00  0.00      WT1   
ATOM   3138  H2  TIP3W   4      10.102  11.610 -21.717  0.00  0.00      WT1   
ATOM   3139  OH2 TIP3W   5      25.687   5.746 -26.178  0.00  0.00      WT1   
ATOM   3140  H1  TIP3W   5      25.946   5.222 -25.420  0.00  0.00      WT1   
ATOM   3141  H2  TIP3W   5      26.383   5.602 -26.819  0.00  0.00      WT1   
ATOM   3142  OH2 TIP3W   6      37.128  13.597 -22.806  0.00  0.00      WT1   
ATOM   3143  H1  TIP3W   6      36.684  12.780 -23.032  0.00  0.00      WT1   
ATOM   3144  H2  TIP3W   6      36.595  13.975 -22.107  0.00  0.00      WT1   
ATOM   3145  OH2 TIP3W   7      28.853  42.986 -12.863  0.00  0.00      WT1   
ATOM   3146  H1  TIP3W   7      28.084  42.902 -12.301  0.00  0.00      WT1   
ATOM   3147  H2  TIP3W   7      29.126  43.898 -12.762  0.00  0.00      WT1   
ATOM   3148  OH2 TIP3W   8       5.725  41.462  22.841  0.00  0.00      WT1   
ATOM   3149  H1  TIP3W   8       5.857  42.321  22.440  0.00  0.00      WT1   
ATOM   3150  H2  TIP3W   8       5.730  40.850  22.105  0.00  0.00      WT1   
ATOM   3151  OH2 TIP3W   9       6.408   4.158 -33.526  0.00  0.00      WT1   
ATOM   3152  H1  TIP3W   9       6.502   3.231 -33.307  0.00  0.00      WT1   
ATOM   3153  H2  TIP3W   9       5.976   4.160 -34.380  0.00  0.00      WT1   
ATOM   3154  OH2 TIP3W  10      -1.761   7.945  14.538  0.00  0.00      WT1   
ATOM   3155  H1  TIP3W  10      -2.290   7.167  14.366  0.00  0.00      WT1   
ATOM   3156  H2  TIP3W  10      -1.498   8.253  13.670  0.00  0.00      WT1   
ATOM   3157  OH2 TIP3W  11      21.634  37.058  28.710  0.00  0.00      WT1   
ATOM   3158  H1  TIP3W  11      20.683  37.168  28.741  0.00  0.00      WT1   
ATOM   3159  H2  TIP3W  11      21.923  37.657  28.022  0.00  0.00      WT1   
ATOM   3160  OH2 TIP3W  12     -16.163  29.181 -11.037  0.00  0.00      WT1   
ATOM   3161  H1  TIP3W  12     -16.146  30.138 -11.026  0.00  0.00      WT1   
ATOM   3162  H2  TIP3W  12     -15.623  28.940 -11.790  0.00  0.00      WT1   
ATOM   3163  OH2 TIP3W  13      -8.297  43.987  25.431  0.00  0.00      WT1   
ATOM   3164  H1  TIP3W  13      -8.923  44.372  24.818  0.00  0.00      WT1   
ATOM   3165  H2  TIP3W  13      -7.441  44.155  25.038  0.00  0.00      WT1   
ATOM   3166  OH2 TIP3W  15      28.111  34.015   8.125  0.00  0.00      WT1   
ATOM   3167  H1  TIP3W  15      28.619  34.013   7.314  0.00  0.00      WT1   
ATOM   3168  H2  TIP3W  15      27.454  34.699   7.996  0.00  0.00      WT1   
ATOM   3169  OH2 TIP3W  16      -8.404  36.005  24.558  0.00  0.00      WT1   
ATOM   3170  H1  TIP3W  16      -7.575  35.790  24.130  0.00  0.00      WT1   
ATOM   3171  H2  TIP3W  16      -8.590  36.903  24.283  0.00  0.00      WT1   
ATOM   3172  OH2 TIP3W  17      -0.831   7.198  16.911  0.00  0.00      WT1   
ATOM   3173  H1  TIP3W  17      -0.122   7.814  17.098  0.00  0.00      WT1   
ATOM   3174  H2  TIP3W  17      -1.031   7.337  15.985  0.00  0.00      WT1   
ATOM   3175  OH2 TIP3W  18       6.289  41.967 -31.085  0.00  0.00      WT1   
ATOM   3176  H1  TIP3W  18       7.234  42.025 -30.945  0.00  0.00      WT1   
ATOM   3177  H2  TIP3W  18       5.946  41.624 -30.260  0.00  0.00      WT1   
ATOM   3178  OH2 TIP3W  19     -12.257  33.550  16.177  0.00  0.00      WT1   
ATOM   3179  H1  TIP3W  19     -12.343  32.751  15.656  0.00  0.00      WT1   
ATOM   3180  H2  TIP3W  19     -11.456  33.962  15.854  0.00  0.00      WT1   
ATOM   3181  OH2 TIP3W  20       7.445   9.620  21.414  0.00  0.00      WT1   
ATOM   3182  H1  TIP3W  20       6.783  10.063  21.945  0.00  0.00      WT1   
ATOM   3183  H2  TIP3W  20       8.167  10.247  21.359  0.00  0.00      WT1   
ATOM   3184  OH2 TIP3W  21      32.740  -1.161  22.673  0.00  0.00      WT1   
ATOM   3185  H1  TIP3W  21      32.015  -0.877  23.230  0.00  0.00      WT1   
ATOM   3186  H2  TIP3W  21      33.432  -1.408  23.286  0.00  0.00      WT1   
ATOM   3187  OH2 TIP3W  22      -8.232  -8.394 -24.096  0.00  0.00      WT1   
ATOM   3188  H1  TIP3W  22      -8.724  -9.155 -24.405  0.00  0.00      WT1   
ATOM   3189  H2  TIP3W  22      -8.497  -7.684 -24.680  0.00  0.00      WT1   
ATOM   3190  OH2 TIP3W  23      -3.956  42.855  23.554  0.00  0.00      WT1   
ATOM   3191  H1  TIP3W  23      -4.246  42.116  24.089  0.00  0.00      WT1   
ATOM   3192  H2  TIP3W  23      -3.015  42.719  23.447  0.00  0.00      WT1   
ATOM   3193  OH2 TIP3W  24      38.305  26.628 -24.102  0.00  0.00      WT1   
ATOM   3194  H1  TIP3W  24      37.900  25.762 -24.056  0.00  0.00      WT1   
ATOM   3195  H2  TIP3W  24      37.937  27.104 -23.358  0.00  0.00      WT1   
ATOM   3196  OH2 TIP3W  25      -5.207  13.678 -31.277  0.00  0.00      WT1   
ATOM   3197  H1  TIP3W  25      -4.464  14.276 -31.199  0.00  0.00      WT1   
ATOM   3198  H2  TIP3W  25      -5.128  13.097 -30.521  0.00  0.00      WT1   
ATOM   3199  OH2 TIP3W  26      42.242  29.375   1.260  0.00  0.00      WT1   
ATOM   3200  H1  TIP3W  26      43.137  29.047   1.174  0.00  0.00      WT1   
ATOM   3201  H2  TIP3W  26      41.700  28.588   1.294  0.00  0.00      WT1   
ATOM   3202  OH2 TIP3W  27      41.088  -4.997   9.865  0.00  0.00      WT1   
ATOM   3203  H1  TIP3W  27      40.340  -5.147  10.444  0.00  0.00      WT1   
ATOM   3204  H2  TIP3W  27      41.105  -5.764   9.293  0.00  0.00      WT1   
ATOM   3205  OH2 TIP3W  29      21.870  28.819  16.861  0.00  0.00      WT1   
ATOM   3206  H1  TIP3W  29      21.667  29.327  17.647  0.00  0.00      WT1   
ATOM   3207  H2  TIP3W  29      21.197  28.139  16.835  0.00  0.00      WT1   
ATOM   3208  OH2 TIP3W  30      39.728  40.517 -28.637  0.00  0.00      WT1   
ATOM   3209  H1  TIP3W  30      40.439  40.043 -29.068  0.00  0.00      WT1   
ATOM   3210  H2  TIP3W  30      38.935  40.212 -29.077  0.00  0.00      WT1   
ATOM   3211  OH2 TIP3W  31      24.587  38.339  28.325  0.00  0.00      WT1   
ATOM   3212  H1  TIP3W  31      24.071  38.326  27.519  0.00  0.00      WT1   
ATOM   3213  H2  TIP3W  31      24.358  39.168  28.744  0.00  0.00      WT1   
ATOM   3214  OH2 TIP3W  32      18.366  -8.719  28.772  0.00  0.00      WT1   
ATOM   3215  H1  TIP3W  32      18.642  -7.811  28.650  0.00  0.00      WT1   
ATOM   3216  H2  TIP3W  32      18.808  -8.999  29.573  0.00  0.00      WT1   
ATOM   3217  OH2 TIP3W  33      45.258  16.307  -6.025  0.00  0.00      WT1   
ATOM   3218  H1  TIP3W  33      44.865  15.476  -6.292  0.00  0.00      WT1   
ATOM   3219  H2  TIP3W  33      46.195  16.190  -6.180  0.00  0.00      WT1   
ATOM   3220  OH2 TIP3W  34      12.845 -12.576 -14.508  0.00  0.00      WT1   
ATOM   3221  H1  TIP3W  34      13.105 -12.180 -13.676  0.00  0.00      WT1   
ATOM   3222  H2  TIP3W  34      11.891 -12.642 -14.455  0.00  0.00      WT1   
ATOM   3223  OH2 TIP3W  35      10.429 -11.693 -13.785  0.00  0.00      WT1   
ATOM   3224  H1  TIP3W  35      10.951 -10.892 -13.746  0.00  0.00      WT1   
ATOM   3225  H2  TIP3W  35       9.806 -11.540 -14.496  0.00  0.00      WT1   
ATOM   3226  OH2 TIP3W  38     -18.050  -4.546  -3.189  0.00  0.00      WT1   
ATOM   3227  H1  TIP3W  38     -17.841  -5.480  -3.166  0.00  0.00      WT1   
ATOM   3228  H2  TIP3W  38     -18.243  -4.321  -2.279  0.00  0.00      WT1   
ATOM   3229  OH2 TIP3W  39     -15.881   0.327 -11.741  0.00  0.00      WT1   
ATOM   3230  H1  TIP3W  39     -16.173   1.146 -12.139  0.00  0.00      WT1   
ATOM   3231  H2  TIP3W  39     -16.168  -0.353 -12.351  0.00  0.00      WT1   
ATOM   3232  OH2 TIP3W  42     -19.595  16.224 -16.047  0.00  0.00      WT1   
ATOM   3233  H1  TIP3W  42     -18.682  15.942 -15.991  0.00  0.00      WT1   
ATOM   3234  H2  TIP3W  42     -20.100  15.412 -16.007  0.00  0.00      WT1   
ATOM   3235  OH2 TIP3W  43      18.404  29.726  -7.320  0.00  0.00      WT1   
ATOM   3236  H1  TIP3W  43      18.136  30.557  -7.712  0.00  0.00      WT1   
ATOM   3237  H2  TIP3W  43      18.919  29.977  -6.553  0.00  0.00      WT1   
ATOM   3238  OH2 TIP3W  44      27.876  40.092 -29.252  0.00  0.00      WT1   
ATOM   3239  H1  TIP3W  44      28.611  40.147 -28.640  0.00  0.00      WT1   
ATOM   3240  H2  TIP3W  44      27.170  39.693 -28.743  0.00  0.00      WT1   
ATOM   3241  OH2 TIP3W  45      39.187  -7.327  27.778  0.00  0.00      WT1   
ATOM   3242  H1  TIP3W  45      38.968  -8.215  27.498  0.00  0.00      WT1   
ATOM   3243  H2  TIP3W  45      40.108  -7.376  28.035  0.00  0.00      WT1   
ATOM   3244  OH2 TIP3W  46      19.814   1.575 -17.615  0.00  0.00      WT1   
ATOM   3245  H1  TIP3W  46      20.529   0.951 -17.488  0.00  0.00      WT1   
ATOM   3246  H2  TIP3W  46      19.466   1.368 -18.482  0.00  0.00      WT1   
ATOM   3247  OH2 TIP3W  47      36.276  44.719   1.403  0.00  0.00      WT1   
ATOM   3248  H1  TIP3W  47      35.826  43.874   1.389  0.00  0.00      WT1   
ATOM   3249  H2  TIP3W  47      36.537  44.867   0.494  0.00  0.00      WT1   
ATOM   3250  OH2 TIP3W  48     -13.914  21.620   4.469  0.00  0.00      WT1   
ATOM   3251  H1  TIP3W  48     -14.570  22.298   4.303  0.00  0.00      WT1   
ATOM   3252  H2  TIP3W  48     -13.914  21.514   5.420  0.00  0.00      WT1   
ATOM   3253  OH2 TIP3W  50      30.924  37.899 -25.829  0.00  0.00      WT1   
ATOM   3254  H1  TIP3W  50      31.437  37.105 -25.675  0.00  0.00      WT1   
ATOM   3255  H2  TIP3W  50      30.197  37.838 -25.210  0.00  0.00      WT1   
ATOM   3256  OH2 TIP3W  52      36.563  39.116   3.824  0.00  0.00      WT1   
ATOM   3257  H1  TIP3W  52      36.760  38.221   3.545  0.00  0.00      WT1   
ATOM   3258  H2  TIP3W  52      35.842  39.020   4.446  0.00  0.00      WT1   
ATOM   3259  OH2 TIP3W  53      45.282   7.352  12.887  0.00  0.00      WT1   
ATOM   3260  H1  TIP3W  53      45.943   7.770  12.334  0.00  0.00      WT1   
ATOM   3261  H2  TIP3W  53      45.097   6.520  12.452  0.00  0.00      WT1   
ATOM   3262  OH2 TIP3W  55      30.593  27.858  -0.543  0.00  0.00      WT1   
ATOM   3263  H1  TIP3W  55      29.679  27.838  -0.826  0.00  0.00      WT1   
ATOM   3264  H2  TIP3W  55      30.551  27.812   0.412  0.00  0.00      WT1   
ATOM   3265  OH2 TIP3W  56      12.158  43.953 -21.524  0.00  0.00      WT1   
ATOM   3266  H1  TIP3W  56      12.180  43.066 -21.165  0.00  0.00      WT1   
ATOM   3267  H2  TIP3W  56      13.038  44.297 -21.368  0.00  0.00      WT1   
ATOM   3268  OH2 TIP3W  57      44.614  29.850  19.103  0.00  0.00      WT1   
ATOM   3269  H1  TIP3W  57      45.192  30.610  19.035  0.00  0.00      WT1   
ATOM   3270  H2  TIP3W  57      43.907  30.030  18.483  0.00  0.00      WT1   
ATOM   3271  OH2 TIP3W  58     -13.826  40.892   2.606  0.00  0.00      WT1   
ATOM   3272  H1  TIP3W  58     -14.484  40.342   3.032  0.00  0.00      WT1   
ATOM   3273  H2  TIP3W  58     -13.436  40.328   1.939  0.00  0.00      WT1   
ATOM   3274  OH2 TIP3W  59      31.598  18.331 -27.275  0.00  0.00      WT1   
ATOM   3275  H1  TIP3W  59      32.507  18.125 -27.056  0.00  0.00      WT1   
ATOM   3276  H2  TIP3W  59      31.256  17.525 -27.662  0.00  0.00      WT1   
ATOM   3277  OH2 TIP3W  60     -18.956  25.476 -24.811  0.00  0.00      WT1   
ATOM   3278  H1  TIP3W  60     -19.408  25.695 -25.626  0.00  0.00      WT1   
ATOM   3279  H2  TIP3W  60     -19.132  26.217 -24.232  0.00  0.00      WT1   
ATOM   3280  OH2 TIP3W  61      -2.984  28.549  19.183  0.00  0.00      WT1   
ATOM   3281  H1  TIP3W  61      -2.659  28.749  18.305  0.00  0.00      WT1   
ATOM   3282  H2  TIP3W  61      -2.242  28.139  19.626  0.00  0.00      WT1   
ATOM   3283  OH2 TIP3W  62      -0.973  41.692   4.469  0.00  0.00      WT1   
ATOM   3284  H1  TIP3W  62      -1.520  42.324   4.935  0.00  0.00      WT1   
ATOM   3285  H2  TIP3W  62      -0.427  42.226   3.893  0.00  0.00      WT1   
ATOM   3286  OH2 TIP3W  63      -9.922 -12.113  16.379  0.00  0.00      WT1   
ATOM   3287  H1  TIP3W  63      -9.519 -11.396  16.867  0.00  0.00      WT1   
ATOM   3288  H2  TIP3W  63      -9.898 -11.825  15.466  0.00  0.00      WT1   
ATOM   3289  OH2 TIP3W  64       5.316 -12.740 -28.625  0.00  0.00      WT1   
ATOM   3290  H1  TIP3W  64       5.304 -13.113 -29.507  0.00  0.00      WT1   
ATOM   3291  H2  TIP3W  64       4.838 -11.915 -28.707  0.00  0.00      WT1   
ATOM   3292  OH2 TIP3W  66      36.363  10.750  22.114  0.00  0.00      WT1   
ATOM   3293  H1  TIP3W  66      36.168  11.687  22.068  0.00  0.00      WT1   
ATOM   3294  H2  TIP3W  66      37.185  10.652  21.635  0.00  0.00      WT1   
ATOM   3295  OH2 TIP3W  67      29.236   0.043  27.389  0.00  0.00      WT1   
ATOM   3296  H1  TIP3W  67      29.000   0.960  27.533  0.00  0.00      WT1   
ATOM   3297  H2  TIP3W  67      29.619   0.030  26.512  0.00  0.00      WT1   
ATOM   3298  OH2 TIP3W  68      23.220  21.170  15.411  0.00  0.00      WT1   
ATOM   3299  H1  TIP3W  68      22.974  20.441  14.842  0.00  0.00      WT1   
ATOM   3300  H2  TIP3W  68      23.565  20.754  16.201  0.00  0.00      WT1   
ATOM   3301  OH2 TIP3W  69      25.194  -2.565 -17.354  0.00  0.00      WT1   
ATOM   3302  H1  TIP3W  69      25.315  -1.868 -16.708  0.00  0.00      WT1   
ATOM   3303  H2  TIP3W  69      25.264  -2.123 -18.200  0.00  0.00      WT1   
ATOM   3304  OH2 TIP3W  70      -9.654   7.975 -21.589  0.00  0.00      WT1   
ATOM   3305  H1  TIP3W  70      -9.957   7.755 -22.470  0.00  0.00      WT1   
ATOM   3306  H2  TIP3W  70     -10.417   7.833 -21.029  0.00  0.00      WT1   
ATOM   3307  OH2 TIP3W  71     -18.519 -12.982 -12.820  0.00  0.00      WT1   
ATOM   3308  H1  TIP3W  71     -19.385 -12.772 -13.167  0.00  0.00      WT1   
ATOM   3309  H2  TIP3W  71     -18.039 -13.335 -13.569  0.00  0.00      WT1   
ATOM   3310  OH2 TIP3W  72     -12.181  25.057 -30.688  0.00  0.00      WT1   
ATOM   3311  H1  TIP3W  72     -12.391  25.008 -29.755  0.00  0.00      WT1   
ATOM   3312  H2  TIP3W  72     -12.203  25.993 -30.889  0.00  0.00      WT1   
ATOM   3313  OH2 TIP3W  74      32.019  39.503   8.331  0.00  0.00      WT1   
ATOM   3314  H1  TIP3W  74      31.920  38.577   8.552  0.00  0.00      WT1   
ATOM   3315  H2  TIP3W  74      31.726  39.566   7.422  0.00  0.00      WT1   
ATOM   3316  OH2 TIP3W  75      23.108  36.960  -8.337  0.00  0.00      WT1   
ATOM   3317  H1  TIP3W  75      22.355  37.477  -8.626  0.00  0.00      WT1   
ATOM   3318  H2  TIP3W  75      23.866  37.512  -8.529  0.00  0.00      WT1   
ATOM   3319  OH2 TIP3W  76      39.227  22.087   7.007  0.00  0.00      WT1   
ATOM   3320  H1  TIP3W  76      39.770  21.396   7.385  0.00  0.00      WT1   
ATOM   3321  H2  TIP3W  76      38.857  22.543   7.764  0.00  0.00      WT1   
ATOM   3322  OH2 TIP3W  78     -20.447   6.643   9.611  0.00  0.00      WT1   
ATOM   3323  H1  TIP3W  78     -20.436   6.007   8.896  0.00  0.00      WT1   
ATOM   3324  H2  TIP3W  78     -19.531   6.718   9.880  0.00  0.00      WT1   
ATOM   3325  OH2 TIP3W  79     -10.878  -0.834  15.471  0.00  0.00      WT1   
ATOM   3326  H1  TIP3W  79     -10.534  -0.392  16.248  0.00  0.00      WT1   
ATOM   3327  H2  TIP3W  79     -11.722  -1.188  15.751  0.00  0.00      WT1   
ATOM   3328  OH2 TIP3W  80      -1.790   7.850 -19.848  0.00  0.00      WT1   
ATOM   3329  H1  TIP3W  80      -2.382   7.391 -20.444  0.00  0.00      WT1   
ATOM   3330  H2  TIP3W  80      -2.140   8.740 -19.800  0.00  0.00      WT1   
ATOM   3331  OH2 TIP3W  81      11.485  16.887  15.032  0.00  0.00      WT1   
ATOM   3332  H1  TIP3W  81      10.804  16.845  14.361  0.00  0.00      WT1   
ATOM   3333  H2  TIP3W  81      11.838  15.998  15.073  0.00  0.00      WT1   
ATOM   3334  OH2 TIP3W  82      -7.588   0.351 -15.542  0.00  0.00      WT1   
ATOM   3335  H1  TIP3W  82      -6.761   0.693 -15.882  0.00  0.00      WT1   
ATOM   3336  H2  TIP3W  82      -8.018   1.111 -15.149  0.00  0.00      WT1   
ATOM   3337  OH2 TIP3W  83       0.110  -6.763  22.941  0.00  0.00      WT1   
ATOM   3338  H1  TIP3W  83      -0.479  -7.494  23.129  0.00  0.00      WT1   
ATOM   3339  H2  TIP3W  83      -0.135  -6.088  23.573  0.00  0.00      WT1   
ATOM   3340  OH2 TIP3W  84      43.145  -0.308 -30.687  0.00  0.00      WT1   
ATOM   3341  H1  TIP3W  84      42.453  -0.208 -31.340  0.00  0.00      WT1   
ATOM   3342  H2  TIP3W  84      43.648   0.505 -30.743  0.00  0.00      WT1   
ATOM   3343  OH2 TIP3W  86      34.445  29.886 -30.453  0.00  0.00      WT1   
ATOM   3344  H1  TIP3W  86      34.923  29.331 -31.070  0.00  0.00      WT1   
ATOM   3345  H2  TIP3W  86      33.539  29.863 -30.762  0.00  0.00      WT1   
ATOM   3346  OH2 TIP3W  87     -14.776   7.656 -28.229  0.00  0.00      WT1   
ATOM   3347  H1  TIP3W  87     -14.429   7.330 -29.060  0.00  0.00      WT1   
ATOM   3348  H2  TIP3W  87     -15.700   7.830 -28.407  0.00  0.00      WT1   
ATOM   3349  OH2 TIP3W  88      33.325  18.332   1.613  0.00  0.00      WT1   
ATOM   3350  H1  TIP3W  88      33.162  17.443   1.297  0.00  0.00      WT1   
ATOM   3351  H2  TIP3W  88      32.939  18.349   2.489  0.00  0.00      WT1   
ATOM   3352  OH2 TIP3W  90      20.323  -9.313  -1.599  0.00  0.00      WT1   
ATOM   3353  H1  TIP3W  90      21.060  -9.243  -0.992  0.00  0.00      WT1   
ATOM   3354  H2  TIP3W  90      20.085  -8.407  -1.792  0.00  0.00      WT1   
ATOM   3355  OH2 TIP3W  91     -19.130 -12.245  -5.979  0.00  0.00      WT1   
ATOM   3356  H1  TIP3W  91     -18.537 -12.845  -5.527  0.00  0.00      WT1   
ATOM   3357  H2  TIP3W  91     -18.596 -11.855  -6.671  0.00  0.00      WT1   
ATOM   3358  OH2 TIP3W  92      10.599  -4.066   7.245  0.00  0.00      WT1   
ATOM   3359  H1  TIP3W  92      10.845  -4.547   8.035  0.00  0.00      WT1   
ATOM   3360  H2  TIP3W  92      11.100  -4.483   6.544  0.00  0.00      WT1   
ATOM   3361  OH2 TIP3W  93     -14.459 -10.068 -17.486  0.00  0.00      WT1   
ATOM   3362  H1  TIP3W  93     -13.669 -10.254 -17.994  0.00  0.00      WT1   
ATOM   3363  H2  TIP3W  93     -14.196  -9.380 -16.876  0.00  0.00      WT1   
ATOM   3364  OH2 TIP3W  94      26.835  11.137 -16.879  0.00  0.00      WT1   
ATOM   3365  H1  TIP3W  94      26.992  11.464 -15.994  0.00  0.00      WT1   
ATOM   3366  H2  TIP3W  94      26.668  11.923 -17.399  0.00  0.00      WT1   
ATOM   3367  OH2 TIP3W  95      31.699  26.474 -25.652  0.00  0.00      WT1   
ATOM   3368  H1  TIP3W  95      32.247  26.842 -24.959  0.00  0.00      WT1   
ATOM   3369  H2  TIP3W  95      31.470  25.599 -25.339  0.00  0.00      WT1   
ATOM   3370  OH2 TIP3W  96       7.972  33.598  25.321  0.00  0.00      WT1   
ATOM   3371  H1  TIP3W  96       8.533  32.843  25.500  0.00  0.00      WT1   
ATOM   3372  H2  TIP3W  96       8.581  34.310  25.128  0.00  0.00      WT1   
ATOM   3373  OH2 TIP3W  97      25.160  -8.307  -8.770  0.00  0.00      WT1   
ATOM   3374  H1  TIP3W  97      25.636  -8.817  -9.425  0.00  0.00      WT1   
ATOM   3375  H2  TIP3W  97      25.746  -7.580  -8.559  0.00  0.00      WT1   
ATOM   3376  OH2 TIP3W  98      -1.692  -8.482 -21.165  0.00  0.00      WT1   
ATOM   3377  H1  TIP3W  98      -2.322  -8.924 -21.735  0.00  0.00      WT1   
ATOM   3378  H2  TIP3W  98      -1.372  -9.170 -20.582  0.00  0.00      WT1   
ATOM   3379  OH2 TIP3W  99      38.460  17.477  11.730  0.00  0.00      WT1   
ATOM   3380  H1  TIP3W  99      38.026  17.520  12.582  0.00  0.00      WT1   
ATOM   3381  H2  TIP3W  99      39.344  17.803  11.894  0.00  0.00      WT1   
ATOM   3382  OH2 TIP3W 100      11.170   6.055 -23.751  0.00  0.00      WT1   
ATOM   3383  H1  TIP3W 100      11.967   6.444 -23.389  0.00  0.00      WT1   
ATOM   3384  H2  TIP3W 100      10.772   5.593 -23.014  0.00  0.00      WT1   
ATOM   3385  OH2 TIP3W 101      22.624  22.320 -13.382  0.00  0.00      WT1   
ATOM   3386  H1  TIP3W 101      23.052  21.512 -13.099  0.00  0.00      WT1   
ATOM   3387  H2  TIP3W 101      21.726  22.242 -13.060  0.00  0.00      WT1   
ATOM   3388  OH2 TIP3W 102      17.960  34.984 -30.683  0.00  0.00      WT1   
ATOM   3389  H1  TIP3W 102      17.839  34.785 -31.611  0.00  0.00      WT1   
ATOM   3390  H2  TIP3W 102      17.073  34.996 -30.323  0.00  0.00      WT1   
ATOM   3391  OH2 TIP3W 103     -16.546 -12.271  19.536  0.00  0.00      WT1   
ATOM   3392  H1  TIP3W 103     -17.255 -11.657  19.344  0.00  0.00      WT1   
ATOM   3393  H2  TIP3W 103     -15.751 -11.740  19.495  0.00  0.00      WT1   
ATOM   3394  OH2 TIP3W 104      34.471  -5.084  23.709  0.00  0.00      WT1   
ATOM   3395  H1  TIP3W 104      34.331  -4.596  24.520  0.00  0.00      WT1   
ATOM   3396  H2  TIP3W 104      34.070  -4.541  23.030  0.00  0.00      WT1   
ATOM   3397  OH2 TIP3W 105      27.897  39.113 -19.132  0.00  0.00      WT1   
ATOM   3398  H1  TIP3W 105      28.410  39.391 -18.373  0.00  0.00      WT1   
ATOM   3399  H2  TIP3W 105      27.947  39.851 -19.739  0.00  0.00      WT1   
ATOM   3400  OH2 TIP3W 106      30.110  -5.864  10.212  0.00  0.00      WT1   
ATOM   3401  H1  TIP3W 106      30.012  -4.927  10.044  0.00  0.00      WT1   
ATOM   3402  H2  TIP3W 106      29.535  -6.036  10.957  0.00  0.00      WT1   
ATOM   3403  OH2 TIP3W 108      -8.069  44.105 -17.986  0.00  0.00      WT1   
ATOM   3404  H1  TIP3W 108      -8.220  44.008 -18.926  0.00  0.00      WT1   
ATOM   3405  H2  TIP3W 108      -8.934  43.997 -17.592  0.00  0.00      WT1   
ATOM   3406  OH2 TIP3W 109     -10.040  15.639 -28.258  0.00  0.00      WT1   
ATOM   3407  H1  TIP3W 109     -10.439  14.813 -27.982  0.00  0.00      WT1   
ATOM   3408  H2  TIP3W 109      -9.834  16.091 -27.440  0.00  0.00      WT1   
ATOM   3409  OH2 TIP3W 110      20.031  31.695 -11.909  0.00  0.00      WT1   
ATOM   3410  H1  TIP3W 110      20.024  30.792 -12.229  0.00  0.00      WT1   
ATOM   3411  H2  TIP3W 110      20.950  31.958 -11.953  0.00  0.00      WT1   
ATOM   3412  OH2 TIP3W 111     -10.122  -2.547 -24.852  0.00  0.00      WT1   
ATOM   3413  H1  TIP3W 111     -10.957  -2.933 -25.116  0.00  0.00      WT1   
ATOM   3414  H2  TIP3W 111      -9.600  -2.533 -25.655  0.00  0.00      WT1   
ATOM   3415  OH2 TIP3W 112      26.800  38.328  26.189  0.00  0.00      WT1   
ATOM   3416  H1  TIP3W 112      26.116  37.693  26.403  0.00  0.00      WT1   
ATOM   3417  H2  TIP3W 112      26.962  38.793  27.010  0.00  0.00      WT1   
ATOM   3418  OH2 TIP3W 113      34.203  -8.915  21.555  0.00  0.00      WT1   
ATOM   3419  H1  TIP3W 113      34.017  -9.851  21.629  0.00  0.00      WT1   
ATOM   3420  H2  TIP3W 113      33.609  -8.605  20.871  0.00  0.00      WT1   
ATOM   3421  OH2 TIP3W 114      -3.341  40.226 -18.571  0.00  0.00      WT1   
ATOM   3422  H1  TIP3W 114      -2.518  39.751 -18.689  0.00  0.00      WT1   
ATOM   3423  H2  TIP3W 114      -3.552  40.562 -19.442  0.00  0.00      WT1   
ATOM   3424  OH2 TIP3W 115      18.380  -4.730 -20.167  0.00  0.00      WT1   
ATOM   3425  H1  TIP3W 115      18.686  -5.385 -20.795  0.00  0.00      WT1   
ATOM   3426  H2  TIP3W 115      18.890  -4.900 -19.375  0.00  0.00      WT1   
ATOM   3427  OH2 TIP3W 116      36.599  40.043  -7.321  0.00  0.00      WT1   
ATOM   3428  H1  TIP3W 116      37.033  40.726  -7.831  0.00  0.00      WT1   
ATOM   3429  H2  TIP3W 116      37.091  40.007  -6.501  0.00  0.00      WT1   
ATOM   3430  OH2 TIP3W 117      30.065  24.927  29.759  0.00  0.00      WT1   
ATOM   3431  H1  TIP3W 117      29.886  25.282  28.888  0.00  0.00      WT1   
ATOM   3432  H2  TIP3W 117      29.568  24.109  29.792  0.00  0.00      WT1   
ATOM   3433  OH2 TIP3W 118      45.747  -7.094  12.870  0.00  0.00      WT1   
ATOM   3434  H1  TIP3W 118      45.138  -7.701  13.292  0.00  0.00      WT1   
ATOM   3435  H2  TIP3W 118      46.351  -6.837  13.566  0.00  0.00      WT1   
ATOM   3436  OH2 TIP3W 119      10.444 -13.716  -9.084  0.00  0.00      WT1   
ATOM   3437  H1  TIP3W 119       9.560 -13.552  -9.412  0.00  0.00      WT1   
ATOM   3438  H2  TIP3W 119      10.369 -14.529  -8.584  0.00  0.00      WT1   
ATOM   3439  OH2 TIP3W 120      32.377  -3.578  26.140  0.00  0.00      WT1   
ATOM   3440  H1  TIP3W 120      32.670  -3.811  27.021  0.00  0.00      WT1   
ATOM   3441  H2  TIP3W 120      31.514  -3.184  26.272  0.00  0.00      WT1   
ATOM   3442  OH2 TIP3W 121     -20.640  -8.035 -15.251  0.00  0.00      WT1   
ATOM   3443  H1  TIP3W 121     -21.482  -7.602 -15.113  0.00  0.00      WT1   
ATOM   3444  H2  TIP3W 121     -20.869  -8.925 -15.520  0.00  0.00      WT1   
ATOM   3445  OH2 TIP3W 122      24.248  30.250 -11.191  0.00  0.00      WT1   
ATOM   3446  H1  TIP3W 122      23.447  29.742 -11.065  0.00  0.00      WT1   
ATOM   3447  H2  TIP3W 122      24.891  29.612 -11.500  0.00  0.00      WT1   
ATOM   3448  OH2 TIP3W 123      -8.965 -11.921 -27.786  0.00  0.00      WT1   
ATOM   3449  H1  TIP3W 123      -8.197 -11.617 -27.304  0.00  0.00      WT1   
ATOM   3450  H2  TIP3W 123      -8.858 -12.871 -27.833  0.00  0.00      WT1   
ATOM   3451  OH2 TIP3W 124     -16.356 -10.951  22.340  0.00  0.00      WT1   
ATOM   3452  H1  TIP3W 124     -16.649 -10.905  21.429  0.00  0.00      WT1   
ATOM   3453  H2  TIP3W 124     -15.926 -10.110  22.496  0.00  0.00      WT1   
ATOM   3454  OH2 TIP3W 125      25.892  24.374   8.538  0.00  0.00      WT1   
ATOM   3455  H1  TIP3W 125      25.887  25.176   8.015  0.00  0.00      WT1   
ATOM   3456  H2  TIP3W 125      25.226  23.819   8.132  0.00  0.00      WT1   
ATOM   3457  OH2 TIP3W 126      24.212  28.095 -13.153  0.00  0.00      WT1   
ATOM   3458  H1  TIP3W 126      23.321  28.389 -13.342  0.00  0.00      WT1   
ATOM   3459  H2  TIP3W 126      24.367  27.383 -13.773  0.00  0.00      WT1   
ATOM   3460  OH2 TIP3W 127      15.483  20.317  14.469  0.00  0.00      WT1   
ATOM   3461  H1  TIP3W 127      16.020  21.064  14.206  0.00  0.00      WT1   
ATOM   3462  H2  TIP3W 127      16.114  19.637  14.703  0.00  0.00      WT1   
ATOM   3463  OH2 TIP3W 128     -10.127 -12.738 -13.256  0.00  0.00      WT1   
ATOM   3464  H1  TIP3W 128      -9.741 -12.842 -14.126  0.00  0.00      WT1   
ATOM   3465  H2  TIP3W 128      -9.390 -12.504 -12.692  0.00  0.00      WT1   
ATOM   3466  OH2 TIP3W 129      38.089   9.608  27.530  0.00  0.00      WT1   
ATOM   3467  H1  TIP3W 129      38.536   8.773  27.665  0.00  0.00      WT1   
ATOM   3468  H2  TIP3W 129      38.174   9.776  26.592  0.00  0.00      WT1   
ATOM   3469  OH2 TIP3W 130      -7.530 -14.759   7.513  0.00  0.00      WT1   
ATOM   3470  H1  TIP3W 130      -8.448 -14.755   7.783  0.00  0.00      WT1   
ATOM   3471  H2  TIP3W 130      -7.098 -14.160   8.122  0.00  0.00      WT1   
ATOM   3472  OH2 TIP3W 132      37.856  40.230 -16.430  0.00  0.00      WT1   
ATOM   3473  H1  TIP3W 132      36.968  40.557 -16.288  0.00  0.00      WT1   
ATOM   3474  H2  TIP3W 132      38.418  40.993 -16.298  0.00  0.00      WT1   
ATOM   3475  OH2 TIP3W 133      11.332 -13.838  -0.198  0.00  0.00      WT1   
ATOM   3476  H1  TIP3W 133      11.748 -14.636   0.128  0.00  0.00      WT1   
ATOM   3477  H2  TIP3W 133      12.041 -13.354  -0.621  0.00  0.00      WT1   
ATOM   3478  OH2 TIP3W 134     -18.943  42.818 -25.041  0.00  0.00      WT1   
ATOM   3479  H1  TIP3W 134     -19.257  43.417 -25.718  0.00  0.00      WT1   
ATOM   3480  H2  TIP3W 134     -17.989  42.871 -25.096  0.00  0.00      WT1   
ATOM   3481  OH2 TIP3W 135      10.388   8.550  19.626  0.00  0.00      WT1   
ATOM   3482  H1  TIP3W 135      10.993   8.815  18.933  0.00  0.00      WT1   
ATOM   3483  H2  TIP3W 135      10.726   8.973  20.415  0.00  0.00      WT1   
ATOM   3484  OH2 TIP3W 136      -1.141  10.156  17.001  0.00  0.00      WT1   
ATOM   3485  H1  TIP3W 136      -1.400   9.424  16.441  0.00  0.00      WT1   
ATOM   3486  H2  TIP3W 136      -1.964  10.488  17.358  0.00  0.00      WT1   
ATOM   3487  OH2 TIP3W 137     -16.206  17.071  15.106  0.00  0.00      WT1   
ATOM   3488  H1  TIP3W 137     -16.148  16.401  15.787  0.00  0.00      WT1   
ATOM   3489  H2  TIP3W 137     -15.943  16.620  14.303  0.00  0.00      WT1   
ATOM   3490  OH2 TIP3W 138      24.609   2.733 -27.915  0.00  0.00      WT1   
ATOM   3491  H1  TIP3W 138      23.913   2.981 -27.308  0.00  0.00      WT1   
ATOM   3492  H2  TIP3W 138      25.416   2.842 -27.413  0.00  0.00      WT1   
ATOM   3493  OH2 TIP3W 139      23.709  23.055   7.171  0.00  0.00      WT1   
ATOM   3494  H1  TIP3W 139      23.480  23.285   6.270  0.00  0.00      WT1   
ATOM   3495  H2  TIP3W 139      23.329  22.186   7.300  0.00  0.00      WT1   
ATOM   3496  OH2 TIP3W 140      12.503  41.791   4.028  0.00  0.00      WT1   
ATOM   3497  H1  TIP3W 140      12.823  42.492   3.460  0.00  0.00      WT1   
ATOM   3498  H2  TIP3W 140      11.670  41.527   3.637  0.00  0.00      WT1   
ATOM   3499  OH2 TIP3W 141      32.636  35.691 -35.032  0.00  0.00      WT1   
ATOM   3500  H1  TIP3W 141      32.201  35.418 -34.224  0.00  0.00      WT1   
ATOM   3501  H2  TIP3W 141      32.224  36.526 -35.256  0.00  0.00      WT1   
ATOM   3502  OH2 TIP3W 142     -16.717  38.014   0.192  0.00  0.00      WT1   
ATOM   3503  H1  TIP3W 142     -17.547  37.715  -0.180  0.00  0.00      WT1   
ATOM   3504  H2  TIP3W 142     -16.913  38.180   1.114  0.00  0.00      WT1   
ATOM   3505  OH2 TIP3W 143      18.660  14.399  15.934  0.00  0.00      WT1   
ATOM   3506  H1  TIP3W 143      19.202  13.734  15.509  0.00  0.00      WT1   
ATOM   3507  H2  TIP3W 143      18.671  14.162  16.861  0.00  0.00      WT1   
ATOM   3508  OH2 TIP3W 144      -5.047  12.034  23.985  0.00  0.00      WT1   
ATOM   3509  H1  TIP3W 144      -4.796  11.248  24.470  0.00  0.00      WT1   
ATOM   3510  H2  TIP3W 144      -5.328  11.709  23.130  0.00  0.00      WT1   
ATOM   3511  OH2 TIP3W 145     -12.741   3.864   4.318  0.00  0.00      WT1   
ATOM   3512  H1  TIP3W 145     -12.762   4.786   4.572  0.00  0.00      WT1   
ATOM   3513  H2  TIP3W 145     -12.803   3.876   3.363  0.00  0.00      WT1   
ATOM   3514  OH2 TIP3W 146      15.679  -1.618 -33.874  0.00  0.00      WT1   
ATOM   3515  H1  TIP3W 146      16.536  -1.946 -33.601  0.00  0.00      WT1   
ATOM   3516  H2  TIP3W 146      15.552  -1.979 -34.752  0.00  0.00      WT1   
ATOM   3517  OH2 TIP3W 147      29.994  12.252 -33.425  0.00  0.00      WT1   
ATOM   3518  H1  TIP3W 147      29.342  12.640 -32.841  0.00  0.00      WT1   
ATOM   3519  H2  TIP3W 147      29.622  11.406 -33.673  0.00  0.00      WT1   
ATOM   3520  OH2 TIP3W 148      -6.639   7.509 -21.833  0.00  0.00      WT1   
ATOM   3521  H1  TIP3W 148      -6.188   8.174 -21.312  0.00  0.00      WT1   
ATOM   3522  H2  TIP3W 148      -7.567   7.642 -21.641  0.00  0.00      WT1   
ATOM   3523  OH2 TIP3W 149      11.118   2.665 -28.346  0.00  0.00      WT1   
ATOM   3524  H1  TIP3W 149      11.726   2.772 -27.614  0.00  0.00      WT1   
ATOM   3525  H2  TIP3W 149      11.180   1.738 -28.576  0.00  0.00      WT1   
ATOM   3526  OH2 TIP3W 150      26.011 -13.037  -8.941  0.00  0.00      WT1   
ATOM   3527  H1  TIP3W 150      26.067 -12.663  -8.062  0.00  0.00      WT1   
ATOM   3528  H2  TIP3W 150      26.778 -12.692  -9.398  0.00  0.00      WT1   
ATOM   3529  OH2 TIP3W 151      -0.956   1.909 -30.147  0.00  0.00      WT1   
ATOM   3530  H1  TIP3W 151      -1.013   1.835 -31.100  0.00  0.00      WT1   
ATOM   3531  H2  TIP3W 151      -1.438   2.709 -29.939  0.00  0.00      WT1   
ATOM   3532  OH2 TIP3W 152       9.211  29.682  22.735  0.00  0.00      WT1   
ATOM   3533  H1  TIP3W 152      10.167  29.698  22.780  0.00  0.00      WT1   
ATOM   3534  H2  TIP3W 152       8.924  30.018  23.584  0.00  0.00      WT1   
ATOM   3535  OH2 TIP3W 153      27.365  15.593  23.068  0.00  0.00      WT1   
ATOM   3536  H1  TIP3W 153      26.974  15.675  22.198  0.00  0.00      WT1   
ATOM   3537  H2  TIP3W 153      26.780  15.000  23.540  0.00  0.00      WT1   
ATOM   3538  OH2 TIP3W 154      -6.660  39.843  17.957  0.00  0.00      WT1   
ATOM   3539  H1  TIP3W 154      -6.350  40.560  18.510  0.00  0.00      WT1   
ATOM   3540  H2  TIP3W 154      -7.561  40.083  17.737  0.00  0.00      WT1   
ATOM   3541  OH2 TIP3W 155      17.817  -1.775 -31.452  0.00  0.00      WT1   
ATOM   3542  H1  TIP3W 155      17.929  -0.890 -31.800  0.00  0.00      WT1   
ATOM   3543  H2  TIP3W 155      18.186  -1.735 -30.570  0.00  0.00      WT1   
ATOM   3544  OH2 TIP3W 157      28.196  43.468  24.192  0.00  0.00      WT1   
ATOM   3545  H1  TIP3W 157      28.434  43.004  24.994  0.00  0.00      WT1   
ATOM   3546  H2  TIP3W 157      28.181  44.391  24.444  0.00  0.00      WT1   
ATOM   3547  OH2 TIP3W 159       7.337  44.974  -4.923  0.00  0.00      WT1   
ATOM   3548  H1  TIP3W 159       7.529  45.337  -5.788  0.00  0.00      WT1   
ATOM   3549  H2  TIP3W 159       7.937  44.233  -4.836  0.00  0.00      WT1   
ATOM   3550  OH2 TIP3W 161       0.085  29.690 -25.262  0.00  0.00      WT1   
ATOM   3551  H1  TIP3W 161      -0.211  29.931 -26.139  0.00  0.00      WT1   
ATOM   3552  H2  TIP3W 161       0.244  30.527 -24.824  0.00  0.00      WT1   
ATOM   3553  OH2 TIP3W 162      16.793  30.432   3.617  0.00  0.00      WT1   
ATOM   3554  H1  TIP3W 162      16.480  30.679   2.747  0.00  0.00      WT1   
ATOM   3555  H2  TIP3W 162      16.551  31.170   4.177  0.00  0.00      WT1   
ATOM   3556  OH2 TIP3W 163      -6.244 -10.536  13.775  0.00  0.00      WT1   
ATOM   3557  H1  TIP3W 163      -6.751  -9.786  14.086  0.00  0.00      WT1   
ATOM   3558  H2  TIP3W 163      -6.355 -10.523  12.824  0.00  0.00      WT1   
ATOM   3559  OH2 TIP3W 164      13.689  -5.491  -3.623  0.00  0.00      WT1   
ATOM   3560  H1  TIP3W 164      13.818  -5.594  -4.566  0.00  0.00      WT1   
ATOM   3561  H2  TIP3W 164      14.443  -4.977  -3.332  0.00  0.00      WT1   
ATOM   3562  OH2 TIP3W 165      33.022  28.398 -18.962  0.00  0.00      WT1   
ATOM   3563  H1  TIP3W 165      32.072  28.458 -18.858  0.00  0.00      WT1   
ATOM   3564  H2  TIP3W 165      33.168  27.525 -19.325  0.00  0.00      WT1   
ATOM   3565  OH2 TIP3W 166     -20.682  18.909 -26.888  0.00  0.00      WT1   
ATOM   3566  H1  TIP3W 166     -20.157  19.678 -26.667  0.00  0.00      WT1   
ATOM   3567  H2  TIP3W 166     -21.576  19.149 -26.645  0.00  0.00      WT1   
ATOM   3568  OH2 TIP3W 167     -18.897 -10.894   1.915  0.00  0.00      WT1   
ATOM   3569  H1  TIP3W 167     -18.603 -11.674   1.444  0.00  0.00      WT1   
ATOM   3570  H2  TIP3W 167     -18.778 -11.113   2.839  0.00  0.00      WT1   
ATOM   3571  OH2 TIP3W 168      38.304  -7.144 -11.557  0.00  0.00      WT1   
ATOM   3572  H1  TIP3W 168      38.523  -8.071 -11.650  0.00  0.00      WT1   
ATOM   3573  H2  TIP3W 168      38.565  -6.751 -12.390  0.00  0.00      WT1   
ATOM   3574  OH2 TIP3W 169       2.021  16.095 -34.254  0.00  0.00      WT1   
ATOM   3575  H1  TIP3W 169       2.158  15.561 -33.472  0.00  0.00      WT1   
ATOM   3576  H2  TIP3W 169       2.761  15.883 -34.823  0.00  0.00      WT1   
ATOM   3577  OH2 TIP3W 170      39.432  44.591  12.758  0.00  0.00      WT1   
ATOM   3578  H1  TIP3W 170      39.854  45.031  13.496  0.00  0.00      WT1   
ATOM   3579  H2  TIP3W 170      38.520  44.489  13.029  0.00  0.00      WT1   
ATOM   3580  OH2 TIP3W 171      35.407  24.819  14.603  0.00  0.00      WT1   
ATOM   3581  H1  TIP3W 171      35.701  25.043  15.486  0.00  0.00      WT1   
ATOM   3582  H2  TIP3W 171      36.161  24.385  14.203  0.00  0.00      WT1   
ATOM   3583  OH2 TIP3W 172      13.930  -4.822 -18.866  0.00  0.00      WT1   
ATOM   3584  H1  TIP3W 172      14.633  -5.394 -18.556  0.00  0.00      WT1   
ATOM   3585  H2  TIP3W 172      13.313  -4.783 -18.136  0.00  0.00      WT1   
ATOM   3586  OH2 TIP3W 173     -10.649 -10.927  19.695  0.00  0.00      WT1   
ATOM   3587  H1  TIP3W 173      -9.769 -11.249  19.894  0.00  0.00      WT1   
ATOM   3588  H2  TIP3W 173     -10.651 -10.804  18.746  0.00  0.00      WT1   
ATOM   3589  OH2 TIP3W 174      32.606  26.981 -28.129  0.00  0.00      WT1   
ATOM   3590  H1  TIP3W 174      32.112  26.983 -27.309  0.00  0.00      WT1   
ATOM   3591  H2  TIP3W 174      31.988  27.310 -28.782  0.00  0.00      WT1   
ATOM   3592  OH2 TIP3W 176      15.829  35.437  -8.186  0.00  0.00      WT1   
ATOM   3593  H1  TIP3W 176      14.916  35.154  -8.234  0.00  0.00      WT1   
ATOM   3594  H2  TIP3W 176      15.788  36.312  -7.799  0.00  0.00      WT1   
ATOM   3595  OH2 TIP3W 177     -15.165  28.059  26.613  0.00  0.00      WT1   
ATOM   3596  H1  TIP3W 177     -15.919  28.559  26.924  0.00  0.00      WT1   
ATOM   3597  H2  TIP3W 177     -15.511  27.184  26.441  0.00  0.00      WT1   
ATOM   3598  OH2 TIP3W 178      31.901  21.935 -22.931  0.00  0.00      WT1   
ATOM   3599  H1  TIP3W 178      31.660  22.315 -22.086  0.00  0.00      WT1   
ATOM   3600  H2  TIP3W 178      31.211  21.298 -23.114  0.00  0.00      WT1   
ATOM   3601  OH2 TIP3W 179      34.208  -8.810  -4.415  0.00  0.00      WT1   
ATOM   3602  H1  TIP3W 179      33.882  -8.784  -3.515  0.00  0.00      WT1   
ATOM   3603  H2  TIP3W 179      34.531  -7.924  -4.579  0.00  0.00      WT1   
ATOM   3604  OH2 TIP3W 180      21.143  -1.652  14.418  0.00  0.00      WT1   
ATOM   3605  H1  TIP3W 180      20.186  -1.646  14.412  0.00  0.00      WT1   
ATOM   3606  H2  TIP3W 180      21.376  -2.036  15.263  0.00  0.00      WT1   
ATOM   3607  OH2 TIP3W 181      26.025  32.660  -6.586  0.00  0.00      WT1   
ATOM   3608  H1  TIP3W 181      25.408  32.166  -6.046  0.00  0.00      WT1   
ATOM   3609  H2  TIP3W 181      26.519  33.190  -5.961  0.00  0.00      WT1   
ATOM   3610  OH2 TIP3W 182       5.699  39.086  26.685  0.00  0.00      WT1   
ATOM   3611  H1  TIP3W 182       6.563  39.388  26.967  0.00  0.00      WT1   
ATOM   3612  H2  TIP3W 182       5.764  38.131  26.692  0.00  0.00      WT1   
ATOM   3613  OH2 TIP3W 183      30.744  41.464  10.036  0.00  0.00      WT1   
ATOM   3614  H1  TIP3W 183      31.286  40.860   9.529  0.00  0.00      WT1   
ATOM   3615  H2  TIP3W 183      31.171  41.509  10.892  0.00  0.00      WT1   
ATOM   3616  OH2 TIP3W 184      20.038 -12.380  28.928  0.00  0.00      WT1   
ATOM   3617  H1  TIP3W 184      20.803 -12.650  28.420  0.00  0.00      WT1   
ATOM   3618  H2  TIP3W 184      19.909 -11.460  28.698  0.00  0.00      WT1   
ATOM   3619  OH2 TIP3W 185      39.077   8.388 -27.368  0.00  0.00      WT1   
ATOM   3620  H1  TIP3W 185      38.276   8.064 -26.955  0.00  0.00      WT1   
ATOM   3621  H2  TIP3W 185      38.815   8.606 -28.262  0.00  0.00      WT1   
ATOM   3622  OH2 TIP3W 186      20.077  22.234  16.351  0.00  0.00      WT1   
ATOM   3623  H1  TIP3W 186      19.266  22.100  16.840  0.00  0.00      WT1   
ATOM   3624  H2  TIP3W 186      20.745  22.361  17.024  0.00  0.00      WT1   
ATOM   3625  OH2 TIP3W 187      23.434  36.532  18.579  0.00  0.00      WT1   
ATOM   3626  H1  TIP3W 187      23.774  35.640  18.508  0.00  0.00      WT1   
ATOM   3627  H2  TIP3W 187      23.580  36.914  17.714  0.00  0.00      WT1   
ATOM   3628  OH2 TIP3W 188     -14.996  36.004 -33.072  0.00  0.00      WT1   
ATOM   3629  H1  TIP3W 188     -15.736  36.609 -33.029  0.00  0.00      WT1   
ATOM   3630  H2  TIP3W 188     -14.647  36.113 -33.956  0.00  0.00      WT1   
ATOM   3631  OH2 TIP3W 190      26.665  28.923  18.135  0.00  0.00      WT1   
ATOM   3632  H1  TIP3W 190      27.398  28.948  18.751  0.00  0.00      WT1   
ATOM   3633  H2  TIP3W 190      26.882  28.212  17.533  0.00  0.00      WT1   
ATOM   3634  OH2 TIP3W 191     -15.899   7.372 -22.289  0.00  0.00      WT1   
ATOM   3635  H1  TIP3W 191     -15.700   7.673 -23.176  0.00  0.00      WT1   
ATOM   3636  H2  TIP3W 191     -16.487   6.627 -22.415  0.00  0.00      WT1   
ATOM   3637  OH2 TIP3W 192      16.728  31.621   8.198  0.00  0.00      WT1   
ATOM   3638  H1  TIP3W 192      17.493  31.151   7.865  0.00  0.00      WT1   
ATOM   3639  H2  TIP3W 192      16.170  31.745   7.430  0.00  0.00      WT1   
ATOM   3640  OH2 TIP3W 193      42.356   5.709  27.860  0.00  0.00      WT1   
ATOM   3641  H1  TIP3W 193      43.118   5.140  27.744  0.00  0.00      WT1   
ATOM   3642  H2  TIP3W 193      42.706   6.496  28.277  0.00  0.00      WT1   
ATOM   3643  OH2 TIP3W 195      17.178  -3.416  -0.539  0.00  0.00      WT1   
ATOM   3644  H1  TIP3W 195      16.326  -3.779  -0.295  0.00  0.00      WT1   
ATOM   3645  H2  TIP3W 195      17.738  -4.182  -0.664  0.00  0.00      WT1   
ATOM   3646  OH2 TIP3W 196      -9.605  41.008 -26.145  0.00  0.00      WT1   
ATOM   3647  H1  TIP3W 196      -8.760  40.753 -26.515  0.00  0.00      WT1   
ATOM   3648  H2  TIP3W 196     -10.231  40.394 -26.529  0.00  0.00      WT1   
ATOM   3649  OH2 TIP3W 198      21.344  -4.609 -23.094  0.00  0.00      WT1   
ATOM   3650  H1  TIP3W 198      21.866  -4.874 -23.851  0.00  0.00      WT1   
ATOM   3651  H2  TIP3W 198      20.655  -4.054 -23.460  0.00  0.00      WT1   
ATOM   3652  OH2 TIP3W 199      44.893 -10.017  -2.442  0.00  0.00      WT1   
ATOM   3653  H1  TIP3W 199      45.665 -10.446  -2.073  0.00  0.00      WT1   
ATOM   3654  H2  TIP3W 199      44.288 -10.734  -2.633  0.00  0.00      WT1   
ATOM   3655  OH2 TIP3W 200      42.254  12.275 -27.971  0.00  0.00      WT1   
ATOM   3656  H1  TIP3W 200      42.313  12.672 -27.102  0.00  0.00      WT1   
ATOM   3657  H2  TIP3W 200      43.113  12.429 -28.364  0.00  0.00      WT1   
ATOM   3658  OH2 TIP3W 201       2.636   5.316  19.039  0.00  0.00      WT1   
ATOM   3659  H1  TIP3W 201       2.581   4.648  19.722  0.00  0.00      WT1   
ATOM   3660  H2  TIP3W 201       3.142   6.024  19.436  0.00  0.00      WT1   
ATOM   3661  OH2 TIP3W 202      41.129  19.941   6.301  0.00  0.00      WT1   
ATOM   3662  H1  TIP3W 202      40.451  20.085   5.640  0.00  0.00      WT1   
ATOM   3663  H2  TIP3W 202      41.944  19.893   5.802  0.00  0.00      WT1   
ATOM   3664  OH2 TIP3W 203     -15.175  13.669  -7.891  0.00  0.00      WT1   
ATOM   3665  H1  TIP3W 203     -14.813  13.789  -8.769  0.00  0.00      WT1   
ATOM   3666  H2  TIP3W 203     -15.436  14.549  -7.617  0.00  0.00      WT1   
ATOM   3667  OH2 TIP3W 204      24.891  -5.403  18.755  0.00  0.00      WT1   
ATOM   3668  H1  TIP3W 204      25.423  -6.198  18.791  0.00  0.00      WT1   
ATOM   3669  H2  TIP3W 204      25.525  -4.688  18.795  0.00  0.00      WT1   
ATOM   3670  OH2 TIP3W 205       6.571  -9.589  -4.234  0.00  0.00      WT1   
ATOM   3671  H1  TIP3W 205       7.210  -9.911  -3.599  0.00  0.00      WT1   
ATOM   3672  H2  TIP3W 205       6.644  -8.636  -4.185  0.00  0.00      WT1   
ATOM   3673  OH2 TIP3W 206      24.994 -12.573   8.559  0.00  0.00      WT1   
ATOM   3674  H1  TIP3W 206      24.434 -12.344   9.301  0.00  0.00      WT1   
ATOM   3675  H2  TIP3W 206      24.617 -12.100   7.818  0.00  0.00      WT1   
ATOM   3676  OH2 TIP3W 207     -19.119  35.514  25.495  0.00  0.00      WT1   
ATOM   3677  H1  TIP3W 207     -18.532  36.197  25.821  0.00  0.00      WT1   
ATOM   3678  H2  TIP3W 207     -19.595  35.931  24.777  0.00  0.00      WT1   
ATOM   3679  OH2 TIP3W 208     -11.163 -14.155   7.935  0.00  0.00      WT1   
ATOM   3680  H1  TIP3W 208     -11.287 -13.254   7.637  0.00  0.00      WT1   
ATOM   3681  H2  TIP3W 208     -10.828 -14.069   8.828  0.00  0.00      WT1   
ATOM   3682  OH2 TIP3W 209       9.541  44.567  29.317  0.00  0.00      WT1   
ATOM   3683  H1  TIP3W 209       9.578  43.621  29.173  0.00  0.00      WT1   
ATOM   3684  H2  TIP3W 209       9.255  44.661  30.225  0.00  0.00      WT1   
ATOM   3685  OH2 TIP3W 210      33.193  12.110 -28.507  0.00  0.00      WT1   
ATOM   3686  H1  TIP3W 210      33.827  12.802 -28.696  0.00  0.00      WT1   
ATOM   3687  H2  TIP3W 210      32.415  12.355 -29.007  0.00  0.00      WT1   
ATOM   3688  OH2 TIP3W 211      18.949  24.663  15.241  0.00  0.00      WT1   
ATOM   3689  H1  TIP3W 211      19.298  23.812  15.506  0.00  0.00      WT1   
ATOM   3690  H2  TIP3W 211      18.786  24.574  14.302  0.00  0.00      WT1   
ATOM   3691  OH2 TIP3W 212     -17.878  42.249 -28.332  0.00  0.00      WT1   
ATOM   3692  H1  TIP3W 212     -17.893  41.389 -28.752  0.00  0.00      WT1   
ATOM   3693  H2  TIP3W 212     -18.457  42.789 -28.871  0.00  0.00      WT1   
ATOM   3694  OH2 TIP3W 213      41.939  40.049   1.717  0.00  0.00      WT1   
ATOM   3695  H1  TIP3W 213      42.733  39.534   1.573  0.00  0.00      WT1   
ATOM   3696  H2  TIP3W 213      41.920  40.201   2.662  0.00  0.00      WT1   
ATOM   3697  OH2 TIP3W 214      -4.727  22.921  19.495  0.00  0.00      WT1   
ATOM   3698  H1  TIP3W 214      -4.285  22.337  18.878  0.00  0.00      WT1   
ATOM   3699  H2  TIP3W 214      -4.428  22.631  20.356  0.00  0.00      WT1   
ATOM   3700  OH2 TIP3W 215      23.883 -11.948  25.075  0.00  0.00      WT1   
ATOM   3701  H1  TIP3W 215      24.803 -11.711  24.956  0.00  0.00      WT1   
ATOM   3702  H2  TIP3W 215      23.679 -12.502  24.321  0.00  0.00      WT1   
ATOM   3703  OH2 TIP3W 216      -8.081  25.393  10.105  0.00  0.00      WT1   
ATOM   3704  H1  TIP3W 216      -7.792  24.991  10.925  0.00  0.00      WT1   
ATOM   3705  H2  TIP3W 216      -8.894  25.844  10.332  0.00  0.00      WT1   
ATOM   3706  OH2 TIP3W 217     -13.928   6.307  -5.040  0.00  0.00      WT1   
ATOM   3707  H1  TIP3W 217     -13.876   6.161  -5.984  0.00  0.00      WT1   
ATOM   3708  H2  TIP3W 217     -14.830   6.593  -4.891  0.00  0.00      WT1   
ATOM   3709  OH2 TIP3W 219      34.505  29.500 -21.614  0.00  0.00      WT1   
ATOM   3710  H1  TIP3W 219      35.414  29.702 -21.395  0.00  0.00      WT1   
ATOM   3711  H2  TIP3W 219      33.996  30.187 -21.184  0.00  0.00      WT1   
ATOM   3712  OH2 TIP3W 221     -12.491   3.697  -4.816  0.00  0.00      WT1   
ATOM   3713  H1  TIP3W 221     -12.924   3.196  -5.508  0.00  0.00      WT1   
ATOM   3714  H2  TIP3W 221     -13.001   4.505  -4.750  0.00  0.00      WT1   
ATOM   3715  OH2 TIP3W 223      22.627  25.042 -13.574  0.00  0.00      WT1   
ATOM   3716  H1  TIP3W 223      22.543  24.089 -13.580  0.00  0.00      WT1   
ATOM   3717  H2  TIP3W 223      22.602  25.279 -12.647  0.00  0.00      WT1   
ATOM   3718  OH2 TIP3W 224      26.593  26.698 -20.368  0.00  0.00      WT1   
ATOM   3719  H1  TIP3W 224      26.663  25.849 -19.933  0.00  0.00      WT1   
ATOM   3720  H2  TIP3W 224      27.482  27.053 -20.345  0.00  0.00      WT1   
ATOM   3721  OH2 TIP3W 225      42.299   8.074   5.582  0.00  0.00      WT1   
ATOM   3722  H1  TIP3W 225      43.104   8.420   5.195  0.00  0.00      WT1   
ATOM   3723  H2  TIP3W 225      42.148   8.623   6.351  0.00  0.00      WT1   
ATOM   3724  OH2 TIP3W 226      44.820  42.666 -17.370  0.00  0.00      WT1   
ATOM   3725  H1  TIP3W 226      45.300  43.194 -18.009  0.00  0.00      WT1   
ATOM   3726  H2  TIP3W 226      45.476  42.429 -16.714  0.00  0.00      WT1   
ATOM   3727  OH2 TIP3W 227      -2.617  11.881 -32.253  0.00  0.00      WT1   
ATOM   3728  H1  TIP3W 227      -3.536  11.974 -32.503  0.00  0.00      WT1   
ATOM   3729  H2  TIP3W 227      -2.577  12.215 -31.357  0.00  0.00      WT1   
ATOM   3730  OH2 TIP3W 228      23.416  40.121  -5.044  0.00  0.00      WT1   
ATOM   3731  H1  TIP3W 228      23.356  40.988  -5.445  0.00  0.00      WT1   
ATOM   3732  H2  TIP3W 228      22.647  39.653  -5.368  0.00  0.00      WT1   
ATOM   3733  OH2 TIP3W 229      30.827  33.657   3.143  0.00  0.00      WT1   
ATOM   3734  H1  TIP3W 229      31.605  34.027   3.560  0.00  0.00      WT1   
ATOM   3735  H2  TIP3W 229      30.407  34.403   2.715  0.00  0.00      WT1   
ATOM   3736  OH2 TIP3W 230     -11.652   1.672  22.504  0.00  0.00      WT1   
ATOM   3737  H1  TIP3W 230     -11.673   1.572  23.455  0.00  0.00      WT1   
ATOM   3738  H2  TIP3W 230     -10.773   1.388  22.252  0.00  0.00      WT1   
ATOM   3739  OH2 TIP3W 231       0.579  13.501 -22.601  0.00  0.00      WT1   
ATOM   3740  H1  TIP3W 231       0.601  14.392 -22.951  0.00  0.00      WT1   
ATOM   3741  H2  TIP3W 231       0.887  12.952 -23.322  0.00  0.00      WT1   
ATOM   3742  OH2 TIP3W 232     -10.343  40.839  12.849  0.00  0.00      WT1   
ATOM   3743  H1  TIP3W 232     -11.163  40.545  12.452  0.00  0.00      WT1   
ATOM   3744  H2  TIP3W 232     -10.404  40.558  13.763  0.00  0.00      WT1   
ATOM   3745  OH2 TIP3W 233      15.204  -3.576  14.411  0.00  0.00      WT1   
ATOM   3746  H1  TIP3W 233      14.534  -3.371  15.063  0.00  0.00      WT1   
ATOM   3747  H2  TIP3W 233      15.557  -4.423  14.688  0.00  0.00      WT1   
ATOM   3748  OH2 TIP3W 234      26.400 -13.967   2.355  0.00  0.00      WT1   
ATOM   3749  H1  TIP3W 234      26.916 -14.513   1.762  0.00  0.00      WT1   
ATOM   3750  H2  TIP3W 234      25.542 -14.391   2.386  0.00  0.00      WT1   
ATOM   3751  OH2 TIP3W 236       3.786  27.430 -31.790  0.00  0.00      WT1   
ATOM   3752  H1  TIP3W 236       4.332  27.395 -32.575  0.00  0.00      WT1   
ATOM   3753  H2  TIP3W 236       2.907  27.621 -32.117  0.00  0.00      WT1   
ATOM   3754  OH2 TIP3W 237     -15.270  24.568 -25.090  0.00  0.00      WT1   
ATOM   3755  H1  TIP3W 237     -15.566  24.739 -25.984  0.00  0.00      WT1   
ATOM   3756  H2  TIP3W 237     -15.862  23.889 -24.766  0.00  0.00      WT1   
ATOM   3757  OH2 TIP3W 238      27.748  36.022  -0.205  0.00  0.00      WT1   
ATOM   3758  H1  TIP3W 238      26.875  36.208  -0.551  0.00  0.00      WT1   
ATOM   3759  H2  TIP3W 238      28.244  36.825  -0.361  0.00  0.00      WT1   
ATOM   3760  OH2 TIP3W 239       2.795  39.402  -6.762  0.00  0.00      WT1   
ATOM   3761  H1  TIP3W 239       2.253  38.990  -6.090  0.00  0.00      WT1   
ATOM   3762  H2  TIP3W 239       3.168  40.171  -6.332  0.00  0.00      WT1   
ATOM   3763  OH2 TIP3W 240      36.468  41.521   2.223  0.00  0.00      WT1   
ATOM   3764  H1  TIP3W 240      35.582  41.391   1.885  0.00  0.00      WT1   
ATOM   3765  H2  TIP3W 240      36.664  40.714   2.699  0.00  0.00      WT1   
ATOM   3766  OH2 TIP3W 241      20.005  37.369  11.446  0.00  0.00      WT1   
ATOM   3767  H1  TIP3W 241      19.352  37.127  10.791  0.00  0.00      WT1   
ATOM   3768  H2  TIP3W 241      20.705  37.788  10.945  0.00  0.00      WT1   
ATOM   3769  OH2 TIP3W 242      20.824  24.155  24.649  0.00  0.00      WT1   
ATOM   3770  H1  TIP3W 242      21.360  24.481  25.372  0.00  0.00      WT1   
ATOM   3771  H2  TIP3W 242      20.935  23.205  24.677  0.00  0.00      WT1   
ATOM   3772  OH2 TIP3W 243      44.052  -9.114  14.054  0.00  0.00      WT1   
ATOM   3773  H1  TIP3W 243      43.859  -9.475  13.189  0.00  0.00      WT1   
ATOM   3774  H2  TIP3W 243      43.221  -8.741  14.349  0.00  0.00      WT1   
ATOM   3775  OH2 TIP3W 244      11.990 -11.521  -9.418  0.00  0.00      WT1   
ATOM   3776  H1  TIP3W 244      11.408 -12.243  -9.183  0.00  0.00      WT1   
ATOM   3777  H2  TIP3W 244      11.784 -10.831  -8.786  0.00  0.00      WT1   
ATOM   3778  OH2 TIP3W 245      15.980   4.919  21.994  0.00  0.00      WT1   
ATOM   3779  H1  TIP3W 245      15.108   5.314  22.003  0.00  0.00      WT1   
ATOM   3780  H2  TIP3W 245      16.427   5.307  22.746  0.00  0.00      WT1   
ATOM   3781  OH2 TIP3W 247     -17.436   3.721   1.241  0.00  0.00      WT1   
ATOM   3782  H1  TIP3W 247     -17.603   3.986   0.336  0.00  0.00      WT1   
ATOM   3783  H2  TIP3W 247     -16.759   4.325   1.546  0.00  0.00      WT1   
ATOM   3784  OH2 TIP3W 248      13.722  24.962 -31.967  0.00  0.00      WT1   
ATOM   3785  H1  TIP3W 248      14.154  24.262 -31.478  0.00  0.00      WT1   
ATOM   3786  H2  TIP3W 248      13.537  25.634 -31.311  0.00  0.00      WT1   
ATOM   3787  OH2 TIP3W 249      25.001  16.460   1.931  0.00  0.00      WT1   
ATOM   3788  H1  TIP3W 249      25.293  17.368   1.854  0.00  0.00      WT1   
ATOM   3789  H2  TIP3W 249      24.311  16.374   1.273  0.00  0.00      WT1   
ATOM   3790  OH2 TIP3W 250      -5.476   4.896  23.490  0.00  0.00      WT1   
ATOM   3791  H1  TIP3W 250      -5.969   5.646  23.821  0.00  0.00      WT1   
ATOM   3792  H2  TIP3W 250      -4.768   5.283  22.974  0.00  0.00      WT1   
ATOM   3793  OH2 TIP3W 251      -6.469 -13.027   0.143  0.00  0.00      WT1   
ATOM   3794  H1  TIP3W 251      -6.789 -13.118   1.041  0.00  0.00      WT1   
ATOM   3795  H2  TIP3W 251      -7.258 -13.071  -0.397  0.00  0.00      WT1   
ATOM   3796  OH2 TIP3W 252      19.719  22.484   6.979  0.00  0.00      WT1   
ATOM   3797  H1  TIP3W 252      19.472  23.390   6.793  0.00  0.00      WT1   
ATOM   3798  H2  TIP3W 252      19.448  21.997   6.200  0.00  0.00      WT1   
ATOM   3799  OH2 TIP3W 253     -18.744  11.053  -9.811  0.00  0.00      WT1   
ATOM   3800  H1  TIP3W 253     -18.625  11.943  -9.480  0.00  0.00      WT1   
ATOM   3801  H2  TIP3W 253     -18.510  11.108 -10.738  0.00  0.00      WT1   
ATOM   3802  OH2 TIP3W 254      12.792  -0.456 -21.918  0.00  0.00      WT1   
ATOM   3803  H1  TIP3W 254      11.963  -0.019 -22.112  0.00  0.00      WT1   
ATOM   3804  H2  TIP3W 254      12.571  -1.387 -21.885  0.00  0.00      WT1   
ATOM   3805  OH2 TIP3W 255      24.396   6.023  19.337  0.00  0.00      WT1   
ATOM   3806  H1  TIP3W 255      24.723   5.475  20.050  0.00  0.00      WT1   
ATOM   3807  H2  TIP3W 255      23.449   5.887  19.344  0.00  0.00      WT1   
ATOM   3808  OH2 TIP3W 256      26.789 -14.741 -12.256  0.00  0.00      WT1   
ATOM   3809  H1  TIP3W 256      26.227 -14.071 -12.647  0.00  0.00      WT1   
ATOM   3810  H2  TIP3W 256      26.241 -15.153 -11.588  0.00  0.00      WT1   
ATOM   3811  OH2 TIP3W 257      10.836  22.956 -17.125  0.00  0.00      WT1   
ATOM   3812  H1  TIP3W 257      11.199  22.150 -16.758  0.00  0.00      WT1   
ATOM   3813  H2  TIP3W 257       9.954  23.011 -16.756  0.00  0.00      WT1   
ATOM   3814  OH2 TIP3W 258      -1.543  21.894  21.697  0.00  0.00      WT1   
ATOM   3815  H1  TIP3W 258      -1.751  21.397  22.488  0.00  0.00      WT1   
ATOM   3816  H2  TIP3W 258      -1.748  22.801  21.923  0.00  0.00      WT1   
ATOM   3817  OH2 TIP3W 259      20.221 -10.063 -21.802  0.00  0.00      WT1   
ATOM   3818  H1  TIP3W 259      21.138  -9.798 -21.724  0.00  0.00      WT1   
ATOM   3819  H2  TIP3W 259      20.156 -10.860 -21.275  0.00  0.00      WT1   
ATOM   3820  OH2 TIP3W 261     -18.396  35.154  12.579  0.00  0.00      WT1   
ATOM   3821  H1  TIP3W 261     -18.080  35.404  11.711  0.00  0.00      WT1   
ATOM   3822  H2  TIP3W 261     -19.331  34.993  12.458  0.00  0.00      WT1   
ATOM   3823  OH2 TIP3W 264      -9.602  -6.738  -4.296  0.00  0.00      WT1   
ATOM   3824  H1  TIP3W 264      -9.376  -5.811  -4.370  0.00  0.00      WT1   
ATOM   3825  H2  TIP3W 264     -10.541  -6.771  -4.480  0.00  0.00      WT1   
ATOM   3826  OH2 TIP3W 265      36.978   3.073 -11.845  0.00  0.00      WT1   
ATOM   3827  H1  TIP3W 265      36.828   3.857 -11.317  0.00  0.00      WT1   
ATOM   3828  H2  TIP3W 265      36.162   2.578 -11.778  0.00  0.00      WT1   
ATOM   3829  OH2 TIP3W 266      17.761  -4.324   2.554  0.00  0.00      WT1   
ATOM   3830  H1  TIP3W 266      17.199  -5.009   2.916  0.00  0.00      WT1   
ATOM   3831  H2  TIP3W 266      17.754  -4.482   1.610  0.00  0.00      WT1   
ATOM   3832  OH2 TIP3W 267      -3.133  -3.422  10.419  0.00  0.00      WT1   
ATOM   3833  H1  TIP3W 267      -2.951  -4.225   9.930  0.00  0.00      WT1   
ATOM   3834  H2  TIP3W 267      -4.075  -3.454  10.589  0.00  0.00      WT1   
ATOM   3835  OH2 TIP3W 268       8.405  34.593 -14.371  0.00  0.00      WT1   
ATOM   3836  H1  TIP3W 268       9.178  34.202 -14.778  0.00  0.00      WT1   
ATOM   3837  H2  TIP3W 268       7.665  34.156 -14.793  0.00  0.00      WT1   
ATOM   3838  OH2 TIP3W 269      -2.781  -0.384 -16.844  0.00  0.00      WT1   
ATOM   3839  H1  TIP3W 269      -3.119  -0.988 -17.505  0.00  0.00      WT1   
ATOM   3840  H2  TIP3W 269      -2.245   0.237 -17.338  0.00  0.00      WT1   
ATOM   3841  OH2 TIP3W 270      14.464   1.860  14.339  0.00  0.00      WT1   
ATOM   3842  H1  TIP3W 270      14.413   2.781  14.593  0.00  0.00      WT1   
ATOM   3843  H2  TIP3W 270      13.936   1.401  14.992  0.00  0.00      WT1   
ATOM   3844  OH2 TIP3W 271      -9.793  -2.050   9.090  0.00  0.00      WT1   
ATOM   3845  H1  TIP3W 271     -10.173  -2.543   8.362  0.00  0.00      WT1   
ATOM   3846  H2  TIP3W 271     -10.248  -2.378   9.865  0.00  0.00      WT1   
ATOM   3847  OH2 TIP3W 272      -0.959  34.694 -22.251  0.00  0.00      WT1   
ATOM   3848  H1  TIP3W 272      -1.435  34.572 -23.073  0.00  0.00      WT1   
ATOM   3849  H2  TIP3W 272      -1.539  35.236 -21.716  0.00  0.00      WT1   
ATOM   3850  OH2 TIP3W 273      39.736  -6.630  25.233  0.00  0.00      WT1   
ATOM   3851  H1  TIP3W 273      39.302  -6.679  26.085  0.00  0.00      WT1   
ATOM   3852  H2  TIP3W 273      40.350  -5.901  25.319  0.00  0.00      WT1   
ATOM   3853  OH2 TIP3W 274       4.444  13.502 -26.631  0.00  0.00      WT1   
ATOM   3854  H1  TIP3W 274       4.959  12.697 -26.702  0.00  0.00      WT1   
ATOM   3855  H2  TIP3W 274       4.485  13.890 -27.505  0.00  0.00      WT1   
ATOM   3856  OH2 TIP3W 275      38.629  17.537   6.312  0.00  0.00      WT1   
ATOM   3857  H1  TIP3W 275      38.609  17.761   7.242  0.00  0.00      WT1   
ATOM   3858  H2  TIP3W 275      38.353  18.338   5.866  0.00  0.00      WT1   
ATOM   3859  OH2 TIP3W 276      42.357  19.762 -14.747  0.00  0.00      WT1   
ATOM   3860  H1  TIP3W 276      42.263  19.794 -13.795  0.00  0.00      WT1   
ATOM   3861  H2  TIP3W 276      43.270  19.512 -14.890  0.00  0.00      WT1   
ATOM   3862  OH2 TIP3W 277       8.139  -2.966 -20.768  0.00  0.00      WT1   
ATOM   3863  H1  TIP3W 277       7.405  -3.215 -20.206  0.00  0.00      WT1   
ATOM   3864  H2  TIP3W 277       7.978  -2.046 -20.980  0.00  0.00      WT1   
ATOM   3865  OH2 TIP3W 278      30.915  31.303 -27.714  0.00  0.00      WT1   
ATOM   3866  H1  TIP3W 278      30.682  30.480 -27.283  0.00  0.00      WT1   
ATOM   3867  H2  TIP3W 278      31.872  31.319 -27.698  0.00  0.00      WT1   
ATOM   3868  OH2 TIP3W 279      32.407  -7.555 -17.312  0.00  0.00      WT1   
ATOM   3869  H1  TIP3W 279      32.819  -7.453 -16.454  0.00  0.00      WT1   
ATOM   3870  H2  TIP3W 279      31.756  -8.245 -17.185  0.00  0.00      WT1   
ATOM   3871  OH2 TIP3W 280       7.745  -9.639 -23.541  0.00  0.00      WT1   
ATOM   3872  H1  TIP3W 280       8.461  -9.012 -23.645  0.00  0.00      WT1   
ATOM   3873  H2  TIP3W 280       7.752 -10.147 -24.352  0.00  0.00      WT1   
ATOM   3874  OH2 TIP3W 281     -13.234  -4.118  -0.481  0.00  0.00      WT1   
ATOM   3875  H1  TIP3W 281     -13.304  -3.346  -1.043  0.00  0.00      WT1   
ATOM   3876  H2  TIP3W 281     -13.750  -3.899   0.295  0.00  0.00      WT1   
ATOM   3877  OH2 TIP3W 282      28.353   3.496   9.371  0.00  0.00      WT1   
ATOM   3878  H1  TIP3W 282      28.504   3.009  10.181  0.00  0.00      WT1   
ATOM   3879  H2  TIP3W 282      29.111   3.290   8.823  0.00  0.00      WT1   
ATOM   3880  OH2 TIP3W 283      -8.037  15.720  23.069  0.00  0.00      WT1   
ATOM   3881  H1  TIP3W 283      -7.733  15.127  23.756  0.00  0.00      WT1   
ATOM   3882  H2  TIP3W 283      -7.265  15.873  22.524  0.00  0.00      WT1   
ATOM   3883  OH2 TIP3W 284      25.927  -4.537   7.844  0.00  0.00      WT1   
ATOM   3884  H1  TIP3W 284      25.850  -5.327   8.379  0.00  0.00      WT1   
ATOM   3885  H2  TIP3W 284      25.899  -3.817   8.474  0.00  0.00      WT1   
ATOM   3886  OH2 TIP3W 285     -16.228  17.968 -31.669  0.00  0.00      WT1   
ATOM   3887  H1  TIP3W 285     -17.057  18.116 -31.216  0.00  0.00      WT1   
ATOM   3888  H2  TIP3W 285     -15.561  18.285 -31.060  0.00  0.00      WT1   
ATOM   3889  OH2 TIP3W 286      27.887  40.249  -1.361  0.00  0.00      WT1   
ATOM   3890  H1  TIP3W 286      27.974  40.797  -2.140  0.00  0.00      WT1   
ATOM   3891  H2  TIP3W 286      27.028  39.838  -1.450  0.00  0.00      WT1   
ATOM   3892  OH2 TIP3W 287      20.881  -5.117 -11.026  0.00  0.00      WT1   
ATOM   3893  H1  TIP3W 287      21.423  -4.335 -11.126  0.00  0.00      WT1   
ATOM   3894  H2  TIP3W 287      20.337  -5.136 -11.814  0.00  0.00      WT1   
ATOM   3895  OH2 TIP3W 288      32.260 -13.973   8.191  0.00  0.00      WT1   
ATOM   3896  H1  TIP3W 288      31.471 -13.434   8.131  0.00  0.00      WT1   
ATOM   3897  H2  TIP3W 288      31.972 -14.770   8.636  0.00  0.00      WT1   
ATOM   3898  OH2 TIP3W 289      30.314   2.376  16.712  0.00  0.00      WT1   
ATOM   3899  H1  TIP3W 289      29.913   2.242  17.570  0.00  0.00      WT1   
ATOM   3900  H2  TIP3W 289      30.895   3.127  16.832  0.00  0.00      WT1   
ATOM   3901  OH2 TIP3W 290       5.829 -14.171   4.255  0.00  0.00      WT1   
ATOM   3902  H1  TIP3W 290       5.137 -13.513   4.188  0.00  0.00      WT1   
ATOM   3903  H2  TIP3W 290       6.376 -13.871   4.981  0.00  0.00      WT1   
ATOM   3904  OH2 TIP3W 292     -16.494  -4.127   6.852  0.00  0.00      WT1   
ATOM   3905  H1  TIP3W 292     -15.826  -4.576   7.371  0.00  0.00      WT1   
ATOM   3906  H2  TIP3W 292     -16.896  -4.820   6.329  0.00  0.00      WT1   
ATOM   3907  OH2 TIP3W 293     -17.980  24.071 -15.177  0.00  0.00      WT1   
ATOM   3908  H1  TIP3W 293     -17.467  24.068 -14.369  0.00  0.00      WT1   
ATOM   3909  H2  TIP3W 293     -18.531  24.850 -15.109  0.00  0.00      WT1   
ATOM   3910  OH2 TIP3W 294     -17.129  32.893   7.643  0.00  0.00      WT1   
ATOM   3911  H1  TIP3W 294     -16.888  32.552   8.505  0.00  0.00      WT1   
ATOM   3912  H2  TIP3W 294     -17.823  32.308   7.339  0.00  0.00      WT1   
ATOM   3913  OH2 TIP3W 295      13.711  16.419  21.314  0.00  0.00      WT1   
ATOM   3914  H1  TIP3W 295      13.564  15.491  21.129  0.00  0.00      WT1   
ATOM   3915  H2  TIP3W 295      13.634  16.848  20.461  0.00  0.00      WT1   
ATOM   3916  OH2 TIP3W 296      28.803  40.462  -7.468  0.00  0.00      WT1   
ATOM   3917  H1  TIP3W 296      29.356  39.811  -7.901  0.00  0.00      WT1   
ATOM   3918  H2  TIP3W 296      29.089  41.300  -7.832  0.00  0.00      WT1   
ATOM   3919  OH2 TIP3W 297      23.340  45.322  14.592  0.00  0.00      WT1   
ATOM   3920  H1  TIP3W 297      22.522  44.956  14.256  0.00  0.00      WT1   
ATOM   3921  H2  TIP3W 297      23.761  44.593  15.047  0.00  0.00      WT1   
ATOM   3922  OH2 TIP3W 298       4.579 -14.340  12.706  0.00  0.00      WT1   
ATOM   3923  H1  TIP3W 298       4.854 -15.256  12.749  0.00  0.00      WT1   
ATOM   3924  H2  TIP3W 298       5.008 -13.997  11.922  0.00  0.00      WT1   
ATOM   3925  OH2 TIP3W 299      36.643  38.989  27.250  0.00  0.00      WT1   
ATOM   3926  H1  TIP3W 299      37.037  38.971  26.378  0.00  0.00      WT1   
ATOM   3927  H2  TIP3W 299      36.548  39.920  27.451  0.00  0.00      WT1   
ATOM   3928  OH2 TIP3W 300      28.955  37.163  15.394  0.00  0.00      WT1   
ATOM   3929  H1  TIP3W 300      29.603  37.829  15.165  0.00  0.00      WT1   
ATOM   3930  H2  TIP3W 300      28.342  37.613  15.975  0.00  0.00      WT1   
ATOM   3931  OH2 TIP3W 301     -17.981 -14.559  26.377  0.00  0.00      WT1   
ATOM   3932  H1  TIP3W 301     -18.287 -15.432  26.130  0.00  0.00      WT1   
ATOM   3933  H2  TIP3W 301     -17.824 -14.115  25.544  0.00  0.00      WT1   
ATOM   3934  OH2 TIP3W 302      17.290  42.091   8.251  0.00  0.00      WT1   
ATOM   3935  H1  TIP3W 302      16.390  41.818   8.428  0.00  0.00      WT1   
ATOM   3936  H2  TIP3W 302      17.811  41.651   8.922  0.00  0.00      WT1   
ATOM   3937  OH2 TIP3W 303      18.225  18.110  19.102  0.00  0.00      WT1   
ATOM   3938  H1  TIP3W 303      18.789  17.813  18.388  0.00  0.00      WT1   
ATOM   3939  H2  TIP3W 303      18.832  18.363  19.797  0.00  0.00      WT1   
ATOM   3940  OH2 TIP3W 304     -15.695   9.785 -35.068  0.00  0.00      WT1   
ATOM   3941  H1  TIP3W 304     -15.411   8.874 -34.995  0.00  0.00      WT1   
ATOM   3942  H2  TIP3W 304     -15.455  10.179 -34.230  0.00  0.00      WT1   
ATOM   3943  OH2 TIP3W 305      -9.324  35.842  18.961  0.00  0.00      WT1   
ATOM   3944  H1  TIP3W 305      -9.925  36.412  19.442  0.00  0.00      WT1   
ATOM   3945  H2  TIP3W 305      -8.604  35.683  19.570  0.00  0.00      WT1   
ATOM   3946  OH2 TIP3W 306      10.554  -2.396  21.027  0.00  0.00      WT1   
ATOM   3947  H1  TIP3W 306      10.582  -2.469  21.981  0.00  0.00      WT1   
ATOM   3948  H2  TIP3W 306      10.115  -3.195  20.737  0.00  0.00      WT1   
ATOM   3949  OH2 TIP3W 307       2.461  29.539 -28.918  0.00  0.00      WT1   
ATOM   3950  H1  TIP3W 307       1.995  30.163 -29.475  0.00  0.00      WT1   
ATOM   3951  H2  TIP3W 307       3.195  29.239 -29.455  0.00  0.00      WT1   
ATOM   3952  OH2 TIP3W 308      40.106  34.011  -1.987  0.00  0.00      WT1   
ATOM   3953  H1  TIP3W 308      40.879  34.474  -1.665  0.00  0.00      WT1   
ATOM   3954  H2  TIP3W 308      40.349  33.722  -2.867  0.00  0.00      WT1   
ATOM   3955  OH2 TIP3W 309     -18.637  19.000 -35.234  0.00  0.00      WT1   
ATOM   3956  H1  TIP3W 309     -17.955  19.505 -34.791  0.00  0.00      WT1   
ATOM   3957  H2  TIP3W 309     -18.798  18.255 -34.655  0.00  0.00      WT1   
ATOM   3958  OH2 TIP3W 310       3.875  22.996 -20.330  0.00  0.00      WT1   
ATOM   3959  H1  TIP3W 310       3.060  23.064 -20.828  0.00  0.00      WT1   
ATOM   3960  H2  TIP3W 310       3.626  23.215 -19.432  0.00  0.00      WT1   
ATOM   3961  OH2 TIP3W 311      34.617  45.175  25.597  0.00  0.00      WT1   
ATOM   3962  H1  TIP3W 311      35.162  45.718  26.166  0.00  0.00      WT1   
ATOM   3963  H2  TIP3W 311      34.140  44.602  26.197  0.00  0.00      WT1   
ATOM   3964  OH2 TIP3W 312      33.285   4.239 -12.189  0.00  0.00      WT1   
ATOM   3965  H1  TIP3W 312      33.176   3.630 -12.919  0.00  0.00      WT1   
ATOM   3966  H2  TIP3W 312      33.999   3.867 -11.671  0.00  0.00      WT1   
ATOM   3967  OH2 TIP3W 313       0.668  44.138 -17.265  0.00  0.00      WT1   
ATOM   3968  H1  TIP3W 313       0.238  44.633 -16.567  0.00  0.00      WT1   
ATOM   3969  H2  TIP3W 313      -0.019  43.574 -17.618  0.00  0.00      WT1   
ATOM   3970  OH2 TIP3W 314       9.774  27.018 -29.747  0.00  0.00      WT1   
ATOM   3971  H1  TIP3W 314       9.311  27.635 -30.313  0.00  0.00      WT1   
ATOM   3972  H2  TIP3W 314       9.227  26.233 -29.749  0.00  0.00      WT1   
ATOM   3973  OH2 TIP3W 316      35.917   8.456  20.806  0.00  0.00      WT1   
ATOM   3974  H1  TIP3W 316      36.085   9.062  21.528  0.00  0.00      WT1   
ATOM   3975  H2  TIP3W 316      36.767   8.351  20.378  0.00  0.00      WT1   
ATOM   3976  OH2 TIP3W 317      35.158  -9.246  12.287  0.00  0.00      WT1   
ATOM   3977  H1  TIP3W 317      34.299  -9.484  11.939  0.00  0.00      WT1   
ATOM   3978  H2  TIP3W 317      35.353  -8.398  11.887  0.00  0.00      WT1   
ATOM   3979  OH2 TIP3W 318       5.715  10.969  22.881  0.00  0.00      WT1   
ATOM   3980  H1  TIP3W 318       5.623  10.691  23.792  0.00  0.00      WT1   
ATOM   3981  H2  TIP3W 318       5.857  11.914  22.932  0.00  0.00      WT1   
ATOM   3982  OH2 TIP3W 319      32.264  -8.325  -6.523  0.00  0.00      WT1   
ATOM   3983  H1  TIP3W 319      32.735  -7.848  -7.206  0.00  0.00      WT1   
ATOM   3984  H2  TIP3W 319      32.893  -8.401  -5.806  0.00  0.00      WT1   
ATOM   3985  OH2 TIP3W 320      -2.021   6.744  27.867  0.00  0.00      WT1   
ATOM   3986  H1  TIP3W 320      -1.665   7.452  28.404  0.00  0.00      WT1   
ATOM   3987  H2  TIP3W 320      -2.698   7.163  27.337  0.00  0.00      WT1   
ATOM   3988  OH2 TIP3W 321      14.078  14.083  11.836  0.00  0.00      WT1   
ATOM   3989  H1  TIP3W 321      13.318  14.283  11.290  0.00  0.00      WT1   
ATOM   3990  H2  TIP3W 321      13.848  14.423  12.701  0.00  0.00      WT1   
ATOM   3991  OH2 TIP3W 322      -0.682  44.002  -7.254  0.00  0.00      WT1   
ATOM   3992  H1  TIP3W 322      -0.066  43.966  -6.522  0.00  0.00      WT1   
ATOM   3993  H2  TIP3W 322      -0.824  43.086  -7.494  0.00  0.00      WT1   
ATOM   3994  OH2 TIP3W 324      18.947  22.567  26.937  0.00  0.00      WT1   
ATOM   3995  H1  TIP3W 324      19.216  22.656  26.022  0.00  0.00      WT1   
ATOM   3996  H2  TIP3W 324      17.996  22.669  26.918  0.00  0.00      WT1   
ATOM   3997  OH2 TIP3W 325       2.769  38.567 -30.261  0.00  0.00      WT1   
ATOM   3998  H1  TIP3W 325       3.707  38.760 -30.250  0.00  0.00      WT1   
ATOM   3999  H2  TIP3W 325       2.474  38.857 -31.124  0.00  0.00      WT1   
ATOM   4000  OH2 TIP3W 327      27.130   2.383  -6.603  0.00  0.00      WT1   
ATOM   4001  H1  TIP3W 327      26.949   1.879  -5.810  0.00  0.00      WT1   
ATOM   4002  H2  TIP3W 327      27.854   2.960  -6.360  0.00  0.00      WT1   
ATOM   4003  OH2 TIP3W 328      29.042  39.218   3.098  0.00  0.00      WT1   
ATOM   4004  H1  TIP3W 328      29.098  38.762   3.938  0.00  0.00      WT1   
ATOM   4005  H2  TIP3W 328      28.905  40.136   3.332  0.00  0.00      WT1   
ATOM   4006  OH2 TIP3W 329      21.801   0.159 -25.576  0.00  0.00      WT1   
ATOM   4007  H1  TIP3W 329      21.210  -0.286 -26.184  0.00  0.00      WT1   
ATOM   4008  H2  TIP3W 329      21.229   0.487 -24.882  0.00  0.00      WT1   
ATOM   4009  OH2 TIP3W 330      31.033  16.018   2.676  0.00  0.00      WT1   
ATOM   4010  H1  TIP3W 330      30.394  15.311   2.761  0.00  0.00      WT1   
ATOM   4011  H2  TIP3W 330      31.001  16.261   1.750  0.00  0.00      WT1   
ATOM   4012  OH2 TIP3W 331      41.300  -3.561  -5.953  0.00  0.00      WT1   
ATOM   4013  H1  TIP3W 331      40.698  -3.983  -5.340  0.00  0.00      WT1   
ATOM   4014  H2  TIP3W 331      41.376  -2.662  -5.634  0.00  0.00      WT1   
ATOM   4015  OH2 TIP3W 332      -8.513   3.245  18.338  0.00  0.00      WT1   
ATOM   4016  H1  TIP3W 332      -8.704   3.411  17.414  0.00  0.00      WT1   
ATOM   4017  H2  TIP3W 332      -8.433   4.115  18.727  0.00  0.00      WT1   
ATOM   4018  OH2 TIP3W 333      -3.340  41.731  26.780  0.00  0.00      WT1   
ATOM   4019  H1  TIP3W 333      -4.107  42.302  26.802  0.00  0.00      WT1   
ATOM   4020  H2  TIP3W 333      -3.511  41.126  26.058  0.00  0.00      WT1   
ATOM   4021  OH2 TIP3W 334     -10.271  -8.011   2.096  0.00  0.00      WT1   
ATOM   4022  H1  TIP3W 334     -10.832  -7.282   2.361  0.00  0.00      WT1   
ATOM   4023  H2  TIP3W 334      -9.414  -7.801   2.466  0.00  0.00      WT1   
ATOM   4024  OH2 TIP3W 335       1.048  -3.448 -16.434  0.00  0.00      WT1   
ATOM   4025  H1  TIP3W 335       0.214  -3.173 -16.053  0.00  0.00      WT1   
ATOM   4026  H2  TIP3W 335       0.932  -4.381 -16.617  0.00  0.00      WT1   
ATOM   4027  OH2 TIP3W 336      27.374  26.384  -8.760  0.00  0.00      WT1   
ATOM   4028  H1  TIP3W 336      27.191  27.143  -9.313  0.00  0.00      WT1   
ATOM   4029  H2  TIP3W 336      28.263  26.530  -8.437  0.00  0.00      WT1   
ATOM   4030  OH2 TIP3W 337       5.231  39.654 -32.911  0.00  0.00      WT1   
ATOM   4031  H1  TIP3W 337       5.625  40.455 -32.566  0.00  0.00      WT1   
ATOM   4032  H2  TIP3W 337       5.176  39.069 -32.155  0.00  0.00      WT1   
ATOM   4033  OH2 TIP3W 338     -18.223   7.060  -8.553  0.00  0.00      WT1   
ATOM   4034  H1  TIP3W 338     -18.413   7.902  -8.140  0.00  0.00      WT1   
ATOM   4035  H2  TIP3W 338     -17.320   7.141  -8.861  0.00  0.00      WT1   
ATOM   4036  OH2 TIP3W 339      23.093  17.822   4.072  0.00  0.00      WT1   
ATOM   4037  H1  TIP3W 339      22.808  16.963   3.761  0.00  0.00      WT1   
ATOM   4038  H2  TIP3W 339      22.625  17.945   4.898  0.00  0.00      WT1   
ATOM   4039  OH2 TIP3W 340       0.771  22.239  29.303  0.00  0.00      WT1   
ATOM   4040  H1  TIP3W 340       0.448  21.522  28.758  0.00  0.00      WT1   
ATOM   4041  H2  TIP3W 340       0.831  22.986  28.708  0.00  0.00      WT1   
ATOM   4042  OH2 TIP3W 341     -10.999  -6.761   5.288  0.00  0.00      WT1   
ATOM   4043  H1  TIP3W 341     -10.557  -6.034   4.849  0.00  0.00      WT1   
ATOM   4044  H2  TIP3W 341     -11.909  -6.699   4.998  0.00  0.00      WT1   
ATOM   4045  OH2 TIP3W 342     -18.439  23.305  21.772  0.00  0.00      WT1   
ATOM   4046  H1  TIP3W 342     -18.774  23.663  20.949  0.00  0.00      WT1   
ATOM   4047  H2  TIP3W 342     -19.222  23.028  22.249  0.00  0.00      WT1   
ATOM   4048  OH2 TIP3W 343     -10.484   5.131 -18.888  0.00  0.00      WT1   
ATOM   4049  H1  TIP3W 343      -9.573   5.079 -19.178  0.00  0.00      WT1   
ATOM   4050  H2  TIP3W 343     -10.512   5.904 -18.324  0.00  0.00      WT1   
ATOM   4051  OH2 TIP3W 344      32.910  -6.455 -14.086  0.00  0.00      WT1   
ATOM   4052  H1  TIP3W 344      33.508  -7.037 -14.555  0.00  0.00      WT1   
ATOM   4053  H2  TIP3W 344      33.483  -5.876 -13.584  0.00  0.00      WT1   
ATOM   4054  OH2 TIP3W 345      43.216  -3.323  24.479  0.00  0.00      WT1   
ATOM   4055  H1  TIP3W 345      43.205  -4.012  23.815  0.00  0.00      WT1   
ATOM   4056  H2  TIP3W 345      43.207  -2.507  23.979  0.00  0.00      WT1   
ATOM   4057  OH2 TIP3W 346      39.033   8.995 -15.220  0.00  0.00      WT1   
ATOM   4058  H1  TIP3W 346      39.590   8.411 -14.705  0.00  0.00      WT1   
ATOM   4059  H2  TIP3W 346      39.640   9.627 -15.606  0.00  0.00      WT1   
ATOM   4060  OH2 TIP3W 347      19.266  23.675 -12.885  0.00  0.00      WT1   
ATOM   4061  H1  TIP3W 347      19.077  23.571 -13.817  0.00  0.00      WT1   
ATOM   4062  H2  TIP3W 347      19.621  22.827 -12.617  0.00  0.00      WT1   
ATOM   4063  OH2 TIP3W 349       2.549  -4.256 -24.267  0.00  0.00      WT1   
ATOM   4064  H1  TIP3W 349       2.248  -3.382 -24.021  0.00  0.00      WT1   
ATOM   4065  H2  TIP3W 349       3.487  -4.250 -24.074  0.00  0.00      WT1   
ATOM   4066  OH2 TIP3W 350      -0.450   1.128 -27.464  0.00  0.00      WT1   
ATOM   4067  H1  TIP3W 350      -0.226   0.209 -27.611  0.00  0.00      WT1   
ATOM   4068  H2  TIP3W 350       0.273   1.617 -27.857  0.00  0.00      WT1   
ATOM   4069  OH2 TIP3W 351     -21.312  33.413 -14.806  0.00  0.00      WT1   
ATOM   4070  H1  TIP3W 351     -20.694  32.756 -14.483  0.00  0.00      WT1   
ATOM   4071  H2  TIP3W 351     -21.692  33.793 -14.014  0.00  0.00      WT1   
ATOM   4072  OH2 TIP3W 352      42.875  16.759  18.058  0.00  0.00      WT1   
ATOM   4073  H1  TIP3W 352      43.776  16.552  17.809  0.00  0.00      WT1   
ATOM   4074  H2  TIP3W 352      42.563  17.341  17.366  0.00  0.00      WT1   
ATOM   4075  OH2 TIP3W 354      22.511  43.254  18.472  0.00  0.00      WT1   
ATOM   4076  H1  TIP3W 354      22.261  44.136  18.748  0.00  0.00      WT1   
ATOM   4077  H2  TIP3W 354      21.713  42.886  18.093  0.00  0.00      WT1   
ATOM   4078  OH2 TIP3W 355      -1.926  26.236  16.978  0.00  0.00      WT1   
ATOM   4079  H1  TIP3W 355      -2.616  26.823  16.671  0.00  0.00      WT1   
ATOM   4080  H2  TIP3W 355      -2.395  25.494  17.361  0.00  0.00      WT1   
ATOM   4081  OH2 TIP3W 356      40.745  31.138  -7.520  0.00  0.00      WT1   
ATOM   4082  H1  TIP3W 356      40.225  30.485  -7.051  0.00  0.00      WT1   
ATOM   4083  H2  TIP3W 356      41.288  30.627  -8.120  0.00  0.00      WT1   
ATOM   4084  OH2 TIP3W 357      37.853  41.484 -31.963  0.00  0.00      WT1   
ATOM   4085  H1  TIP3W 357      38.159  42.103 -31.300  0.00  0.00      WT1   
ATOM   4086  H2  TIP3W 357      37.532  42.035 -32.676  0.00  0.00      WT1   
ATOM   4087  OH2 TIP3W 358      33.272  14.580   3.188  0.00  0.00      WT1   
ATOM   4088  H1  TIP3W 358      32.982  13.873   3.764  0.00  0.00      WT1   
ATOM   4089  H2  TIP3W 358      32.508  15.151   3.105  0.00  0.00      WT1   
ATOM   4090  OH2 TIP3W 359      10.130  -6.174  27.670  0.00  0.00      WT1   
ATOM   4091  H1  TIP3W 359      10.278  -6.865  28.315  0.00  0.00      WT1   
ATOM   4092  H2  TIP3W 359      10.620  -5.423  28.007  0.00  0.00      WT1   
ATOM   4093  OH2 TIP3W 360       3.778 -11.873  -8.453  0.00  0.00      WT1   
ATOM   4094  H1  TIP3W 360       3.735 -11.613  -9.373  0.00  0.00      WT1   
ATOM   4095  H2  TIP3W 360       3.484 -11.100  -7.971  0.00  0.00      WT1   
ATOM   4096  OH2 TIP3W 361     -13.945  16.087 -14.650  0.00  0.00      WT1   
ATOM   4097  H1  TIP3W 361     -13.988  15.484 -13.908  0.00  0.00      WT1   
ATOM   4098  H2  TIP3W 361     -13.015  16.127 -14.873  0.00  0.00      WT1   
ATOM   4099  OH2 TIP3W 362      17.324 -10.921  17.434  0.00  0.00      WT1   
ATOM   4100  H1  TIP3W 362      18.181 -10.495  17.435  0.00  0.00      WT1   
ATOM   4101  H2  TIP3W 362      17.050 -10.911  18.351  0.00  0.00      WT1   
ATOM   4102  OH2 TIP3W 363      38.849  45.148 -14.526  0.00  0.00      WT1   
ATOM   4103  H1  TIP3W 363      39.136  45.786 -15.180  0.00  0.00      WT1   
ATOM   4104  H2  TIP3W 363      39.352  44.359 -14.724  0.00  0.00      WT1   
ATOM   4105  OH2 TIP3W 364      36.691  16.437  -2.434  0.00  0.00      WT1   
ATOM   4106  H1  TIP3W 364      37.041  16.452  -3.324  0.00  0.00      WT1   
ATOM   4107  H2  TIP3W 364      37.399  16.783  -1.891  0.00  0.00      WT1   
ATOM   4108  OH2 TIP3W 365      41.964  39.439 -17.487  0.00  0.00      WT1   
ATOM   4109  H1  TIP3W 365      41.895  40.244 -16.975  0.00  0.00      WT1   
ATOM   4110  H2  TIP3W 365      41.596  39.664 -18.341  0.00  0.00      WT1   
ATOM   4111  OH2 TIP3W 367       8.002  -2.065  11.550  0.00  0.00      WT1   
ATOM   4112  H1  TIP3W 367       8.839  -1.698  11.833  0.00  0.00      WT1   
ATOM   4113  H2  TIP3W 367       7.490  -1.306  11.268  0.00  0.00      WT1   
ATOM   4114  OH2 TIP3W 368      43.123   4.386   8.935  0.00  0.00      WT1   
ATOM   4115  H1  TIP3W 368      43.164   4.823   8.084  0.00  0.00      WT1   
ATOM   4116  H2  TIP3W 368      43.877   3.796   8.938  0.00  0.00      WT1   
ATOM   4117  OH2 TIP3W 369      38.787  -5.496 -16.548  0.00  0.00      WT1   
ATOM   4118  H1  TIP3W 369      38.784  -5.358 -17.496  0.00  0.00      WT1   
ATOM   4119  H2  TIP3W 369      38.439  -4.681 -16.186  0.00  0.00      WT1   
ATOM   4120  OH2 TIP3W 370      24.676 -10.022 -24.917  0.00  0.00      WT1   
ATOM   4121  H1  TIP3W 370      25.069  -9.953 -24.047  0.00  0.00      WT1   
ATOM   4122  H2  TIP3W 370      23.751 -10.204 -24.749  0.00  0.00      WT1   
ATOM   4123  OH2 TIP3W 371      -3.716  -3.186 -31.802  0.00  0.00      WT1   
ATOM   4124  H1  TIP3W 371      -3.775  -3.335 -32.746  0.00  0.00      WT1   
ATOM   4125  H2  TIP3W 371      -2.780  -3.080 -31.634  0.00  0.00      WT1   
ATOM   4126  OH2 TIP3W 372      33.506  44.678 -26.555  0.00  0.00      WT1   
ATOM   4127  H1  TIP3W 372      34.323  44.797 -26.071  0.00  0.00      WT1   
ATOM   4128  H2  TIP3W 372      33.276  45.557 -26.858  0.00  0.00      WT1   
ATOM   4129  OH2 TIP3W 373      -6.344   6.001  11.059  0.00  0.00      WT1   
ATOM   4130  H1  TIP3W 373      -7.281   6.163  10.948  0.00  0.00      WT1   
ATOM   4131  H2  TIP3W 373      -6.237   5.069  10.872  0.00  0.00      WT1   
ATOM   4132  OH2 TIP3W 374      30.561  23.499 -32.332  0.00  0.00      WT1   
ATOM   4133  H1  TIP3W 374      30.696  23.967 -33.156  0.00  0.00      WT1   
ATOM   4134  H2  TIP3W 374      31.438  23.228 -32.063  0.00  0.00      WT1   
ATOM   4135  OH2 TIP3W 377      -2.364  38.939  21.948  0.00  0.00      WT1   
ATOM   4136  H1  TIP3W 377      -2.725  38.416  22.664  0.00  0.00      WT1   
ATOM   4137  H2  TIP3W 377      -1.479  39.162  22.237  0.00  0.00      WT1   
ATOM   4138  OH2 TIP3W 378      39.525  15.139   1.924  0.00  0.00      WT1   
ATOM   4139  H1  TIP3W 378      38.875  14.657   1.413  0.00  0.00      WT1   
ATOM   4140  H2  TIP3W 378      39.915  14.480   2.499  0.00  0.00      WT1   
ATOM   4141  OH2 TIP3W 379      34.739  29.766  -2.832  0.00  0.00      WT1   
ATOM   4142  H1  TIP3W 379      34.368  29.512  -1.987  0.00  0.00      WT1   
ATOM   4143  H2  TIP3W 379      35.656  29.965  -2.642  0.00  0.00      WT1   
ATOM   4144  OH2 TIP3W 380      11.310  11.948  17.841  0.00  0.00      WT1   
ATOM   4145  H1  TIP3W 380      11.667  12.324  17.037  0.00  0.00      WT1   
ATOM   4146  H2  TIP3W 380      11.360  11.002  17.708  0.00  0.00      WT1   
ATOM   4147  OH2 TIP3W 381     -13.558  -9.688  -4.316  0.00  0.00      WT1   
ATOM   4148  H1  TIP3W 381     -14.359  -9.169  -4.379  0.00  0.00      WT1   
ATOM   4149  H2  TIP3W 381     -12.985  -9.177  -3.744  0.00  0.00      WT1   
ATOM   4150  OH2 TIP3W 382      44.420  34.254  23.134  0.00  0.00      WT1   
ATOM   4151  H1  TIP3W 382      45.267  34.647  23.342  0.00  0.00      WT1   
ATOM   4152  H2  TIP3W 382      44.201  33.732  23.907  0.00  0.00      WT1   
ATOM   4153  OH2 TIP3W 383       3.042  -5.694 -30.616  0.00  0.00      WT1   
ATOM   4154  H1  TIP3W 383       3.848  -6.108 -30.926  0.00  0.00      WT1   
ATOM   4155  H2  TIP3W 383       2.546  -5.509 -31.414  0.00  0.00      WT1   
ATOM   4156  OH2 TIP3W 384      33.909  -9.663 -24.024  0.00  0.00      WT1   
ATOM   4157  H1  TIP3W 384      33.567  -9.234 -23.239  0.00  0.00      WT1   
ATOM   4158  H2  TIP3W 384      33.340 -10.423 -24.148  0.00  0.00      WT1   
ATOM   4159  OH2 TIP3W 385       9.861  26.321  14.623  0.00  0.00      WT1   
ATOM   4160  H1  TIP3W 385      10.780  26.182  14.853  0.00  0.00      WT1   
ATOM   4161  H2  TIP3W 385       9.559  26.993  15.234  0.00  0.00      WT1   
ATOM   4162  OH2 TIP3W 386       1.309  42.804  19.736  0.00  0.00      WT1   
ATOM   4163  H1  TIP3W 386       1.635  42.069  20.256  0.00  0.00      WT1   
ATOM   4164  H2  TIP3W 386       1.984  43.477  19.824  0.00  0.00      WT1   
ATOM   4165  OH2 TIP3W 387     -14.096  13.398  14.406  0.00  0.00      WT1   
ATOM   4166  H1  TIP3W 387     -13.276  12.929  14.253  0.00  0.00      WT1   
ATOM   4167  H2  TIP3W 387     -13.924  13.938  15.177  0.00  0.00      WT1   
ATOM   4168  OH2 TIP3W 388      24.867  20.186  20.462  0.00  0.00      WT1   
ATOM   4169  H1  TIP3W 388      24.512  19.604  21.134  0.00  0.00      WT1   
ATOM   4170  H2  TIP3W 388      25.422  19.620  19.924  0.00  0.00      WT1   
ATOM   4171  OH2 TIP3W 389     -16.531  32.027 -29.689  0.00  0.00      WT1   
ATOM   4172  H1  TIP3W 389     -16.045  32.520 -29.029  0.00  0.00      WT1   
ATOM   4173  H2  TIP3W 389     -16.419  32.530 -30.495  0.00  0.00      WT1   
ATOM   4174  OH2 TIP3W 390       9.284  -9.641  -2.903  0.00  0.00      WT1   
ATOM   4175  H1  TIP3W 390       9.451  -8.885  -3.466  0.00  0.00      WT1   
ATOM   4176  H2  TIP3W 390      10.092 -10.154  -2.945  0.00  0.00      WT1   
ATOM   4177  OH2 TIP3W 391      20.482   3.165  28.419  0.00  0.00      WT1   
ATOM   4178  H1  TIP3W 391      21.036   2.733  27.769  0.00  0.00      WT1   
ATOM   4179  H2  TIP3W 391      20.971   3.093  29.238  0.00  0.00      WT1   
ATOM   4180  OH2 TIP3W 393      21.968 -14.493 -19.793  0.00  0.00      WT1   
ATOM   4181  H1  TIP3W 393      22.201 -13.655 -19.392  0.00  0.00      WT1   
ATOM   4182  H2  TIP3W 393      22.577 -14.585 -20.526  0.00  0.00      WT1   
ATOM   4183  OH2 TIP3W 394      13.580  22.183 -32.372  0.00  0.00      WT1   
ATOM   4184  H1  TIP3W 394      13.556  23.102 -32.639  0.00  0.00      WT1   
ATOM   4185  H2  TIP3W 394      14.445  22.070 -31.979  0.00  0.00      WT1   
ATOM   4186  OH2 TIP3W 396     -15.537 -13.872  15.403  0.00  0.00      WT1   
ATOM   4187  H1  TIP3W 396     -15.725 -14.743  15.054  0.00  0.00      WT1   
ATOM   4188  H2  TIP3W 396     -16.397 -13.473  15.530  0.00  0.00      WT1   
ATOM   4189  OH2 TIP3W 397      -9.761  -3.916  -6.423  0.00  0.00      WT1   
ATOM   4190  H1  TIP3W 397     -10.287  -4.368  -5.763  0.00  0.00      WT1   
ATOM   4191  H2  TIP3W 397      -9.054  -3.504  -5.925  0.00  0.00      WT1   
ATOM   4192  OH2 TIP3W 399      44.200 -10.631  19.772  0.00  0.00      WT1   
ATOM   4193  H1  TIP3W 399      44.802 -10.977  20.431  0.00  0.00      WT1   
ATOM   4194  H2  TIP3W 399      44.768 -10.332  19.062  0.00  0.00      WT1   
ATOM   4195  OH2 TIP3W 400       8.573  30.503  12.684  0.00  0.00      WT1   
ATOM   4196  H1  TIP3W 400       8.454  30.426  13.631  0.00  0.00      WT1   
ATOM   4197  H2  TIP3W 400       9.297  31.121  12.583  0.00  0.00      WT1   
ATOM   4198  OH2 TIP3W 401       1.130  26.302 -17.629  0.00  0.00      WT1   
ATOM   4199  H1  TIP3W 401       1.354  27.069 -17.101  0.00  0.00      WT1   
ATOM   4200  H2  TIP3W 401       0.173  26.296 -17.648  0.00  0.00      WT1   
ATOM   4201  OH2 TIP3W 402      -1.174  43.730   6.714  0.00  0.00      WT1   
ATOM   4202  H1  TIP3W 402      -0.239  43.532   6.657  0.00  0.00      WT1   
ATOM   4203  H2  TIP3W 402      -1.525  43.062   7.303  0.00  0.00      WT1   
ATOM   4204  OH2 TIP3W 403      14.212  -0.613 -28.347  0.00  0.00      WT1   
ATOM   4205  H1  TIP3W 403      14.184  -1.153 -27.557  0.00  0.00      WT1   
ATOM   4206  H2  TIP3W 403      14.655  -1.159 -28.996  0.00  0.00      WT1   
ATOM   4207  OH2 TIP3W 405      27.500  26.193  -3.764  0.00  0.00      WT1   
ATOM   4208  H1  TIP3W 405      28.179  26.795  -3.459  0.00  0.00      WT1   
ATOM   4209  H2  TIP3W 405      26.804  26.763  -4.091  0.00  0.00      WT1   
ATOM   4210  OH2 TIP3W 406     -15.814  25.464  17.933  0.00  0.00      WT1   
ATOM   4211  H1  TIP3W 406     -16.144  26.146  18.518  0.00  0.00      WT1   
ATOM   4212  H2  TIP3W 406     -15.057  25.099  18.391  0.00  0.00      WT1   
ATOM   4213  OH2 TIP3W 407     -13.443  21.788 -22.268  0.00  0.00      WT1   
ATOM   4214  H1  TIP3W 407     -13.389  22.573 -22.813  0.00  0.00      WT1   
ATOM   4215  H2  TIP3W 407     -12.535  21.498 -22.174  0.00  0.00      WT1   
ATOM   4216  OH2 TIP3W 409     -12.855  37.942  10.830  0.00  0.00      WT1   
ATOM   4217  H1  TIP3W 409     -13.801  38.082  10.869  0.00  0.00      WT1   
ATOM   4218  H2  TIP3W 409     -12.528  38.276  11.665  0.00  0.00      WT1   
ATOM   4219  OH2 TIP3W 410      25.444  38.577  -9.180  0.00  0.00      WT1   
ATOM   4220  H1  TIP3W 410      24.984  39.295  -9.614  0.00  0.00      WT1   
ATOM   4221  H2  TIP3W 410      26.054  38.249  -9.840  0.00  0.00      WT1   
ATOM   4222  OH2 TIP3W 411      -0.578  -4.845 -23.837  0.00  0.00      WT1   
ATOM   4223  H1  TIP3W 411      -0.055  -4.049 -23.744  0.00  0.00      WT1   
ATOM   4224  H2  TIP3W 411      -1.421  -4.540 -24.173  0.00  0.00      WT1   
ATOM   4225  OH2 TIP3W 412      31.320  11.131  25.793  0.00  0.00      WT1   
ATOM   4226  H1  TIP3W 412      32.067  11.366  26.343  0.00  0.00      WT1   
ATOM   4227  H2  TIP3W 412      30.896  11.966  25.596  0.00  0.00      WT1   
ATOM   4228  OH2 TIP3W 413      42.283  -8.811  20.867  0.00  0.00      WT1   
ATOM   4229  H1  TIP3W 413      41.496  -9.253  21.184  0.00  0.00      WT1   
ATOM   4230  H2  TIP3W 413      42.970  -9.475  20.921  0.00  0.00      WT1   
ATOM   4231  OH2 TIP3W 415     -14.325   6.383 -13.116  0.00  0.00      WT1   
ATOM   4232  H1  TIP3W 415     -14.085   7.023 -12.446  0.00  0.00      WT1   
ATOM   4233  H2  TIP3W 415     -13.696   5.670 -13.004  0.00  0.00      WT1   
ATOM   4234  OH2 TIP3W 417      23.460 -12.923  16.396  0.00  0.00      WT1   
ATOM   4235  H1  TIP3W 417      23.570 -13.736  15.903  0.00  0.00      WT1   
ATOM   4236  H2  TIP3W 417      24.341 -12.552  16.448  0.00  0.00      WT1   
ATOM   4237  OH2 TIP3W 418      -9.686  38.770  15.097  0.00  0.00      WT1   
ATOM   4238  H1  TIP3W 418     -10.268  38.498  15.807  0.00  0.00      WT1   
ATOM   4239  H2  TIP3W 418     -10.044  38.347  14.317  0.00  0.00      WT1   
ATOM   4240  OH2 TIP3W 420       3.230   1.440  22.232  0.00  0.00      WT1   
ATOM   4241  H1  TIP3W 420       4.089   1.037  22.113  0.00  0.00      WT1   
ATOM   4242  H2  TIP3W 420       2.736   0.804  22.749  0.00  0.00      WT1   
ATOM   4243  OH2 TIP3W 421     -18.566 -14.816 -19.157  0.00  0.00      WT1   
ATOM   4244  H1  TIP3W 421     -18.697 -14.012 -18.654  0.00  0.00      WT1   
ATOM   4245  H2  TIP3W 421     -17.786 -14.644 -19.685  0.00  0.00      WT1   
ATOM   4246  OH2 TIP3W 422      39.610  20.833  -5.402  0.00  0.00      WT1   
ATOM   4247  H1  TIP3W 422      39.422  21.030  -6.320  0.00  0.00      WT1   
ATOM   4248  H2  TIP3W 422      38.865  21.194  -4.922  0.00  0.00      WT1   
ATOM   4249  OH2 TIP3W 423      42.532   8.673  17.537  0.00  0.00      WT1   
ATOM   4250  H1  TIP3W 423      42.796   8.853  16.635  0.00  0.00      WT1   
ATOM   4251  H2  TIP3W 423      43.152   8.010  17.841  0.00  0.00      WT1   
ATOM   4252  OH2 TIP3W 424       5.595  45.128 -14.012  0.00  0.00      WT1   
ATOM   4253  H1  TIP3W 424       6.492  45.112 -14.346  0.00  0.00      WT1   
ATOM   4254  H2  TIP3W 424       5.046  45.113 -14.796  0.00  0.00      WT1   
ATOM   4255  OH2 TIP3W 425      17.008  34.571 -13.438  0.00  0.00      WT1   
ATOM   4256  H1  TIP3W 425      17.599  35.313 -13.571  0.00  0.00      WT1   
ATOM   4257  H2  TIP3W 425      16.920  34.502 -12.487  0.00  0.00      WT1   
ATOM   4258  OH2 TIP3W 427      -0.915  -3.332  -2.517  0.00  0.00      WT1   
ATOM   4259  H1  TIP3W 427      -1.283  -2.640  -3.067  0.00  0.00      WT1   
ATOM   4260  H2  TIP3W 427      -0.194  -2.909  -2.051  0.00  0.00      WT1   
ATOM   4261  OH2 TIP3W 428      -9.049  -8.267  20.197  0.00  0.00      WT1   
ATOM   4262  H1  TIP3W 428      -8.701  -8.172  19.311  0.00  0.00      WT1   
ATOM   4263  H2  TIP3W 428      -8.926  -9.193  20.406  0.00  0.00      WT1   
ATOM   4264  OH2 TIP3W 429     -15.213  27.243 -27.273  0.00  0.00      WT1   
ATOM   4265  H1  TIP3W 429     -15.999  26.963 -27.743  0.00  0.00      WT1   
ATOM   4266  H2  TIP3W 429     -15.513  27.398 -26.377  0.00  0.00      WT1   
ATOM   4267  OH2 TIP3W 430      -3.973  36.619  22.502  0.00  0.00      WT1   
ATOM   4268  H1  TIP3W 430      -3.849  36.351  21.591  0.00  0.00      WT1   
ATOM   4269  H2  TIP3W 430      -4.913  36.787  22.577  0.00  0.00      WT1   
ATOM   4270  OH2 TIP3W 431      32.756  -6.126  11.383  0.00  0.00      WT1   
ATOM   4271  H1  TIP3W 431      31.921  -6.429  11.027  0.00  0.00      WT1   
ATOM   4272  H2  TIP3W 431      32.517  -5.432  11.997  0.00  0.00      WT1   
ATOM   4273  OH2 TIP3W 432       7.026  29.315 -28.596  0.00  0.00      WT1   
ATOM   4274  H1  TIP3W 432       7.143  29.758 -29.436  0.00  0.00      WT1   
ATOM   4275  H2  TIP3W 432       6.409  28.607 -28.782  0.00  0.00      WT1   
ATOM   4276  OH2 TIP3W 433     -19.884   8.688  11.643  0.00  0.00      WT1   
ATOM   4277  H1  TIP3W 433     -20.094   8.840  10.722  0.00  0.00      WT1   
ATOM   4278  H2  TIP3W 433     -18.990   9.015  11.743  0.00  0.00      WT1   
ATOM   4279  OH2 TIP3W 434      -7.661  22.275  22.284  0.00  0.00      WT1   
ATOM   4280  H1  TIP3W 434      -7.258  21.892  23.064  0.00  0.00      WT1   
ATOM   4281  H2  TIP3W 434      -7.924  23.154  22.557  0.00  0.00      WT1   
ATOM   4282  OH2 TIP3W 435      35.550 -11.549   1.020  0.00  0.00      WT1   
ATOM   4283  H1  TIP3W 435      35.473 -11.681   0.075  0.00  0.00      WT1   
ATOM   4284  H2  TIP3W 435      36.133 -12.249   1.314  0.00  0.00      WT1   
ATOM   4285  OH2 TIP3W 436      41.904  20.113 -12.104  0.00  0.00      WT1   
ATOM   4286  H1  TIP3W 436      41.358  20.753 -11.649  0.00  0.00      WT1   
ATOM   4287  H2  TIP3W 436      41.821  19.314 -11.584  0.00  0.00      WT1   
ATOM   4288  OH2 TIP3W 437      41.250  -3.162 -31.007  0.00  0.00      WT1   
ATOM   4289  H1  TIP3W 437      41.573  -3.750 -30.324  0.00  0.00      WT1   
ATOM   4290  H2  TIP3W 437      42.022  -2.961 -31.535  0.00  0.00      WT1   
ATOM   4291  OH2 TIP3W 438      18.578 -13.660 -15.081  0.00  0.00      WT1   
ATOM   4292  H1  TIP3W 438      19.083 -14.456 -15.242  0.00  0.00      WT1   
ATOM   4293  H2  TIP3W 438      17.686 -13.969 -14.922  0.00  0.00      WT1   
ATOM   4294  OH2 TIP3W 440     -17.075  14.536 -12.234  0.00  0.00      WT1   
ATOM   4295  H1  TIP3W 440     -17.187  14.792 -11.319  0.00  0.00      WT1   
ATOM   4296  H2  TIP3W 440     -17.420  13.644 -12.278  0.00  0.00      WT1   
ATOM   4297  OH2 TIP3W 441       8.319 -11.653   4.106  0.00  0.00      WT1   
ATOM   4298  H1  TIP3W 441       7.762 -11.982   3.401  0.00  0.00      WT1   
ATOM   4299  H2  TIP3W 441       9.194 -11.980   3.893  0.00  0.00      WT1   
ATOM   4300  OH2 TIP3W 442      38.266   1.268  -3.703  0.00  0.00      WT1   
ATOM   4301  H1  TIP3W 442      37.752   0.586  -4.135  0.00  0.00      WT1   
ATOM   4302  H2  TIP3W 442      37.619   1.800  -3.240  0.00  0.00      WT1   
ATOM   4303  OH2 TIP3W 443      38.370  33.363  22.587  0.00  0.00      WT1   
ATOM   4304  H1  TIP3W 443      37.894  33.597  23.384  0.00  0.00      WT1   
ATOM   4305  H2  TIP3W 443      38.271  32.413  22.519  0.00  0.00      WT1   
ATOM   4306  OH2 TIP3W 444      11.754   6.779  23.753  0.00  0.00      WT1   
ATOM   4307  H1  TIP3W 444      12.053   6.738  24.661  0.00  0.00      WT1   
ATOM   4308  H2  TIP3W 444      10.898   7.204  23.801  0.00  0.00      WT1   
ATOM   4309  OH2 TIP3W 446      18.843  -6.485  17.236  0.00  0.00      WT1   
ATOM   4310  H1  TIP3W 446      19.328  -5.680  17.420  0.00  0.00      WT1   
ATOM   4311  H2  TIP3W 446      18.194  -6.540  17.936  0.00  0.00      WT1   
ATOM   4312  OH2 TIP3W 447      36.759 -10.222  -7.374  0.00  0.00      WT1   
ATOM   4313  H1  TIP3W 447      36.720  -9.283  -7.191  0.00  0.00      WT1   
ATOM   4314  H2  TIP3W 447      37.444 -10.552  -6.792  0.00  0.00      WT1   
ATOM   4315  OH2 TIP3W 450      14.663  14.683 -24.116  0.00  0.00      WT1   
ATOM   4316  H1  TIP3W 450      14.799  14.512 -25.048  0.00  0.00      WT1   
ATOM   4317  H2  TIP3W 450      13.956  15.328 -24.091  0.00  0.00      WT1   
ATOM   4318  OH2 TIP3W 451      29.185  11.583  28.525  0.00  0.00      WT1   
ATOM   4319  H1  TIP3W 451      28.446  12.184  28.615  0.00  0.00      WT1   
ATOM   4320  H2  TIP3W 451      29.936  12.074  28.857  0.00  0.00      WT1   
ATOM   4321  OH2 TIP3W 452      32.417   6.717 -14.953  0.00  0.00      WT1   
ATOM   4322  H1  TIP3W 452      32.072   6.683 -15.845  0.00  0.00      WT1   
ATOM   4323  H2  TIP3W 452      31.879   6.094 -14.464  0.00  0.00      WT1   
ATOM   4324  OH2 TIP3W 453      -3.160  -0.428 -33.912  0.00  0.00      WT1   
ATOM   4325  H1  TIP3W 453      -2.250  -0.719 -33.848  0.00  0.00      WT1   
ATOM   4326  H2  TIP3W 453      -3.544  -0.989 -34.586  0.00  0.00      WT1   
ATOM   4327  OH2 TIP3W 454      -4.230  24.208  -3.831  0.00  0.00      WT1   
ATOM   4328  H1  TIP3W 454      -3.566  24.165  -4.520  0.00  0.00      WT1   
ATOM   4329  H2  TIP3W 454      -3.938  23.573  -3.177  0.00  0.00      WT1   
ATOM   4330  OH2 TIP3W 455      15.541   2.076  11.721  0.00  0.00      WT1   
ATOM   4331  H1  TIP3W 455      15.457   1.939  12.665  0.00  0.00      WT1   
ATOM   4332  H2  TIP3W 455      14.738   2.535  11.474  0.00  0.00      WT1   
ATOM   4333  OH2 TIP3W 456      33.232  -3.790  21.697  0.00  0.00      WT1   
ATOM   4334  H1  TIP3W 456      33.230  -2.832  21.698  0.00  0.00      WT1   
ATOM   4335  H2  TIP3W 456      32.349  -4.032  21.976  0.00  0.00      WT1   
ATOM   4336  OH2 TIP3W 457     -19.955   6.509  19.978  0.00  0.00      WT1   
ATOM   4337  H1  TIP3W 457     -19.065   6.859  20.010  0.00  0.00      WT1   
ATOM   4338  H2  TIP3W 457     -20.088   6.274  19.060  0.00  0.00      WT1   
ATOM   4339  OH2 TIP3W 458     -12.086  -7.834  20.673  0.00  0.00      WT1   
ATOM   4340  H1  TIP3W 458     -11.477  -8.286  21.257  0.00  0.00      WT1   
ATOM   4341  H2  TIP3W 458     -11.608  -7.750  19.847  0.00  0.00      WT1   
ATOM   4342  OH2 TIP3W 459     -17.738  -2.572  15.117  0.00  0.00      WT1   
ATOM   4343  H1  TIP3W 459     -18.246  -1.764  15.045  0.00  0.00      WT1   
ATOM   4344  H2  TIP3W 459     -17.382  -2.554  16.005  0.00  0.00      WT1   
ATOM   4345  OH2 TIP3W 460       3.193  24.442 -30.741  0.00  0.00      WT1   
ATOM   4346  H1  TIP3W 460       4.133  24.616 -30.702  0.00  0.00      WT1   
ATOM   4347  H2  TIP3W 460       3.122  23.490 -30.670  0.00  0.00      WT1   
ATOM   4348  OH2 TIP3W 461      15.152  43.634  27.997  0.00  0.00      WT1   
ATOM   4349  H1  TIP3W 461      15.669  42.908  27.648  0.00  0.00      WT1   
ATOM   4350  H2  TIP3W 461      15.255  43.566  28.947  0.00  0.00      WT1   
ATOM   4351  OH2 TIP3W 462      19.050  -8.505 -32.794  0.00  0.00      WT1   
ATOM   4352  H1  TIP3W 462      19.584  -7.730 -32.966  0.00  0.00      WT1   
ATOM   4353  H2  TIP3W 462      18.417  -8.219 -32.136  0.00  0.00      WT1   
ATOM   4354  OH2 TIP3W 463     -12.199  42.046  26.402  0.00  0.00      WT1   
ATOM   4355  H1  TIP3W 463     -12.672  42.376  25.638  0.00  0.00      WT1   
ATOM   4356  H2  TIP3W 463     -12.630  42.463  27.148  0.00  0.00      WT1   
ATOM   4357  OH2 TIP3W 464      32.118  -7.363  -3.299  0.00  0.00      WT1   
ATOM   4358  H1  TIP3W 464      31.346  -7.520  -3.843  0.00  0.00      WT1   
ATOM   4359  H2  TIP3W 464      31.769  -7.253  -2.414  0.00  0.00      WT1   
ATOM   4360  OH2 TIP3W 465       2.771  17.380 -22.224  0.00  0.00      WT1   
ATOM   4361  H1  TIP3W 465       2.902  16.549 -21.768  0.00  0.00      WT1   
ATOM   4362  H2  TIP3W 465       1.836  17.562 -22.129  0.00  0.00      WT1   
ATOM   4363  OH2 TIP3W 466       9.014   4.804 -33.358  0.00  0.00      WT1   
ATOM   4364  H1  TIP3W 466       9.241   5.568 -32.829  0.00  0.00      WT1   
ATOM   4365  H2  TIP3W 466       8.057   4.782 -33.350  0.00  0.00      WT1   
ATOM   4366  OH2 TIP3W 467     -11.154  -6.499 -12.441  0.00  0.00      WT1   
ATOM   4367  H1  TIP3W 467     -11.671  -6.875 -11.728  0.00  0.00      WT1   
ATOM   4368  H2  TIP3W 467     -11.119  -5.563 -12.244  0.00  0.00      WT1   
ATOM   4369  OH2 TIP3W 468      38.116  39.582  -5.072  0.00  0.00      WT1   
ATOM   4370  H1  TIP3W 468      37.503  39.865  -4.394  0.00  0.00      WT1   
ATOM   4371  H2  TIP3W 468      38.918  39.368  -4.595  0.00  0.00      WT1   
ATOM   4372  OH2 TIP3W 469     -16.412  44.179  15.297  0.00  0.00      WT1   
ATOM   4373  H1  TIP3W 469     -17.002  44.316  16.039  0.00  0.00      WT1   
ATOM   4374  H2  TIP3W 469     -15.833  43.471  15.578  0.00  0.00      WT1   
ATOM   4375  OH2 TIP3W 470      -4.748  38.699 -16.441  0.00  0.00      WT1   
ATOM   4376  H1  TIP3W 470      -3.878  38.396 -16.702  0.00  0.00      WT1   
ATOM   4377  H2  TIP3W 470      -5.310  38.487 -17.186  0.00  0.00      WT1   
ATOM   4378  OH2 TIP3W 472      -7.058  40.939  27.237  0.00  0.00      WT1   
ATOM   4379  H1  TIP3W 472      -7.022  39.988  27.128  0.00  0.00      WT1   
ATOM   4380  H2  TIP3W 472      -7.059  41.283  26.344  0.00  0.00      WT1   
ATOM   4381  OH2 TIP3W 473      36.209  31.644  17.429  0.00  0.00      WT1   
ATOM   4382  H1  TIP3W 473      35.444  32.163  17.182  0.00  0.00      WT1   
ATOM   4383  H2  TIP3W 473      36.196  31.638  18.386  0.00  0.00      WT1   
ATOM   4384  OH2 TIP3W 474      30.334  -5.358 -20.554  0.00  0.00      WT1   
ATOM   4385  H1  TIP3W 474      31.124  -5.724 -20.953  0.00  0.00      WT1   
ATOM   4386  H2  TIP3W 474      30.639  -4.956 -19.741  0.00  0.00      WT1   
ATOM   4387  OH2 TIP3W 475      26.959  45.256  14.748  0.00  0.00      WT1   
ATOM   4388  H1  TIP3W 475      26.485  44.770  15.423  0.00  0.00      WT1   
ATOM   4389  H2  TIP3W 475      26.328  45.353  14.034  0.00  0.00      WT1   
ATOM   4390  OH2 TIP3W 477      20.030  35.528  13.651  0.00  0.00      WT1   
ATOM   4391  H1  TIP3W 477      19.663  36.411  13.602  0.00  0.00      WT1   
ATOM   4392  H2  TIP3W 477      20.962  35.665  13.819  0.00  0.00      WT1   
ATOM   4393  OH2 TIP3W 478      37.371  -3.112  -6.097  0.00  0.00      WT1   
ATOM   4394  H1  TIP3W 478      38.150  -3.646  -5.940  0.00  0.00      WT1   
ATOM   4395  H2  TIP3W 478      36.708  -3.736  -6.392  0.00  0.00      WT1   
ATOM   4396  OH2 TIP3W 479      -0.655  -6.476 -33.939  0.00  0.00      WT1   
ATOM   4397  H1  TIP3W 479      -0.935  -6.274 -34.832  0.00  0.00      WT1   
ATOM   4398  H2  TIP3W 479      -1.328  -6.083 -33.382  0.00  0.00      WT1   
ATOM   4399  OH2 TIP3W 480     -21.204  43.906   5.126  0.00  0.00      WT1   
ATOM   4400  H1  TIP3W 480     -21.092  43.112   4.602  0.00  0.00      WT1   
ATOM   4401  H2  TIP3W 480     -20.459  44.458   4.889  0.00  0.00      WT1   
ATOM   4402  OH2 TIP3W 481      15.959  44.749  10.100  0.00  0.00      WT1   
ATOM   4403  H1  TIP3W 481      16.445  43.944  10.282  0.00  0.00      WT1   
ATOM   4404  H2  TIP3W 481      16.377  45.411  10.650  0.00  0.00      WT1   
ATOM   4405  OH2 TIP3W 482     -10.907  28.737  21.226  0.00  0.00      WT1   
ATOM   4406  H1  TIP3W 482     -10.189  29.355  21.361  0.00  0.00      WT1   
ATOM   4407  H2  TIP3W 482     -10.528  28.043  20.686  0.00  0.00      WT1   
ATOM   4408  OH2 TIP3W 483      44.106  38.857  13.792  0.00  0.00      WT1   
ATOM   4409  H1  TIP3W 483      44.711  38.412  13.198  0.00  0.00      WT1   
ATOM   4410  H2  TIP3W 483      44.512  39.708  13.954  0.00  0.00      WT1   
ATOM   4411  OH2 TIP3W 484      27.763  20.144   3.399  0.00  0.00      WT1   
ATOM   4412  H1  TIP3W 484      28.671  20.088   3.694  0.00  0.00      WT1   
ATOM   4413  H2  TIP3W 484      27.454  20.987   3.730  0.00  0.00      WT1   
ATOM   4414  OH2 TIP3W 485      31.613  22.179   1.530  0.00  0.00      WT1   
ATOM   4415  H1  TIP3W 485      30.674  22.360   1.477  0.00  0.00      WT1   
ATOM   4416  H2  TIP3W 485      31.967  22.900   2.051  0.00  0.00      WT1   
ATOM   4417  OH2 TIP3W 486      20.296  -1.176 -33.363  0.00  0.00      WT1   
ATOM   4418  H1  TIP3W 486      19.718  -1.630 -33.977  0.00  0.00      WT1   
ATOM   4419  H2  TIP3W 486      20.787  -1.876 -32.933  0.00  0.00      WT1   
ATOM   4420  OH2 TIP3W 487      43.633  10.689  -3.675  0.00  0.00      WT1   
ATOM   4421  H1  TIP3W 487      44.354  10.867  -4.279  0.00  0.00      WT1   
ATOM   4422  H2  TIP3W 487      43.970  10.006  -3.095  0.00  0.00      WT1   
ATOM   4423  OH2 TIP3W 488     -18.436 -11.121 -10.915  0.00  0.00      WT1   
ATOM   4424  H1  TIP3W 488     -17.712 -11.496 -10.414  0.00  0.00      WT1   
ATOM   4425  H2  TIP3W 488     -18.827 -11.868 -11.367  0.00  0.00      WT1   
ATOM   4426  OH2 TIP3W 489     -15.156  12.692  22.173  0.00  0.00      WT1   
ATOM   4427  H1  TIP3W 489     -14.820  12.802  21.283  0.00  0.00      WT1   
ATOM   4428  H2  TIP3W 489     -14.701  13.361  22.686  0.00  0.00      WT1   
ATOM   4429  OH2 TIP3W 490     -10.769  25.614  11.232  0.00  0.00      WT1   
ATOM   4430  H1  TIP3W 490     -10.795  24.969  11.938  0.00  0.00      WT1   
ATOM   4431  H2  TIP3W 490     -11.479  26.223  11.436  0.00  0.00      WT1   
ATOM   4432  OH2 TIP3W 491      21.483  -7.046  27.333  0.00  0.00      WT1   
ATOM   4433  H1  TIP3W 491      21.660  -6.417  26.633  0.00  0.00      WT1   
ATOM   4434  H2  TIP3W 491      21.121  -7.809  26.884  0.00  0.00      WT1   
ATOM   4435  OH2 TIP3W 492       9.680 -12.213 -24.737  0.00  0.00      WT1   
ATOM   4436  H1  TIP3W 492       9.296 -13.061 -24.960  0.00  0.00      WT1   
ATOM   4437  H2  TIP3W 492      10.029 -11.882 -25.564  0.00  0.00      WT1   
ATOM   4438  OH2 TIP3W 493      33.244  16.401  -8.399  0.00  0.00      WT1   
ATOM   4439  H1  TIP3W 493      33.763  17.168  -8.643  0.00  0.00      WT1   
ATOM   4440  H2  TIP3W 493      32.351  16.621  -8.663  0.00  0.00      WT1   
ATOM   4441  OH2 TIP3W 494       3.131 -10.083  28.179  0.00  0.00      WT1   
ATOM   4442  H1  TIP3W 494       2.453  -9.864  27.539  0.00  0.00      WT1   
ATOM   4443  H2  TIP3W 494       3.935  -9.716  27.812  0.00  0.00      WT1   
ATOM   4444  OH2 TIP3W 495      18.560  17.507  -9.758  0.00  0.00      WT1   
ATOM   4445  H1  TIP3W 495      18.564  17.200 -10.664  0.00  0.00      WT1   
ATOM   4446  H2  TIP3W 495      17.713  17.942  -9.656  0.00  0.00      WT1   
ATOM   4447  OH2 TIP3W 497       8.558  41.864  -8.494  0.00  0.00      WT1   
ATOM   4448  H1  TIP3W 497       9.022  41.745  -7.665  0.00  0.00      WT1   
ATOM   4449  H2  TIP3W 497       7.644  41.990  -8.242  0.00  0.00      WT1   
ATOM   4450  OH2 TIP3W 499      18.744  43.130   6.122  0.00  0.00      WT1   
ATOM   4451  H1  TIP3W 499      18.368  42.638   6.852  0.00  0.00      WT1   
ATOM   4452  H2  TIP3W 499      18.947  43.990   6.491  0.00  0.00      WT1   
ATOM   4453  OH2 TIP3W 500      -3.844  36.218  15.698  0.00  0.00      WT1   
ATOM   4454  H1  TIP3W 500      -3.956  35.330  16.037  0.00  0.00      WT1   
ATOM   4455  H2  TIP3W 500      -4.538  36.316  15.046  0.00  0.00      WT1   
ATOM   4456  OH2 TIP3W 501     -18.614  38.146  13.407  0.00  0.00      WT1   
ATOM   4457  H1  TIP3W 501     -18.829  37.314  13.827  0.00  0.00      WT1   
ATOM   4458  H2  TIP3W 501     -18.851  38.019  12.488  0.00  0.00      WT1   
ATOM   4459  OH2 TIP3W 502     -19.295  33.547  -7.838  0.00  0.00      WT1   
ATOM   4460  H1  TIP3W 502     -18.707  32.825  -8.060  0.00  0.00      WT1   
ATOM   4461  H2  TIP3W 502     -20.160  33.141  -7.776  0.00  0.00      WT1   
ATOM   4462  OH2 TIP3W 503       6.376   0.184  11.162  0.00  0.00      WT1   
ATOM   4463  H1  TIP3W 503       5.936   0.213  10.313  0.00  0.00      WT1   
ATOM   4464  H2  TIP3W 503       6.323   1.081  11.491  0.00  0.00      WT1   
ATOM   4465  OH2 TIP3W 504      -5.740  44.345 -27.533  0.00  0.00      WT1   
ATOM   4466  H1  TIP3W 504      -5.111  44.921 -27.100  0.00  0.00      WT1   
ATOM   4467  H2  TIP3W 504      -6.226  44.921 -28.123  0.00  0.00      WT1   
ATOM   4468  OH2 TIP3W 505      27.154  40.810  10.197  0.00  0.00      WT1   
ATOM   4469  H1  TIP3W 505      27.389  41.536  10.775  0.00  0.00      WT1   
ATOM   4470  H2  TIP3W 505      27.896  40.208  10.255  0.00  0.00      WT1   
ATOM   4471  OH2 TIP3W 506      27.691 -11.951 -10.792  0.00  0.00      WT1   
ATOM   4472  H1  TIP3W 506      28.402 -12.532 -10.521  0.00  0.00      WT1   
ATOM   4473  H2  TIP3W 506      28.132 -11.207 -11.202  0.00  0.00      WT1   
ATOM   4474  OH2 TIP3W 507       4.502  -5.314  27.261  0.00  0.00      WT1   
ATOM   4475  H1  TIP3W 507       4.152  -4.425  27.202  0.00  0.00      WT1   
ATOM   4476  H2  TIP3W 507       5.443  -5.211  27.120  0.00  0.00      WT1   
ATOM   4477  OH2 TIP3W 508      36.537   6.397  -0.174  0.00  0.00      WT1   
ATOM   4478  H1  TIP3W 508      37.199   6.671   0.460  0.00  0.00      WT1   
ATOM   4479  H2  TIP3W 508      36.444   5.455  -0.033  0.00  0.00      WT1   
ATOM   4480  OH2 TIP3W 509      25.307  16.089   4.846  0.00  0.00      WT1   
ATOM   4481  H1  TIP3W 509      24.579  16.109   4.226  0.00  0.00      WT1   
ATOM   4482  H2  TIP3W 509      26.004  16.584   4.415  0.00  0.00      WT1   
ATOM   4483  OH2 TIP3W 510      -8.015   6.483   8.450  0.00  0.00      WT1   
ATOM   4484  H1  TIP3W 510      -7.368   7.106   8.781  0.00  0.00      WT1   
ATOM   4485  H2  TIP3W 510      -8.547   6.260   9.214  0.00  0.00      WT1   
ATOM   4486  OH2 TIP3W 511      42.018  11.556  -9.149  0.00  0.00      WT1   
ATOM   4487  H1  TIP3W 511      42.631  11.336  -9.850  0.00  0.00      WT1   
ATOM   4488  H2  TIP3W 511      42.062  12.510  -9.081  0.00  0.00      WT1   
ATOM   4489  OH2 TIP3W 512      45.970  -4.636   0.652  0.00  0.00      WT1   
ATOM   4490  H1  TIP3W 512      45.033  -4.807   0.751  0.00  0.00      WT1   
ATOM   4491  H2  TIP3W 512      46.015  -3.882   0.064  0.00  0.00      WT1   
ATOM   4492  OH2 TIP3W 513      20.161  -2.753   7.461  0.00  0.00      WT1   
ATOM   4493  H1  TIP3W 513      20.751  -2.902   6.722  0.00  0.00      WT1   
ATOM   4494  H2  TIP3W 513      20.523  -3.287   8.169  0.00  0.00      WT1   
ATOM   4495  OH2 TIP3W 514      40.817  33.079 -10.134  0.00  0.00      WT1   
ATOM   4496  H1  TIP3W 514      41.503  32.453  -9.900  0.00  0.00      WT1   
ATOM   4497  H2  TIP3W 514      41.193  33.591 -10.850  0.00  0.00      WT1   
ATOM   4498  OH2 TIP3W 515      17.723  -6.086   6.627  0.00  0.00      WT1   
ATOM   4499  H1  TIP3W 515      18.139  -5.409   6.092  0.00  0.00      WT1   
ATOM   4500  H2  TIP3W 515      17.656  -6.843   6.045  0.00  0.00      WT1   
ATOM   4501  OH2 TIP3W 516      18.447   8.149 -30.735  0.00  0.00      WT1   
ATOM   4502  H1  TIP3W 516      18.858   7.350 -31.065  0.00  0.00      WT1   
ATOM   4503  H2  TIP3W 516      19.165   8.777 -30.662  0.00  0.00      WT1   
ATOM   4504  OH2 TIP3W 517       1.055  28.907 -10.077  0.00  0.00      WT1   
ATOM   4505  H1  TIP3W 517       1.679  28.553  -9.443  0.00  0.00      WT1   
ATOM   4506  H2  TIP3W 517       0.284  28.345  -9.993  0.00  0.00      WT1   
ATOM   4507  OH2 TIP3W 518      34.965  19.058 -27.764  0.00  0.00      WT1   
ATOM   4508  H1  TIP3W 518      34.935  18.545 -28.572  0.00  0.00      WT1   
ATOM   4509  H2  TIP3W 518      35.805  19.517 -27.803  0.00  0.00      WT1   
ATOM   4510  OH2 TIP3W 519      29.139   1.971 -32.725  0.00  0.00      WT1   
ATOM   4511  H1  TIP3W 519      29.518   1.734 -33.571  0.00  0.00      WT1   
ATOM   4512  H2  TIP3W 519      29.371   1.246 -32.145  0.00  0.00      WT1   
ATOM   4513  OH2 TIP3W 522      22.066   2.744 -18.962  0.00  0.00      WT1   
ATOM   4514  H1  TIP3W 522      22.328   3.594 -18.607  0.00  0.00      WT1   
ATOM   4515  H2  TIP3W 522      21.273   2.515 -18.478  0.00  0.00      WT1   
ATOM   4516  OH2 TIP3W 523      -7.340  28.054   2.145  0.00  0.00      WT1   
ATOM   4517  H1  TIP3W 523      -7.568  27.803   1.250  0.00  0.00      WT1   
ATOM   4518  H2  TIP3W 523      -7.075  27.236   2.564  0.00  0.00      WT1   
ATOM   4519  OH2 TIP3W 524      16.424  42.161 -10.734  0.00  0.00      WT1   
ATOM   4520  H1  TIP3W 524      17.090  41.732 -11.271  0.00  0.00      WT1   
ATOM   4521  H2  TIP3W 524      16.280  43.006 -11.160  0.00  0.00      WT1   
ATOM   4522  OH2 TIP3W 525       6.762  14.447 -17.653  0.00  0.00      WT1   
ATOM   4523  H1  TIP3W 525       6.016  13.865 -17.796  0.00  0.00      WT1   
ATOM   4524  H2  TIP3W 525       7.510  13.973 -18.018  0.00  0.00      WT1   
ATOM   4525  OH2 TIP3W 526      35.954  31.151 -26.660  0.00  0.00      WT1   
ATOM   4526  H1  TIP3W 526      36.641  31.616 -27.137  0.00  0.00      WT1   
ATOM   4527  H2  TIP3W 526      36.229  30.234 -26.675  0.00  0.00      WT1   
ATOM   4528  OH2 TIP3W 527     -11.941  23.412   3.758  0.00  0.00      WT1   
ATOM   4529  H1  TIP3W 527     -12.311  23.322   2.880  0.00  0.00      WT1   
ATOM   4530  H2  TIP3W 527     -12.315  22.681   4.251  0.00  0.00      WT1   
ATOM   4531  OH2 TIP3W 529      33.853  -7.575 -33.867  0.00  0.00      WT1   
ATOM   4532  H1  TIP3W 529      34.405  -6.881 -33.508  0.00  0.00      WT1   
ATOM   4533  H2  TIP3W 529      32.958  -7.289 -33.682  0.00  0.00      WT1   
ATOM   4534  OH2 TIP3W 530      -2.277  23.524 -18.418  0.00  0.00      WT1   
ATOM   4535  H1  TIP3W 530      -2.337  22.751 -17.857  0.00  0.00      WT1   
ATOM   4536  H2  TIP3W 530      -3.024  23.447 -19.012  0.00  0.00      WT1   
ATOM   4537  OH2 TIP3W 531      21.326   6.227 -30.766  0.00  0.00      WT1   
ATOM   4538  H1  TIP3W 531      21.070   5.644 -31.481  0.00  0.00      WT1   
ATOM   4539  H2  TIP3W 531      21.153   5.722 -29.972  0.00  0.00      WT1   
ATOM   4540  OH2 TIP3W 532      28.419  37.736 -27.349  0.00  0.00      WT1   
ATOM   4541  H1  TIP3W 532      28.423  38.509 -26.785  0.00  0.00      WT1   
ATOM   4542  H2  TIP3W 532      29.194  37.240 -27.082  0.00  0.00      WT1   
ATOM   4543  OH2 TIP3W 533      13.639  35.884 -25.219  0.00  0.00      WT1   
ATOM   4544  H1  TIP3W 533      13.749  35.022 -24.817  0.00  0.00      WT1   
ATOM   4545  H2  TIP3W 533      14.152  36.474 -24.667  0.00  0.00      WT1   
ATOM   4546  OH2 TIP3W 534      -6.353  28.838 -12.291  0.00  0.00      WT1   
ATOM   4547  H1  TIP3W 534      -6.470  28.071 -12.852  0.00  0.00      WT1   
ATOM   4548  H2  TIP3W 534      -6.876  28.648 -11.512  0.00  0.00      WT1   
ATOM   4549  OH2 TIP3W 536      -9.950  20.350 -29.048  0.00  0.00      WT1   
ATOM   4550  H1  TIP3W 536      -9.285  20.178 -28.382  0.00  0.00      WT1   
ATOM   4551  H2  TIP3W 536     -10.052  21.302 -29.045  0.00  0.00      WT1   
ATOM   4552  OH2 TIP3W 538      -4.867  -1.935 -27.168  0.00  0.00      WT1   
ATOM   4553  H1  TIP3W 538      -5.134  -1.018 -27.229  0.00  0.00      WT1   
ATOM   4554  H2  TIP3W 538      -5.671  -2.405 -26.945  0.00  0.00      WT1   
ATOM   4555  OH2 TIP3W 539      26.973  -8.594  10.231  0.00  0.00      WT1   
ATOM   4556  H1  TIP3W 539      27.205  -9.436   9.840  0.00  0.00      WT1   
ATOM   4557  H2  TIP3W 539      27.483  -7.951   9.737  0.00  0.00      WT1   
ATOM   4558  OH2 TIP3W 540       2.703  33.868  16.183  0.00  0.00      WT1   
ATOM   4559  H1  TIP3W 540       3.011  33.695  17.072  0.00  0.00      WT1   
ATOM   4560  H2  TIP3W 540       1.750  33.917  16.264  0.00  0.00      WT1   
ATOM   4561  OH2 TIP3W 541      23.062   0.916 -13.109  0.00  0.00      WT1   
ATOM   4562  H1  TIP3W 541      22.550   1.438 -13.727  0.00  0.00      WT1   
ATOM   4563  H2  TIP3W 541      23.875   1.409 -12.994  0.00  0.00      WT1   
ATOM   4564  OH2 TIP3W 542      -5.998   8.383   9.109  0.00  0.00      WT1   
ATOM   4565  H1  TIP3W 542      -5.224   8.798   9.491  0.00  0.00      WT1   
ATOM   4566  H2  TIP3W 542      -5.722   8.123   8.230  0.00  0.00      WT1   
ATOM   4567  OH2 TIP3W 543      11.634  45.173 -13.452  0.00  0.00      WT1   
ATOM   4568  H1  TIP3W 543      10.982  45.646 -12.935  0.00  0.00      WT1   
ATOM   4569  H2  TIP3W 543      11.817  44.383 -12.943  0.00  0.00      WT1   
ATOM   4570  OH2 TIP3W 544      35.705  16.403   2.761  0.00  0.00      WT1   
ATOM   4571  H1  TIP3W 544      35.910  15.524   2.443  0.00  0.00      WT1   
ATOM   4572  H2  TIP3W 544      34.948  16.281   3.333  0.00  0.00      WT1   
ATOM   4573  OH2 TIP3W 545      13.127  -9.716 -31.895  0.00  0.00      WT1   
ATOM   4574  H1  TIP3W 545      14.035  -9.920 -31.672  0.00  0.00      WT1   
ATOM   4575  H2  TIP3W 545      13.116  -9.683 -32.852  0.00  0.00      WT1   
ATOM   4576  OH2 TIP3W 546      15.751  -2.607  18.864  0.00  0.00      WT1   
ATOM   4577  H1  TIP3W 546      15.904  -3.522  18.628  0.00  0.00      WT1   
ATOM   4578  H2  TIP3W 546      15.210  -2.649  19.653  0.00  0.00      WT1   
ATOM   4579  OH2 TIP3W 547      33.517  39.226  13.641  0.00  0.00      WT1   
ATOM   4580  H1  TIP3W 547      33.622  39.008  12.715  0.00  0.00      WT1   
ATOM   4581  H2  TIP3W 547      33.885  40.106  13.724  0.00  0.00      WT1   
ATOM   4582  OH2 TIP3W 549      -8.262   6.655  18.734  0.00  0.00      WT1   
ATOM   4583  H1  TIP3W 549      -8.961   7.035  18.202  0.00  0.00      WT1   
ATOM   4584  H2  TIP3W 549      -7.454   6.963  18.325  0.00  0.00      WT1   
ATOM   4585  OH2 TIP3W 550     -10.276   2.768 -33.641  0.00  0.00      WT1   
ATOM   4586  H1  TIP3W 550     -11.060   2.284 -33.899  0.00  0.00      WT1   
ATOM   4587  H2  TIP3W 550      -9.588   2.104 -33.594  0.00  0.00      WT1   
ATOM   4588  OH2 TIP3W 551      -9.195 -12.280  -0.792  0.00  0.00      WT1   
ATOM   4589  H1  TIP3W 551      -8.865 -11.766  -1.529  0.00  0.00      WT1   
ATOM   4590  H2  TIP3W 551     -10.112 -12.019  -0.708  0.00  0.00      WT1   
ATOM   4591  OH2 TIP3W 552       5.155  37.034  -4.277  0.00  0.00      WT1   
ATOM   4592  H1  TIP3W 552       5.431  36.622  -5.096  0.00  0.00      WT1   
ATOM   4593  H2  TIP3W 552       5.262  36.350  -3.616  0.00  0.00      WT1   
ATOM   4594  OH2 TIP3W 553      14.134  41.117  -6.234  0.00  0.00      WT1   
ATOM   4595  H1  TIP3W 553      14.784  41.065  -6.935  0.00  0.00      WT1   
ATOM   4596  H2  TIP3W 553      13.701  40.263  -6.245  0.00  0.00      WT1   
ATOM   4597  OH2 TIP3W 554      23.460  24.031 -34.860  0.00  0.00      WT1   
ATOM   4598  H1  TIP3W 554      23.083  23.297 -35.346  0.00  0.00      WT1   
ATOM   4599  H2  TIP3W 554      23.908  23.623 -34.119  0.00  0.00      WT1   
ATOM   4600  OH2 TIP3W 555      -7.985  -7.991   9.374  0.00  0.00      WT1   
ATOM   4601  H1  TIP3W 555      -7.227  -7.407   9.402  0.00  0.00      WT1   
ATOM   4602  H2  TIP3W 555      -8.004  -8.317   8.475  0.00  0.00      WT1   
ATOM   4603  OH2 TIP3W 556       1.697  32.509  10.763  0.00  0.00      WT1   
ATOM   4604  H1  TIP3W 556       0.936  31.931  10.830  0.00  0.00      WT1   
ATOM   4605  H2  TIP3W 556       1.626  32.898   9.891  0.00  0.00      WT1   
ATOM   4606  OH2 TIP3W 558      44.633   7.001  18.270  0.00  0.00      WT1   
ATOM   4607  H1  TIP3W 558      45.000   6.256  18.747  0.00  0.00      WT1   
ATOM   4608  H2  TIP3W 558      44.991   6.919  17.386  0.00  0.00      WT1   
ATOM   4609  OH2 TIP3W 559      18.540  -5.370  25.147  0.00  0.00      WT1   
ATOM   4610  H1  TIP3W 559      19.432  -5.085  24.946  0.00  0.00      WT1   
ATOM   4611  H2  TIP3W 559      18.014  -4.573  25.082  0.00  0.00      WT1   
ATOM   4612  OH2 TIP3W 560      36.368  -7.197  -7.014  0.00  0.00      WT1   
ATOM   4613  H1  TIP3W 560      36.393  -6.853  -6.121  0.00  0.00      WT1   
ATOM   4614  H2  TIP3W 560      35.482  -7.004  -7.320  0.00  0.00      WT1   
ATOM   4615  OH2 TIP3W 561      40.289   9.688   4.882  0.00  0.00      WT1   
ATOM   4616  H1  TIP3W 561      39.530   9.358   4.400  0.00  0.00      WT1   
ATOM   4617  H2  TIP3W 561      40.779   8.902   5.124  0.00  0.00      WT1   
ATOM   4618  OH2 TIP3W 562      45.726   4.127 -21.616  0.00  0.00      WT1   
ATOM   4619  H1  TIP3W 562      45.432   4.694 -20.903  0.00  0.00      WT1   
ATOM   4620  H2  TIP3W 562      44.945   3.988 -22.151  0.00  0.00      WT1   
ATOM   4621  OH2 TIP3W 563     -15.305  37.486   8.670  0.00  0.00      WT1   
ATOM   4622  H1  TIP3W 563     -14.585  37.063   8.203  0.00  0.00      WT1   
ATOM   4623  H2  TIP3W 563     -15.192  38.419   8.492  0.00  0.00      WT1   
ATOM   4624  OH2 TIP3W 564     -11.779   1.768  19.411  0.00  0.00      WT1   
ATOM   4625  H1  TIP3W 564     -11.017   2.277  19.689  0.00  0.00      WT1   
ATOM   4626  H2  TIP3W 564     -12.301   1.663  20.206  0.00  0.00      WT1   
ATOM   4627  OH2 TIP3W 565      22.268  -3.083 -18.157  0.00  0.00      WT1   
ATOM   4628  H1  TIP3W 565      23.193  -3.002 -17.925  0.00  0.00      WT1   
ATOM   4629  H2  TIP3W 565      22.273  -3.331 -19.082  0.00  0.00      WT1   
ATOM   4630  OH2 TIP3W 567      21.501  39.560  -8.858  0.00  0.00      WT1   
ATOM   4631  H1  TIP3W 567      20.614  39.798  -9.126  0.00  0.00      WT1   
ATOM   4632  H2  TIP3W 567      22.061  39.893  -9.558  0.00  0.00      WT1   
ATOM   4633  OH2 TIP3W 568      43.993  16.155 -14.277  0.00  0.00      WT1   
ATOM   4634  H1  TIP3W 568      44.837  15.704 -14.268  0.00  0.00      WT1   
ATOM   4635  H2  TIP3W 568      43.530  15.813 -13.512  0.00  0.00      WT1   
ATOM   4636  OH2 TIP3W 569      19.911  43.122   3.280  0.00  0.00      WT1   
ATOM   4637  H1  TIP3W 569      19.784  43.588   2.454  0.00  0.00      WT1   
ATOM   4638  H2  TIP3W 569      19.274  43.515   3.877  0.00  0.00      WT1   
ATOM   4639  OH2 TIP3W 570      -1.075   3.164 -24.353  0.00  0.00      WT1   
ATOM   4640  H1  TIP3W 570      -0.234   3.362 -23.942  0.00  0.00      WT1   
ATOM   4641  H2  TIP3W 570      -1.680   3.807 -23.984  0.00  0.00      WT1   
ATOM   4642  OH2 TIP3W 571       5.033  38.255 -18.656  0.00  0.00      WT1   
ATOM   4643  H1  TIP3W 571       5.114  37.622 -17.943  0.00  0.00      WT1   
ATOM   4644  H2  TIP3W 571       5.644  38.955 -18.426  0.00  0.00      WT1   
ATOM   4645  OH2 TIP3W 572      22.177  38.620 -13.440  0.00  0.00      WT1   
ATOM   4646  H1  TIP3W 572      22.213  39.219 -14.186  0.00  0.00      WT1   
ATOM   4647  H2  TIP3W 572      21.377  38.865 -12.974  0.00  0.00      WT1   
ATOM   4648  OH2 TIP3W 573      40.417  -3.386  28.755  0.00  0.00      WT1   
ATOM   4649  H1  TIP3W 573      40.995  -4.106  28.505  0.00  0.00      WT1   
ATOM   4650  H2  TIP3W 573      39.888  -3.220  27.975  0.00  0.00      WT1   
ATOM   4651  OH2 TIP3W 574      23.130  -1.014  -9.157  0.00  0.00      WT1   
ATOM   4652  H1  TIP3W 574      23.713  -1.514  -8.586  0.00  0.00      WT1   
ATOM   4653  H2  TIP3W 574      23.675  -0.300  -9.490  0.00  0.00      WT1   
ATOM   4654  OH2 TIP3W 575      -7.646   8.758 -17.625  0.00  0.00      WT1   
ATOM   4655  H1  TIP3W 575      -7.350   9.055 -16.765  0.00  0.00      WT1   
ATOM   4656  H2  TIP3W 575      -7.733   9.560 -18.140  0.00  0.00      WT1   
ATOM   4657  OH2 TIP3W 576     -20.095  -2.948  -4.289  0.00  0.00      WT1   
ATOM   4658  H1  TIP3W 576     -19.475  -3.582  -3.928  0.00  0.00      WT1   
ATOM   4659  H2  TIP3W 576     -20.375  -3.334  -5.119  0.00  0.00      WT1   
ATOM   4660  OH2 TIP3W 577       0.162  41.080 -33.892  0.00  0.00      WT1   
ATOM   4661  H1  TIP3W 577      -0.599  41.200 -33.325  0.00  0.00      WT1   
ATOM   4662  H2  TIP3W 577      -0.081  41.505 -34.714  0.00  0.00      WT1   
ATOM   4663  OH2 TIP3W 578       4.125  38.765   4.079  0.00  0.00      WT1   
ATOM   4664  H1  TIP3W 578       3.198  38.562   3.956  0.00  0.00      WT1   
ATOM   4665  H2  TIP3W 578       4.303  39.465   3.451  0.00  0.00      WT1   
ATOM   4666  OH2 TIP3W 579      22.429  31.028  15.536  0.00  0.00      WT1   
ATOM   4667  H1  TIP3W 579      22.074  30.176  15.790  0.00  0.00      WT1   
ATOM   4668  H2  TIP3W 579      22.493  30.985  14.581  0.00  0.00      WT1   
ATOM   4669  OH2 TIP3W 580      -5.778  21.392  28.781  0.00  0.00      WT1   
ATOM   4670  H1  TIP3W 580      -4.974  21.626  29.244  0.00  0.00      WT1   
ATOM   4671  H2  TIP3W 580      -5.881  22.075  28.118  0.00  0.00      WT1   
ATOM   4672  OH2 TIP3W 581       4.626  10.712 -22.679  0.00  0.00      WT1   
ATOM   4673  H1  TIP3W 581       4.275  10.244 -23.437  0.00  0.00      WT1   
ATOM   4674  H2  TIP3W 581       5.556  10.485 -22.666  0.00  0.00      WT1   
ATOM   4675  OH2 TIP3W 582      21.418  -8.459  22.483  0.00  0.00      WT1   
ATOM   4676  H1  TIP3W 582      22.284  -8.231  22.146  0.00  0.00      WT1   
ATOM   4677  H2  TIP3W 582      21.397  -9.415  22.464  0.00  0.00      WT1   
ATOM   4678  OH2 TIP3W 583      32.332  -6.243  27.383  0.00  0.00      WT1   
ATOM   4679  H1  TIP3W 583      31.879  -7.077  27.507  0.00  0.00      WT1   
ATOM   4680  H2  TIP3W 583      32.208  -5.777  28.210  0.00  0.00      WT1   
ATOM   4681  OH2 TIP3W 584      16.454  23.082  26.859  0.00  0.00      WT1   
ATOM   4682  H1  TIP3W 584      15.937  23.465  26.150  0.00  0.00      WT1   
ATOM   4683  H2  TIP3W 584      15.806  22.686  27.442  0.00  0.00      WT1   
ATOM   4684  OH2 TIP3W 585       9.556   0.320 -25.148  0.00  0.00      WT1   
ATOM   4685  H1  TIP3W 585      10.277  -0.191 -24.781  0.00  0.00      WT1   
ATOM   4686  H2  TIP3W 585       9.413   1.023 -24.514  0.00  0.00      WT1   
ATOM   4687  OH2 TIP3W 586      -3.544  41.793  -2.210  0.00  0.00      WT1   
ATOM   4688  H1  TIP3W 586      -3.732  41.011  -2.730  0.00  0.00      WT1   
ATOM   4689  H2  TIP3W 586      -2.925  41.494  -1.543  0.00  0.00      WT1   
ATOM   4690  OH2 TIP3W 587      41.618  11.086  23.266  0.00  0.00      WT1   
ATOM   4691  H1  TIP3W 587      42.007  11.489  24.042  0.00  0.00      WT1   
ATOM   4692  H2  TIP3W 587      41.136  11.797  22.843  0.00  0.00      WT1   
ATOM   4693  OH2 TIP3W 588     -19.157  15.067 -26.589  0.00  0.00      WT1   
ATOM   4694  H1  TIP3W 588     -19.545  14.320 -27.047  0.00  0.00      WT1   
ATOM   4695  H2  TIP3W 588     -18.824  14.700 -25.770  0.00  0.00      WT1   
ATOM   4696  OH2 TIP3W 589      -1.617  19.218  29.240  0.00  0.00      WT1   
ATOM   4697  H1  TIP3W 589      -1.469  19.964  28.659  0.00  0.00      WT1   
ATOM   4698  H2  TIP3W 589      -2.002  18.547  28.675  0.00  0.00      WT1   
ATOM   4699  OH2 TIP3W 590      40.368   3.183  -1.481  0.00  0.00      WT1   
ATOM   4700  H1  TIP3W 590      40.735   4.054  -1.328  0.00  0.00      WT1   
ATOM   4701  H2  TIP3W 590      40.576   2.992  -2.396  0.00  0.00      WT1   
ATOM   4702  OH2 TIP3W 591      18.952  40.716 -28.797  0.00  0.00      WT1   
ATOM   4703  H1  TIP3W 591      18.248  40.919 -28.181  0.00  0.00      WT1   
ATOM   4704  H2  TIP3W 591      19.035  39.763 -28.760  0.00  0.00      WT1   
ATOM   4705  OH2 TIP3W 592     -18.759  37.396 -32.919  0.00  0.00      WT1   
ATOM   4706  H1  TIP3W 592     -19.571  37.720 -33.308  0.00  0.00      WT1   
ATOM   4707  H2  TIP3W 592     -18.344  36.889 -33.616  0.00  0.00      WT1   
ATOM   4708  OH2 TIP3W 593     -13.989   7.211  10.419  0.00  0.00      WT1   
ATOM   4709  H1  TIP3W 593     -13.274   6.710  10.811  0.00  0.00      WT1   
ATOM   4710  H2  TIP3W 593     -14.056   6.874   9.526  0.00  0.00      WT1   
ATOM   4711  OH2 TIP3W 594      20.144  25.387 -26.255  0.00  0.00      WT1   
ATOM   4712  H1  TIP3W 594      20.547  24.555 -26.008  0.00  0.00      WT1   
ATOM   4713  H2  TIP3W 594      19.304  25.142 -26.641  0.00  0.00      WT1   
ATOM   4714  OH2 TIP3W 595      38.808  42.072 -20.911  0.00  0.00      WT1   
ATOM   4715  H1  TIP3W 595      38.883  42.571 -21.725  0.00  0.00      WT1   
ATOM   4716  H2  TIP3W 595      37.954  41.643 -20.971  0.00  0.00      WT1   
ATOM   4717  OH2 TIP3W 596       7.435  11.573 -22.926  0.00  0.00      WT1   
ATOM   4718  H1  TIP3W 596       6.798  12.273 -23.068  0.00  0.00      WT1   
ATOM   4719  H2  TIP3W 596       7.904  11.505 -23.758  0.00  0.00      WT1   
ATOM   4720  OH2 TIP3W 597      -5.427  19.670 -28.483  0.00  0.00      WT1   
ATOM   4721  H1  TIP3W 597      -5.420  19.080 -27.730  0.00  0.00      WT1   
ATOM   4722  H2  TIP3W 597      -4.969  20.453 -28.179  0.00  0.00      WT1   
ATOM   4723  OH2 TIP3W 598       9.134  10.255  14.450  0.00  0.00      WT1   
ATOM   4724  H1  TIP3W 598       8.769  10.991  13.958  0.00  0.00      WT1   
ATOM   4725  H2  TIP3W 598       8.585  10.195  15.233  0.00  0.00      WT1   
ATOM   4726  OH2 TIP3W 599       7.872  39.737  28.116  0.00  0.00      WT1   
ATOM   4727  H1  TIP3W 599       8.757  39.379  28.044  0.00  0.00      WT1   
ATOM   4728  H2  TIP3W 599       7.421  39.140  28.713  0.00  0.00      WT1   
ATOM   4729  OH2 TIP3W 600      33.929  38.455  11.036  0.00  0.00      WT1   
ATOM   4730  H1  TIP3W 600      33.685  37.919  10.281  0.00  0.00      WT1   
ATOM   4731  H2  TIP3W 600      34.396  37.854  11.616  0.00  0.00      WT1   
ATOM   4732  OH2 TIP3W 601     -13.614 -14.231 -28.829  0.00  0.00      WT1   
ATOM   4733  H1  TIP3W 601     -14.410 -14.069 -28.322  0.00  0.00      WT1   
ATOM   4734  H2  TIP3W 601     -13.031 -14.685 -28.221  0.00  0.00      WT1   
ATOM   4735  OH2 TIP3W 602      -9.512   6.462 -33.959  0.00  0.00      WT1   
ATOM   4736  H1  TIP3W 602      -9.467   6.077 -34.834  0.00  0.00      WT1   
ATOM   4737  H2  TIP3W 602      -8.919   5.928 -33.431  0.00  0.00      WT1   
ATOM   4738  OH2 TIP3W 603      13.982  11.064  19.449  0.00  0.00      WT1   
ATOM   4739  H1  TIP3W 603      13.071  11.252  19.675  0.00  0.00      WT1   
ATOM   4740  H2  TIP3W 603      14.177  11.660  18.726  0.00  0.00      WT1   
ATOM   4741  OH2 TIP3W 604      12.220  42.896   9.326  0.00  0.00      WT1   
ATOM   4742  H1  TIP3W 604      11.457  43.371   8.998  0.00  0.00      WT1   
ATOM   4743  H2  TIP3W 604      12.269  43.129  10.253  0.00  0.00      WT1   
ATOM   4744  OH2 TIP3W 605      39.564 -14.828  19.198  0.00  0.00      WT1   
ATOM   4745  H1  TIP3W 605      39.840 -14.764  20.112  0.00  0.00      WT1   
ATOM   4746  H2  TIP3W 605      40.337 -14.573  18.695  0.00  0.00      WT1   
ATOM   4747  OH2 TIP3W 606     -17.890  33.288  -2.286  0.00  0.00      WT1   
ATOM   4748  H1  TIP3W 606     -17.131  33.690  -2.707  0.00  0.00      WT1   
ATOM   4749  H2  TIP3W 606     -18.619  33.474  -2.877  0.00  0.00      WT1   
ATOM   4750  OH2 TIP3W 607      25.258  28.509 -16.967  0.00  0.00      WT1   
ATOM   4751  H1  TIP3W 607      25.133  27.820 -16.314  0.00  0.00      WT1   
ATOM   4752  H2  TIP3W 607      25.262  29.321 -16.461  0.00  0.00      WT1   
ATOM   4753  OH2 TIP3W 608      25.637  24.127 -25.514  0.00  0.00      WT1   
ATOM   4754  H1  TIP3W 608      25.015  23.921 -26.212  0.00  0.00      WT1   
ATOM   4755  H2  TIP3W 608      26.145  24.863 -25.855  0.00  0.00      WT1   
ATOM   4756  OH2 TIP3W 609      39.380   5.614 -28.440  0.00  0.00      WT1   
ATOM   4757  H1  TIP3W 609      39.280   6.383 -27.879  0.00  0.00      WT1   
ATOM   4758  H2  TIP3W 609      39.923   5.917 -29.168  0.00  0.00      WT1   
ATOM   4759  OH2 TIP3W 610      44.449   9.783 -31.885  0.00  0.00      WT1   
ATOM   4760  H1  TIP3W 610      43.628   9.584 -32.334  0.00  0.00      WT1   
ATOM   4761  H2  TIP3W 610      44.836   8.927 -31.700  0.00  0.00      WT1   
ATOM   4762  OH2 TIP3W 611     -14.382  20.144  23.912  0.00  0.00      WT1   
ATOM   4763  H1  TIP3W 611     -14.734  20.420  24.759  0.00  0.00      WT1   
ATOM   4764  H2  TIP3W 611     -15.140  20.138  23.328  0.00  0.00      WT1   
ATOM   4765  OH2 TIP3W 612       8.978   0.099 -32.555  0.00  0.00      WT1   
ATOM   4766  H1  TIP3W 612       9.790   0.604 -32.509  0.00  0.00      WT1   
ATOM   4767  H2  TIP3W 612       9.178  -0.719 -32.100  0.00  0.00      WT1   
ATOM   4768  OH2 TIP3W 613       6.001  33.143  27.182  0.00  0.00      WT1   
ATOM   4769  H1  TIP3W 613       5.184  33.248  26.695  0.00  0.00      WT1   
ATOM   4770  H2  TIP3W 613       6.688  33.315  26.538  0.00  0.00      WT1   
ATOM   4771  OH2 TIP3W 614      43.923   2.373  21.704  0.00  0.00      WT1   
ATOM   4772  H1  TIP3W 614      43.706   1.956  22.538  0.00  0.00      WT1   
ATOM   4773  H2  TIP3W 614      43.277   3.073  21.610  0.00  0.00      WT1   
ATOM   4774  OH2 TIP3W 615      -9.545  10.691   2.029  0.00  0.00      WT1   
ATOM   4775  H1  TIP3W 615      -9.750   9.796   1.759  0.00  0.00      WT1   
ATOM   4776  H2  TIP3W 615      -9.097  10.591   2.869  0.00  0.00      WT1   
ATOM   4777  OH2 TIP3W 616      33.823  -6.925   8.366  0.00  0.00      WT1   
ATOM   4778  H1  TIP3W 616      33.942  -7.866   8.490  0.00  0.00      WT1   
ATOM   4779  H2  TIP3W 616      33.554  -6.601   9.226  0.00  0.00      WT1   
ATOM   4780  OH2 TIP3W 617      28.073  22.944 -24.287  0.00  0.00      WT1   
ATOM   4781  H1  TIP3W 617      27.468  23.504 -24.773  0.00  0.00      WT1   
ATOM   4782  H2  TIP3W 617      27.708  22.063 -24.375  0.00  0.00      WT1   
ATOM   4783  OH2 TIP3W 618      43.121  -7.788 -29.731  0.00  0.00      WT1   
ATOM   4784  H1  TIP3W 618      43.220  -8.521 -29.124  0.00  0.00      WT1   
ATOM   4785  H2  TIP3W 618      43.980  -7.367 -29.741  0.00  0.00      WT1   
ATOM   4786  OH2 TIP3W 619     -16.136  -3.034 -29.960  0.00  0.00      WT1   
ATOM   4787  H1  TIP3W 619     -15.237  -2.705 -29.975  0.00  0.00      WT1   
ATOM   4788  H2  TIP3W 619     -16.677  -2.249 -29.868  0.00  0.00      WT1   
ATOM   4789  OH2 TIP3W 620     -16.096  25.497  26.444  0.00  0.00      WT1   
ATOM   4790  H1  TIP3W 620     -15.224  25.119  26.558  0.00  0.00      WT1   
ATOM   4791  H2  TIP3W 620     -16.521  24.931  25.800  0.00  0.00      WT1   
ATOM   4792  OH2 TIP3W 621      19.256  32.062 -16.421  0.00  0.00      WT1   
ATOM   4793  H1  TIP3W 621      19.944  31.699 -16.979  0.00  0.00      WT1   
ATOM   4794  H2  TIP3W 621      18.834  31.297 -16.031  0.00  0.00      WT1   
ATOM   4795  OH2 TIP3W 623      -0.872  26.301 -34.764  0.00  0.00      WT1   
ATOM   4796  H1  TIP3W 623      -0.260  25.981 -34.100  0.00  0.00      WT1   
ATOM   4797  H2  TIP3W 623      -0.315  26.698 -35.432  0.00  0.00      WT1   
ATOM   4798  OH2 TIP3W 625      37.400  40.403  22.163  0.00  0.00      WT1   
ATOM   4799  H1  TIP3W 625      37.079  40.987  21.475  0.00  0.00      WT1   
ATOM   4800  H2  TIP3W 625      36.986  39.561  21.975  0.00  0.00      WT1   
ATOM   4801  OH2 TIP3W 626     -17.561  43.627  12.755  0.00  0.00      WT1   
ATOM   4802  H1  TIP3W 626     -16.979  43.909  13.461  0.00  0.00      WT1   
ATOM   4803  H2  TIP3W 626     -17.609  44.382  12.169  0.00  0.00      WT1   
ATOM   4804  OH2 TIP3W 627      -5.097 -10.350 -20.284  0.00  0.00      WT1   
ATOM   4805  H1  TIP3W 627      -5.683  -9.937 -20.918  0.00  0.00      WT1   
ATOM   4806  H2  TIP3W 627      -5.681 -10.824 -19.692  0.00  0.00      WT1   
ATOM   4807  OH2 TIP3W 628       8.126  31.453 -17.290  0.00  0.00      WT1   
ATOM   4808  H1  TIP3W 628       8.770  32.023 -16.869  0.00  0.00      WT1   
ATOM   4809  H2  TIP3W 628       8.642  30.896 -17.872  0.00  0.00      WT1   
ATOM   4810  OH2 TIP3W 629      37.038   2.435  15.853  0.00  0.00      WT1   
ATOM   4811  H1  TIP3W 629      37.765   3.029  16.037  0.00  0.00      WT1   
ATOM   4812  H2  TIP3W 629      36.435   2.952  15.319  0.00  0.00      WT1   
ATOM   4813  OH2 TIP3W 630      -8.032  27.017  25.673  0.00  0.00      WT1   
ATOM   4814  H1  TIP3W 630      -7.875  27.662  24.985  0.00  0.00      WT1   
ATOM   4815  H2  TIP3W 630      -7.175  26.884  26.078  0.00  0.00      WT1   
ATOM   4816  OH2 TIP3W 631      30.506  27.540 -30.030  0.00  0.00      WT1   
ATOM   4817  H1  TIP3W 631      30.246  27.113 -30.847  0.00  0.00      WT1   
ATOM   4818  H2  TIP3W 631      29.706  27.558 -29.504  0.00  0.00      WT1   
ATOM   4819  OH2 TIP3W 633      17.032  -6.668 -11.422  0.00  0.00      WT1   
ATOM   4820  H1  TIP3W 633      17.181  -7.588 -11.201  0.00  0.00      WT1   
ATOM   4821  H2  TIP3W 633      16.188  -6.664 -11.874  0.00  0.00      WT1   
ATOM   4822  OH2 TIP3W 634      10.334  13.430 -22.023  0.00  0.00      WT1   
ATOM   4823  H1  TIP3W 634      10.502  14.247 -22.492  0.00  0.00      WT1   
ATOM   4824  H2  TIP3W 634      10.818  13.521 -21.202  0.00  0.00      WT1   
ATOM   4825  OH2 TIP3W 635      38.486  40.108 -12.542  0.00  0.00      WT1   
ATOM   4826  H1  TIP3W 635      38.287  40.137 -11.606  0.00  0.00      WT1   
ATOM   4827  H2  TIP3W 635      39.181  39.454 -12.619  0.00  0.00      WT1   
ATOM   4828  OH2 TIP3W 636      -7.139  22.890  18.046  0.00  0.00      WT1   
ATOM   4829  H1  TIP3W 636      -7.911  23.219  18.507  0.00  0.00      WT1   
ATOM   4830  H2  TIP3W 636      -6.511  22.691  18.741  0.00  0.00      WT1   
ATOM   4831  OH2 TIP3W 637      18.078   0.290  19.960  0.00  0.00      WT1   
ATOM   4832  H1  TIP3W 637      18.985   0.538  20.141  0.00  0.00      WT1   
ATOM   4833  H2  TIP3W 637      17.562   1.044  20.244  0.00  0.00      WT1   
ATOM   4834  OH2 TIP3W 638      40.047  -0.917 -26.745  0.00  0.00      WT1   
ATOM   4835  H1  TIP3W 638      40.490  -1.276 -25.976  0.00  0.00      WT1   
ATOM   4836  H2  TIP3W 638      40.704  -0.955 -27.440  0.00  0.00      WT1   
ATOM   4837  OH2 TIP3W 639       1.390  40.984  25.759  0.00  0.00      WT1   
ATOM   4838  H1  TIP3W 639       1.751  41.579  25.101  0.00  0.00      WT1   
ATOM   4839  H2  TIP3W 639       0.947  40.305  25.250  0.00  0.00      WT1   
ATOM   4840  OH2 TIP3W 641      -5.507 -14.505  19.668  0.00  0.00      WT1   
ATOM   4841  H1  TIP3W 641      -6.413 -14.806  19.739  0.00  0.00      WT1   
ATOM   4842  H2  TIP3W 641      -5.006 -15.127  20.195  0.00  0.00      WT1   
ATOM   4843  OH2 TIP3W 642      -2.528   5.483 -23.500  0.00  0.00      WT1   
ATOM   4844  H1  TIP3W 642      -2.582   5.416 -22.547  0.00  0.00      WT1   
ATOM   4845  H2  TIP3W 642      -3.410   5.739 -23.772  0.00  0.00      WT1   
ATOM   4846  OH2 TIP3W 644     -19.648  36.628 -15.595  0.00  0.00      WT1   
ATOM   4847  H1  TIP3W 644     -19.528  36.708 -16.541  0.00  0.00      WT1   
ATOM   4848  H2  TIP3W 644     -18.880  36.141 -15.296  0.00  0.00      WT1   
ATOM   4849  OH2 TIP3W 645      -9.047   4.185  15.972  0.00  0.00      WT1   
ATOM   4850  H1  TIP3W 645      -9.965   4.448  16.047  0.00  0.00      WT1   
ATOM   4851  H2  TIP3W 645      -8.918   4.030  15.037  0.00  0.00      WT1   
ATOM   4852  OH2 TIP3W 646       1.404  11.256  15.755  0.00  0.00      WT1   
ATOM   4853  H1  TIP3W 646       0.675  10.974  16.308  0.00  0.00      WT1   
ATOM   4854  H2  TIP3W 646       1.469  10.579  15.081  0.00  0.00      WT1   
ATOM   4855  OH2 TIP3W 647      -6.494  41.017 -27.169  0.00  0.00      WT1   
ATOM   4856  H1  TIP3W 647      -6.954  40.313 -27.626  0.00  0.00      WT1   
ATOM   4857  H2  TIP3W 647      -5.845  41.329 -27.801  0.00  0.00      WT1   
ATOM   4858  OH2 TIP3W 648      -9.371  36.224  28.998  0.00  0.00      WT1   
ATOM   4859  H1  TIP3W 648      -9.272  37.139  28.736  0.00  0.00      WT1   
ATOM   4860  H2  TIP3W 648     -10.167  35.931  28.553  0.00  0.00      WT1   
ATOM   4861  OH2 TIP3W 649      41.948   8.971 -32.904  0.00  0.00      WT1   
ATOM   4862  H1  TIP3W 649      41.651   8.081 -33.091  0.00  0.00      WT1   
ATOM   4863  H2  TIP3W 649      42.085   9.365 -33.765  0.00  0.00      WT1   
ATOM   4864  OH2 TIP3W 650      -1.565  42.709  28.735  0.00  0.00      WT1   
ATOM   4865  H1  TIP3W 650      -2.151  42.656  29.490  0.00  0.00      WT1   
ATOM   4866  H2  TIP3W 650      -2.131  42.549  27.980  0.00  0.00      WT1   
ATOM   4867  OH2 TIP3W 651      44.925  -2.971  14.279  0.00  0.00      WT1   
ATOM   4868  H1  TIP3W 651      44.422  -2.605  15.007  0.00  0.00      WT1   
ATOM   4869  H2  TIP3W 651      44.814  -2.338  13.570  0.00  0.00      WT1   
ATOM   4870  OH2 TIP3W 652      42.039  23.920  16.267  0.00  0.00      WT1   
ATOM   4871  H1  TIP3W 652      42.436  24.782  16.144  0.00  0.00      WT1   
ATOM   4872  H2  TIP3W 652      42.339  23.638  17.132  0.00  0.00      WT1   
ATOM   4873  OH2 TIP3W 653     -10.907  43.234 -12.041  0.00  0.00      WT1   
ATOM   4874  H1  TIP3W 653     -11.149  44.127 -12.286  0.00  0.00      WT1   
ATOM   4875  H2  TIP3W 653     -10.663  43.295 -11.118  0.00  0.00      WT1   
ATOM   4876  OH2 TIP3W 654      -1.215  14.828 -34.051  0.00  0.00      WT1   
ATOM   4877  H1  TIP3W 654      -0.878  15.089 -33.194  0.00  0.00      WT1   
ATOM   4878  H2  TIP3W 654      -0.577  14.194 -34.377  0.00  0.00      WT1   
ATOM   4879  OH2 TIP3W 655      34.776   6.769 -20.748  0.00  0.00      WT1   
ATOM   4880  H1  TIP3W 655      33.865   6.986 -20.552  0.00  0.00      WT1   
ATOM   4881  H2  TIP3W 655      35.159   7.592 -21.053  0.00  0.00      WT1   
ATOM   4882  OH2 TIP3W 656      16.857  12.214  25.359  0.00  0.00      WT1   
ATOM   4883  H1  TIP3W 656      16.744  12.717  26.166  0.00  0.00      WT1   
ATOM   4884  H2  TIP3W 656      17.750  12.412  25.077  0.00  0.00      WT1   
ATOM   4885  OH2 TIP3W 657     -16.954  20.920   3.183  0.00  0.00      WT1   
ATOM   4886  H1  TIP3W 657     -16.701  21.336   4.006  0.00  0.00      WT1   
ATOM   4887  H2  TIP3W 657     -17.509  20.185   3.446  0.00  0.00      WT1   
ATOM   4888  OH2 TIP3W 658      20.172  44.752  -9.669  0.00  0.00      WT1   
ATOM   4889  H1  TIP3W 658      20.850  45.197  -9.161  0.00  0.00      WT1   
ATOM   4890  H2  TIP3W 658      20.589  44.557 -10.508  0.00  0.00      WT1   
ATOM   4891  OH2 TIP3W 659     -16.624  -4.298  13.131  0.00  0.00      WT1   
ATOM   4892  H1  TIP3W 659     -15.766  -4.120  13.516  0.00  0.00      WT1   
ATOM   4893  H2  TIP3W 659     -17.188  -3.602  13.471  0.00  0.00      WT1   
ATOM   4894  OH2 TIP3W 660      21.418  31.236 -24.584  0.00  0.00      WT1   
ATOM   4895  H1  TIP3W 660      21.623  31.053 -25.501  0.00  0.00      WT1   
ATOM   4896  H2  TIP3W 660      21.103  32.140 -24.584  0.00  0.00      WT1   
ATOM   4897  OH2 TIP3W 661       6.762  -9.598  -0.786  0.00  0.00      WT1   
ATOM   4898  H1  TIP3W 661       6.419  -9.600   0.108  0.00  0.00      WT1   
ATOM   4899  H2  TIP3W 661       7.629  -9.200  -0.710  0.00  0.00      WT1   
ATOM   4900  OH2 TIP3W 662      36.269  -8.224   8.800  0.00  0.00      WT1   
ATOM   4901  H1  TIP3W 662      36.723  -9.050   8.967  0.00  0.00      WT1   
ATOM   4902  H2  TIP3W 662      36.028  -7.902   9.668  0.00  0.00      WT1   
ATOM   4903  OH2 TIP3W 663       6.254   3.303  21.678  0.00  0.00      WT1   
ATOM   4904  H1  TIP3W 663       5.925   2.934  20.859  0.00  0.00      WT1   
ATOM   4905  H2  TIP3W 663       6.925   3.930  21.406  0.00  0.00      WT1   
ATOM   4906  OH2 TIP3W 664       3.141  33.426 -20.733  0.00  0.00      WT1   
ATOM   4907  H1  TIP3W 664       3.373  34.194 -21.254  0.00  0.00      WT1   
ATOM   4908  H2  TIP3W 664       2.193  33.346 -20.832  0.00  0.00      WT1   
ATOM   4909  OH2 TIP3W 665      42.413  -2.087 -16.839  0.00  0.00      WT1   
ATOM   4910  H1  TIP3W 665      43.129  -2.534 -16.386  0.00  0.00      WT1   
ATOM   4911  H2  TIP3W 665      42.644  -1.159 -16.795  0.00  0.00      WT1   
ATOM   4912  OH2 TIP3W 666     -18.660 -10.617  27.886  0.00  0.00      WT1   
ATOM   4913  H1  TIP3W 666     -18.643 -11.518  28.207  0.00  0.00      WT1   
ATOM   4914  H2  TIP3W 666     -18.166 -10.645  27.067  0.00  0.00      WT1   
ATOM   4915  OH2 TIP3W 667     -13.678  17.674 -27.074  0.00  0.00      WT1   
ATOM   4916  H1  TIP3W 667     -13.795  18.322 -26.378  0.00  0.00      WT1   
ATOM   4917  H2  TIP3W 667     -13.031  17.061 -26.725  0.00  0.00      WT1   
ATOM   4918  OH2 TIP3W 668       6.638  38.173 -34.785  0.00  0.00      WT1   
ATOM   4919  H1  TIP3W 668       5.959  37.661 -35.226  0.00  0.00      WT1   
ATOM   4920  H2  TIP3W 668       6.155  38.767 -34.211  0.00  0.00      WT1   
ATOM   4921  OH2 TIP3W 669      14.004  31.963   7.235  0.00  0.00      WT1   
ATOM   4922  H1  TIP3W 669      14.168  31.045   7.022  0.00  0.00      WT1   
ATOM   4923  H2  TIP3W 669      13.383  31.934   7.963  0.00  0.00      WT1   
ATOM   4924  OH2 TIP3W 670       8.122  23.836  25.157  0.00  0.00      WT1   
ATOM   4925  H1  TIP3W 670       7.250  23.472  25.310  0.00  0.00      WT1   
ATOM   4926  H2  TIP3W 670       8.609  23.637  25.957  0.00  0.00      WT1   
ATOM   4927  OH2 TIP3W 671      33.571  19.201 -33.865  0.00  0.00      WT1   
ATOM   4928  H1  TIP3W 671      34.335  18.718 -33.550  0.00  0.00      WT1   
ATOM   4929  H2  TIP3W 671      33.877  20.103 -33.955  0.00  0.00      WT1   
ATOM   4930  OH2 TIP3W 672      -6.997  16.071  10.335  0.00  0.00      WT1   
ATOM   4931  H1  TIP3W 672      -6.287  15.685  10.849  0.00  0.00      WT1   
ATOM   4932  H2  TIP3W 672      -6.590  16.298   9.499  0.00  0.00      WT1   
ATOM   4933  OH2 TIP3W 673     -14.671 -11.793 -29.916  0.00  0.00      WT1   
ATOM   4934  H1  TIP3W 673     -14.135 -12.473 -29.510  0.00  0.00      WT1   
ATOM   4935  H2  TIP3W 673     -15.471 -11.772 -29.391  0.00  0.00      WT1   
ATOM   4936  OH2 TIP3W 674       1.922  33.176  -7.646  0.00  0.00      WT1   
ATOM   4937  H1  TIP3W 674       1.771  32.245  -7.809  0.00  0.00      WT1   
ATOM   4938  H2  TIP3W 674       2.839  33.227  -7.378  0.00  0.00      WT1   
ATOM   4939  OH2 TIP3W 675      15.636  23.270  16.493  0.00  0.00      WT1   
ATOM   4940  H1  TIP3W 675      16.223  23.608  17.170  0.00  0.00      WT1   
ATOM   4941  H2  TIP3W 675      15.031  22.698  16.964  0.00  0.00      WT1   
ATOM   4942  OH2 TIP3W 676      -7.093  33.988  12.123  0.00  0.00      WT1   
ATOM   4943  H1  TIP3W 676      -8.017  33.749  12.195  0.00  0.00      WT1   
ATOM   4944  H2  TIP3W 676      -7.069  34.922  12.332  0.00  0.00      WT1   
ATOM   4945  OH2 TIP3W 677     -19.750  23.587 -28.318  0.00  0.00      WT1   
ATOM   4946  H1  TIP3W 677     -20.659  23.687 -28.034  0.00  0.00      WT1   
ATOM   4947  H2  TIP3W 677     -19.425  22.836 -27.821  0.00  0.00      WT1   
ATOM   4948  OH2 TIP3W 679      21.567  21.127  -0.890  0.00  0.00      WT1   
ATOM   4949  H1  TIP3W 679      22.497  21.235  -1.091  0.00  0.00      WT1   
ATOM   4950  H2  TIP3W 679      21.554  20.733  -0.018  0.00  0.00      WT1   
ATOM   4951  OH2 TIP3W 680      25.654  36.169  -2.124  0.00  0.00      WT1   
ATOM   4952  H1  TIP3W 680      25.486  36.639  -2.940  0.00  0.00      WT1   
ATOM   4953  H2  TIP3W 680      25.098  35.392  -2.175  0.00  0.00      WT1   
ATOM   4954  OH2 TIP3W 681      25.558  27.604  -5.013  0.00  0.00      WT1   
ATOM   4955  H1  TIP3W 681      25.317  28.505  -4.794  0.00  0.00      WT1   
ATOM   4956  H2  TIP3W 681      24.916  27.338  -5.672  0.00  0.00      WT1   
ATOM   4957  OH2 TIP3W 682      -6.096  42.123  19.343  0.00  0.00      WT1   
ATOM   4958  H1  TIP3W 682      -6.946  42.539  19.198  0.00  0.00      WT1   
ATOM   4959  H2  TIP3W 682      -5.501  42.850  19.522  0.00  0.00      WT1   
ATOM   4960  OH2 TIP3W 683     -18.783  22.778 -10.758  0.00  0.00      WT1   
ATOM   4961  H1  TIP3W 683     -18.020  22.748 -11.336  0.00  0.00      WT1   
ATOM   4962  H2  TIP3W 683     -19.517  22.975 -11.340  0.00  0.00      WT1   
ATOM   4963  OH2 TIP3W 684     -15.418  13.318 -16.002  0.00  0.00      WT1   
ATOM   4964  H1  TIP3W 684     -14.625  13.212 -15.476  0.00  0.00      WT1   
ATOM   4965  H2  TIP3W 684     -15.854  12.467 -15.953  0.00  0.00      WT1   
ATOM   4966  OH2 TIP3W 685      12.947  43.609  -8.774  0.00  0.00      WT1   
ATOM   4967  H1  TIP3W 685      12.397  43.194  -9.439  0.00  0.00      WT1   
ATOM   4968  H2  TIP3W 685      13.738  43.071  -8.746  0.00  0.00      WT1   
ATOM   4969  OH2 TIP3W 686      -1.707  -8.081  19.649  0.00  0.00      WT1   
ATOM   4970  H1  TIP3W 686      -2.029  -8.554  18.883  0.00  0.00      WT1   
ATOM   4971  H2  TIP3W 686      -0.755  -8.082  19.550  0.00  0.00      WT1   
ATOM   4972  OH2 TIP3W 687       9.457  34.318  28.380  0.00  0.00      WT1   
ATOM   4973  H1  TIP3W 687       9.387  35.167  28.817  0.00  0.00      WT1   
ATOM   4974  H2  TIP3W 687       8.660  33.853  28.631  0.00  0.00      WT1   
ATOM   4975  OH2 TIP3W 689      22.366  40.660  15.212  0.00  0.00      WT1   
ATOM   4976  H1  TIP3W 689      21.619  41.146  14.863  0.00  0.00      WT1   
ATOM   4977  H2  TIP3W 689      22.775  40.263  14.444  0.00  0.00      WT1   
ATOM   4978  OH2 TIP3W 690       8.892  11.417  23.599  0.00  0.00      WT1   
ATOM   4979  H1  TIP3W 690       8.162  11.290  24.206  0.00  0.00      WT1   
ATOM   4980  H2  TIP3W 690       9.386  12.150  23.968  0.00  0.00      WT1   
ATOM   4981  OH2 TIP3W 692     -19.323  11.195 -21.679  0.00  0.00      WT1   
ATOM   4982  H1  TIP3W 692     -19.201  11.639 -22.518  0.00  0.00      WT1   
ATOM   4983  H2  TIP3W 692     -18.764  10.420 -21.733  0.00  0.00      WT1   
ATOM   4984  OH2 TIP3W 693      10.387  13.107 -16.189  0.00  0.00      WT1   
ATOM   4985  H1  TIP3W 693      11.187  13.535 -16.493  0.00  0.00      WT1   
ATOM   4986  H2  TIP3W 693      10.438  13.152 -15.234  0.00  0.00      WT1   
ATOM   4987  OH2 TIP3W 694      35.963   7.058  24.247  0.00  0.00      WT1   
ATOM   4988  H1  TIP3W 694      35.831   7.801  24.835  0.00  0.00      WT1   
ATOM   4989  H2  TIP3W 694      36.822   6.711  24.488  0.00  0.00      WT1   
ATOM   4990  OH2 TIP3W 695      36.878  42.412  20.271  0.00  0.00      WT1   
ATOM   4991  H1  TIP3W 695      36.734  43.357  20.219  0.00  0.00      WT1   
ATOM   4992  H2  TIP3W 695      36.630  42.083  19.407  0.00  0.00      WT1   
ATOM   4993  OH2 TIP3W 696      26.206  41.415 -16.752  0.00  0.00      WT1   
ATOM   4994  H1  TIP3W 696      27.039  41.190 -16.336  0.00  0.00      WT1   
ATOM   4995  H2  TIP3W 696      25.986  40.646 -17.278  0.00  0.00      WT1   
ATOM   4996  OH2 TIP3W 697      34.830  -5.002   5.202  0.00  0.00      WT1   
ATOM   4997  H1  TIP3W 697      35.629  -5.256   4.741  0.00  0.00      WT1   
ATOM   4998  H2  TIP3W 697      34.231  -5.736   5.066  0.00  0.00      WT1   
ATOM   4999  OH2 TIP3W 698      37.606  36.331 -23.584  0.00  0.00      WT1   
ATOM   5000  H1  TIP3W 698      37.783  35.594 -23.000  0.00  0.00      WT1   
ATOM   5001  H2  TIP3W 698      37.544  37.088 -23.003  0.00  0.00      WT1   
ATOM   5002  OH2 TIP3W 699       5.533 -14.463 -11.289  0.00  0.00      WT1   
ATOM   5003  H1  TIP3W 699       5.119 -13.602 -11.334  0.00  0.00      WT1   
ATOM   5004  H2  TIP3W 699       5.423 -14.829 -12.166  0.00  0.00      WT1   
ATOM   5005  OH2 TIP3W 700      18.244  33.273  -2.691  0.00  0.00      WT1   
ATOM   5006  H1  TIP3W 700      19.053  33.773  -2.585  0.00  0.00      WT1   
ATOM   5007  H2  TIP3W 700      18.000  33.020  -1.801  0.00  0.00      WT1   
ATOM   5008  OH2 TIP3W 701     -11.376  41.758  15.534  0.00  0.00      WT1   
ATOM   5009  H1  TIP3W 701     -11.307  42.153  14.665  0.00  0.00      WT1   
ATOM   5010  H2  TIP3W 701     -12.102  42.221  15.952  0.00  0.00      WT1   
ATOM   5011  OH2 TIP3W 702     -11.018   7.677  27.430  0.00  0.00      WT1   
ATOM   5012  H1  TIP3W 702     -10.504   8.480  27.345  0.00  0.00      WT1   
ATOM   5013  H2  TIP3W 702     -11.921   7.980  27.526  0.00  0.00      WT1   
ATOM   5014  OH2 TIP3W 704       7.185  25.767  15.058  0.00  0.00      WT1   
ATOM   5015  H1  TIP3W 704       6.709  26.426  14.553  0.00  0.00      WT1   
ATOM   5016  H2  TIP3W 704       8.103  25.899  14.820  0.00  0.00      WT1   
ATOM   5017  OH2 TIP3W 706      37.217  11.598  16.469  0.00  0.00      WT1   
ATOM   5018  H1  TIP3W 706      37.249  11.861  17.389  0.00  0.00      WT1   
ATOM   5019  H2  TIP3W 706      36.346  11.863  16.174  0.00  0.00      WT1   
ATOM   5020  OH2 TIP3W 707      29.942  -4.283   1.028  0.00  0.00      WT1   
ATOM   5021  H1  TIP3W 707      30.369  -3.737   0.367  0.00  0.00      WT1   
ATOM   5022  H2  TIP3W 707      29.045  -3.952   1.070  0.00  0.00      WT1   
ATOM   5023  OH2 TIP3W 709     -10.117  37.788   3.379  0.00  0.00      WT1   
ATOM   5024  H1  TIP3W 709     -10.432  38.682   3.239  0.00  0.00      WT1   
ATOM   5025  H2  TIP3W 709      -9.240  37.897   3.746  0.00  0.00      WT1   
ATOM   5026  OH2 TIP3W 710      -2.483  32.259  -4.081  0.00  0.00      WT1   
ATOM   5027  H1  TIP3W 710      -3.374  32.544  -4.289  0.00  0.00      WT1   
ATOM   5028  H2  TIP3W 710      -1.932  32.711  -4.720  0.00  0.00      WT1   
ATOM   5029  OH2 TIP3W 711      -4.738  25.203  10.079  0.00  0.00      WT1   
ATOM   5030  H1  TIP3W 711      -4.212  24.607  10.612  0.00  0.00      WT1   
ATOM   5031  H2  TIP3W 711      -4.115  25.584   9.460  0.00  0.00      WT1   
ATOM   5032  OH2 TIP3W 712      13.974  33.717   1.501  0.00  0.00      WT1   
ATOM   5033  H1  TIP3W 712      13.169  33.211   1.391  0.00  0.00      WT1   
ATOM   5034  H2  TIP3W 712      13.959  33.995   2.417  0.00  0.00      WT1   
ATOM   5035  OH2 TIP3W 713       5.422  39.175  -6.931  0.00  0.00      WT1   
ATOM   5036  H1  TIP3W 713       4.472  39.070  -6.876  0.00  0.00      WT1   
ATOM   5037  H2  TIP3W 713       5.735  38.990  -6.046  0.00  0.00      WT1   
ATOM   5038  OH2 TIP3W 714      38.413  11.574 -12.015  0.00  0.00      WT1   
ATOM   5039  H1  TIP3W 714      37.892  11.657 -12.814  0.00  0.00      WT1   
ATOM   5040  H2  TIP3W 714      38.191  10.709 -11.672  0.00  0.00      WT1   
ATOM   5041  OH2 TIP3W 715      41.022  32.985 -16.308  0.00  0.00      WT1   
ATOM   5042  H1  TIP3W 715      40.866  33.733 -16.885  0.00  0.00      WT1   
ATOM   5043  H2  TIP3W 715      41.892  33.142 -15.942  0.00  0.00      WT1   
ATOM   5044  OH2 TIP3W 716       4.809  20.077 -18.528  0.00  0.00      WT1   
ATOM   5045  H1  TIP3W 716       4.361  20.174 -19.369  0.00  0.00      WT1   
ATOM   5046  H2  TIP3W 716       4.352  19.356 -18.095  0.00  0.00      WT1   
ATOM   5047  OH2 TIP3W 717      44.417  -2.384   3.342  0.00  0.00      WT1   
ATOM   5048  H1  TIP3W 717      45.078  -1.704   3.210  0.00  0.00      WT1   
ATOM   5049  H2  TIP3W 717      44.911  -3.203   3.344  0.00  0.00      WT1   
ATOM   5050  OH2 TIP3W 718     -13.091  11.252   9.378  0.00  0.00      WT1   
ATOM   5051  H1  TIP3W 718     -12.333  10.779   9.034  0.00  0.00      WT1   
ATOM   5052  H2  TIP3W 718     -13.344  11.847   8.672  0.00  0.00      WT1   
ATOM   5053  OH2 TIP3W 719      25.005  -7.112  25.163  0.00  0.00      WT1   
ATOM   5054  H1  TIP3W 719      24.290  -7.748  25.155  0.00  0.00      WT1   
ATOM   5055  H2  TIP3W 719      25.799  -7.643  25.100  0.00  0.00      WT1   
ATOM   5056  OH2 TIP3W 720      -9.551  35.683 -13.832  0.00  0.00      WT1   
ATOM   5057  H1  TIP3W 720     -10.229  36.307 -13.572  0.00  0.00      WT1   
ATOM   5058  H2  TIP3W 720      -9.996  34.836 -13.848  0.00  0.00      WT1   
ATOM   5059  OH2 TIP3W 721      -3.807  38.027 -11.335  0.00  0.00      WT1   
ATOM   5060  H1  TIP3W 721      -4.749  37.854 -11.333  0.00  0.00      WT1   
ATOM   5061  H2  TIP3W 721      -3.677  38.638 -12.060  0.00  0.00      WT1   
ATOM   5062  OH2 TIP3W 722      11.483  36.089   3.339  0.00  0.00      WT1   
ATOM   5063  H1  TIP3W 722      11.792  36.782   3.923  0.00  0.00      WT1
[truncated: 1,730,263 more chars]
